# Supplementary material for: A Web-based and Grid-enabled dChip version for the analysis of large sets of gene expression data
Source: BMC Bioinformatics. 2008 Nov 13;9:480. doi: 10.1186/1471-2105-9-480 (PMC2596147; doi:10.1186/1471-2105-9-480)
Supplement: Additional file 1 — Source code. The archive contains the source code of modified dChip. [file 1471-2105-9-480-S1.gz]

Archive with 99 entries (91 files):
- gdchip
- gdchip/chip_data.cpp
- gdchip/compare.h
- gdchip/README
- gdchip/phi.cpp
- gdchip/Rmath.cpp
- gdchip/group.h
- gdchip/cluster.h
- gdchip/my_math.h
- gdchip/mylib
- gdchip/mylib/libRmath32.a
- gdchip/mylib/CVS
- gdchip/mylib/CVS/Repository
- gdchip/mylib/CVS/Entries
- gdchip/mylib/CVS/Root
- gdchip/mylib/libmydpm.a
- gdchip/mylib/libmygfal.a
- gdchip/mylib/libRmath.a
- gdchip/divide_array.cpp
- gdchip/CPP_Parsers_Source
- gdchip/CPP_Parsers_Source/ReadAffxFiles.cpp
- gdchip/CPP_Parsers_Source/CDFFileData.h
- gdchip/CPP_Parsers_Source/CELFileData.cpp
- gdchip/CPP_Parsers_Source/FileIO.cpp
- gdchip/CPP_Parsers_Source/CHPFileData.cpp
- gdchip/CPP_Parsers_Source/CVS
- gdchip/CPP_Parsers_Source/CVS/Repository
- gdchip/CPP_Parsers_Source/CVS/Entries
- gdchip/CPP_Parsers_Source/CVS/Root
- gdchip/CPP_Parsers_Source/FileIO.h
- gdchip/CPP_Parsers_Source/CDFFileData.cpp
- gdchip/CPP_Parsers_Source/CELFileData.h
- gdchip/CPP_Parsers_Source/CHPFileData.h
- gdchip/cluster.cpp
- gdchip/sample_info.h
- gdchip/gene_info.h
- gdchip/chip_data.h
- gdchip/r.cpp
- gdchip/main1.cpp
- gdchip/CVS
- gdchip/CVS/Repository
- gdchip/CVS/Entries
- gdchip/CVS/Root
- gdchip/nr.cpp
- gdchip/wildcards.cpp
- gdchip/stdafx.h
- gdchip/r.h
- gdchip/my_string.h
- gdchip/main2.cpp
- gdchip/cdf.h
- gdchip/Makefile.part1
- gdchip/princomp.cpp
- gdchip/compare.cpp
- gdchip/term.h
- gdchip/Rmath.h
- gdchip/snp.h
- gdchip/snp.cpp
- gdchip/my_math.cpp
- gdchip/cdf.cpp
- gdchip/dat.cpp
- gdchip/model.cpp
- gdchip/chromosome.cpp
- gdchip/phi.h
- gdchip/main.cpp
- gdchip/main3.cpp
- gdchip/sample_info.cpp
- gdchip/chromosome.h
- gdchip/Makefile.part2
- gdchip/gene_info.cpp
- gdchip/dat.h
- gdchip/array_list.h
- gdchip/ci.h
- gdchip/my_string.cpp
- gdchip/term.cpp
- gdchip/divide_array.h
- gdchip/nr
- gdchip/nr/nrutil_nr.h
- gdchip/nr/CVS
- gdchip/nr/CVS/Repository
- gdchip/nr/CVS/Entries
- gdchip/nr/CVS/Root
- gdchip/nr/nrtypes_nr.h
- gdchip/nr/nrtypes_lib.h
- gdchip/nr/print_array.h
- gdchip/nr/nrtypes.h
- gdchip/nr/nrutil_val.h
- gdchip/nr/nr.h
- gdchip/nr/nrexit.cpp
- gdchip/nr/nrutil_tnt.h
- gdchip/nr/nrutil_mtl.h
- gdchip/nr/nrutil.h
- gdchip/nr.h
- gdchip/ci.cpp
- gdchip/princomp.h
- gdchip/array_list.cpp
- gdchip/data.ini
- gdchip/model.h
- gdchip/group.cpp
- gdchip/Makefile.part3
