# Supplementary material for: A Web-based and Grid-enabled dChip version for the analysis of large sets of gene expression data
Source: BMC Bioinformatics. 2008 Nov 13;9:480. doi: 10.1186/1471-2105-9-480 (PMC2596147; doi:10.1186/1471-2105-9-480)
Supplement: Additional file 1 — Source code. The archive contains the source code of modified dChip. [file 1471-2105-9-480-S1.gz › gdchip/chip_data.cpp]

#include "stdafx.h" // // for VC++'s use; a blank file for console version
#include <fcntl.h>
#include <errno.h>
#include <fstream>
#include <string>
#include <math.h>
#include <stdio.h>

#include <sys/stat.h>

#if defined(WIN32)
#include <io.h>
#else
#include <unistd.h> 
#endif

#include "chip_data.h"
#include "my_math.h"
#include "dat.h"
#include "cdf.h"
#include "group.h"


#include "snp.h"


#include "CPP_Parsers_Source/CELFileData.h"

#ifdef GFAL
//for use with API GFAL
extern "C" {
#include "gfal_api.h"
#include "lcg_util.h"
}

extern "C" {
int gfal_open(const char*, int, mode_t);
int gfal_write(int, const void*, size_t);
int gfal_close(int);
int gfal_read(int, void*, size_t);
int gfal_stat(const char*, struct stat*);
}
#endif

using namespace affxcel;

//see NUM_NORM_METHOD 
char *NormMethodStr[] = {"Invariant set normalization", "Quantile normalization"};

// chip data.cpp for reading and saving CEL files (saved as DCP file), need help from dat.h
extern bool Calculating;
NORMALIZER norm;

#define DCHIP_SUFFIX "dcp"
char file_name[LINE_LEN];
char chip_line[LONG_LINE];

short *InIteration = NULL;
bool TryBinaryCel;

void CHIP_DATA::GetDcpName() {
	// from DatFile to file_name
	strcpy(file_name, DatFile);
	char *dot_pos = strrchr(file_name, '.');
	strcpy(dot_pos + 1, DCHIP_SUFFIX);
	
	if (group.DcpInWorking) { // save in Working direcotry

		char *slash_pos = strrchr(file_name, FILE_SEP);
		if (!slash_pos)
			slash_pos = file_name;
		else
			slash_pos ++;

		sprintf(chip_line, "%s%c%s", group.WorkingDir, FILE_SEP,
			slash_pos);

		strcpy(file_name, chip_line);
	}

}


bool CHIP_DATA::Write() {
	Format = FILE_FORMAT;

	GetDcpName();
	YieldControl(); //Write() takes some time

	#if defined(WIN32)
	_chmod(file_name, _S_IWRITE);
	ofstream out(file_name, ios::binary);
	#else
	chmod(file_name, S_IWRITE|S_IREAD);
	ofstream out(file_name, ios::out|ios::binary);
	#endif

	if (!out) {
		sprintf(prompt_str, "    Writing file '%s' failed", file_name);
		WritePrompt(prompt_str, false, RED);
		return false;
	} else {
		out.write((char *)this, sizeof(CHIP_DATA) - sizeof(unsigned short*) * 2
			- sizeof(char*) - sizeof(THETA_INFO*));

		int cel_num = MY_SQR(CellDim);
		out.write((char*)Inten, sizeof(unsigned short) * cel_num);
		YieldControl();
		out.write((char*)NormInten, sizeof(unsigned short) * cel_num);
		YieldControl();
		out.write((char *)AbsCall, sizeof(char) * cdf.NumUnit); 
		YieldControl();
		out.write((char *)Theta, sizeof(THETA_INFO) * cdf.NumUnit); 
		YieldControl();
		out.close();
	}
/*
	for ( int i = 0; i<NumProbe; i++)
	{
		sprintf(prompt_str, "    NormInte['%d'] = '%d'", i, NormInten[i]);
		WritePrompt(prompt_str, false, RED);
	}*/

	return true;

}


bool CHIP_DATA::ReadCelFile(const char *file) {
	
	#ifndef NOOUTSCR
	WritePrompt("    Reading CEL file...");
	#endif

	int cel_num = MY_SQR(cdf.CellDim);
	memset(Inten, 0, sizeof(unsigned short) * cel_num);
	
	#ifdef GFAL
		
	int fd, fsize;
	long nbytes;
	char *buffer;
	char *pch;
	struct stat mystat;	

	gfal_stat(file, &mystat);                                                                                                                   
        fsize = mystat.st_size;

	buffer = new char[fsize];	

	for(int i = 0; i < 15; i++){
		fd = gfal_open(file, O_RDONLY, 0);
		if (fd >= 0){
			break;
                }
	}
	
	if (fd<0){
		sprintf(prompt_str, "    Reading %s failed", file);
                WritePrompt(prompt_str, false, RED);
                
		delete buffer; 

		return false;
	}
	#else
	
        ifstream in(file);
                                                                                
        if (!in) {
                sprintf(prompt_str, "    Reading %s failed", file);
                WritePrompt(prompt_str, false, RED);
                return false;
        }
	#endif

	int x, y;
	float mean, std, n_pixel;
	
	#ifdef GFAL
	//cout << "\ngfal_read...";
        nbytes = gfal_read(fd, buffer, fsize);
        if (nbytes == -1) {
                cout << "\n\nGFAL_READ error in reading '"<< file << "'";
                
		delete buffer;
		
		return false;
        }	
	
	gfal_close(fd);
	
	pch = strtok (buffer,"\n");
	
	sprintf(chip_line, pch);
	#else
	in.getline(chip_line, LINE_LEN); // first line
	#endif
	
	if (!strstr(chip_line, "[CEL]")) {
		#ifndef NOOUTSCR
		WritePrompt("    Not a text format CEL file; try binary reading");
		#endif
			//use the CEL file conversion tool here: "
			//"http://www.affymetrix.com/support/developer/tools/affytools.affx", false, RED);

		#ifdef GFAL
		delete buffer;
		#else
		in.close();
		#endif
		return ReadBinaryCel(file);
		//return false;
	}

	do {
		#ifdef GFAL
		pch = strtok (NULL, "\n");
		sprintf(chip_line, pch);
		#else
		in.getline(chip_line, LINE_LEN);
		#endif
	} while ( !strstr(chip_line, "CellHeader") );
        
	#ifndef NOOUTSCR
	WritePrompt("      Line 0", OVERWRITE_FIRST);
        #endif
	
	int line = 0;

        #ifdef GFAL
	while (pch != NULL){
                //in.getline(chip_line, LINE_LEN);
                pch = strtok (NULL, "\n");
                sprintf(chip_line, pch);

		if (chip_line[0] == '['){
                        //delete buffer;
			break;
		}
                if (strlen(chip_line) > 3) {
			sscanf(chip_line, "%d%d%f%f%f", &x, &y, &mean, &std,
                                &n_pixel);
			if (LeftRotated) { // 500K SNP array, roated back
                                int old_y = y;
                                y = x;
                                x = CellDim - 1 - old_y;
                        }
                        int idx = IDX(x, y);
                        Inten[idx] = (unsigned short) (mean + .5);
                        NormInten[idx] = (unsigned short) (std / sqrt(n_pixel));
                }
                line ++;
                
		if (line % 100 == 0) {
                        YieldControl();
                }
                if (line % 10000 == 0) {
			sprintf(prompt_str, "      Line %d", line);
			#ifndef NOOUTSCR
                        WritePrompt(prompt_str, true);
                	#endif
		}
             	if (!Calculating) {
                        WritePrompt("  User stop command issued", false, RED);
                        
			delete buffer;
			
			return false;
                }
        } 
	
	delete buffer;
	
	#else
	
	while (!in.eof()) {
		in.getline(chip_line, LINE_LEN);
		if (chip_line[0] == '[') 
			break;
		
		if (strlen(chip_line) > 3) {
			
			sscanf(chip_line, "%d%d%f%f%f", &x, &y, &mean, &std,
				&n_pixel);

			if (LeftRotated) { // 500K SNP array, roated back
				int old_y = y;
				y = x;
				x = CellDim - 1 - old_y;
			}
			int idx = IDX(x, y);
			Inten[idx] = (unsigned short) (mean + .5);
			NormInten[idx] = (unsigned short) (std / sqrt(n_pixel));

		}

		line ++;
		if (line % 100 == 0) {
			YieldControl();
		}

		if (line % 10000 == 0) {
			
			sprintf(prompt_str, "      Line %d", line);
			#ifndef NOOUTSCR
			WritePrompt(prompt_str, true);
			#endif
		}

		if (!Calculating) {
			WritePrompt("  User stop command issued", false, RED);
			return false;
		}
		
	} 
	#endif
	return true;
}

bool CHIP_DATA::ReadBinaryCel(const char *file) {
	CCELFileData *cel = new CCELFileData;
	CELFileEntryType *entry;


	if (!cel) {
		WritePrompt("      Allocate memeory failed in ReadBinaryCel()", false, RED);
		return false;
	}
	cel->SetFileName(file);

	if (!cel->Read()) {
		WritePrompt("      Failed to read Binary CEL file", false, RED);
		delete cel;
		return false;
	}
	
	#ifndef NOOUTSCR
	WritePrompt("      Row 0", OVERWRITE_FIRST);
	#endif
	for (int iy=0; iy<cel->GetRows(); iy++) { // follow order in text cel file
		for (int ix=0; ix<cel->GetCols(); ix++) {
		
			entry = cel->GetEntry(ix, iy);

			int x = ix;
			int y = iy;
			if (LeftRotated) { // 500K SNP array, roated back
				int old_y = y;
				y = x;
				x = CellDim - 1 - old_y;
			}
			int idx = IDX(x, y);
			Inten[idx] = (unsigned short) (entry->Intensity + .5);

			NormInten[idx] = (unsigned short) (entry->Stdv / sqrt((double)entry->Pixels));
		}

		YieldControl();
		
		if (iy % 20 == 0) {
			sprintf(prompt_str, "      Row %d", iy);
			#ifndef NOOUTSCR
			WritePrompt(prompt_str, true);
			#endif
		}

		if (!Calculating) {
			WritePrompt("  User stop command issued", false, RED);
			delete cel;
			return false;
		}
	}
	delete cel;
	return true;
}

bool CHIP_DATA::ReadSnpTxtFile(char *file) {

//#if defined(_WINDOWS)
	memset(AbsCall, char(SNP_NO_CALL), sizeof(char) * cdf.NumUnit);

	strcpy(file_name, file);
	char *pos = strrchr(file_name, '.');
	if (!pos) {
		WritePrompt("    Error: TXT file name doesn't contain '.'", false, RED);
		return false;
	}
	if (SnpChip == HUSNP)
		pos --; // CEL file ends with "A" or "B"
	strcpy(pos, ".txt"); // e.g. change dn19B.CEL to dn19.txt
	//strcpy(pos, ".rpt"); // for CEPH and ethnic data

	#if defined(WIN32)
	ifstream in(file_name, ios::nocreate);
	#else
	ifstream in(file);
	#endif
	if (!in) {
		sprintf(prompt_str, "    Affymetrix SNP call file '%s' not found; you may rename *.rpt files to *.txt", file_name);
		WritePrompt(prompt_str, false, RED);
		return false;
	}

	int line = 0;
	bool good_file = false;
	while (in.getline(chip_line, LINE_LEN)) {
		if (chip_line[0] != '#' && !strstr(chip_line, "GEO Accession viewer")) { // GEO text file
		if (strstr(chip_line, "Experiment	Label	Call	Call") // HuSNP
			|| (strstr(chip_line, "Genotype") && !strstr(chip_line, "Genotypes")) // the latter is in 100K array
			|| strstr(chip_line, "SNP ID") // 10K
			|| strstr(chip_line, "SNPID") // 100K
			|| (strstr(chip_line, "ID_REF")) // Levi's 100K text files from GEO
			) {
			good_file = true;
			break; // found
		}
		}
	
		line ++;
		if (line > 20) 
			break;
	}

	if (!good_file) {
		sprintf(prompt_str, "    '%s' does not seem to be a Affymetrix SNP call file (last read line: '%s')",
			file_name, chip_line);
		WritePrompt(prompt_str, false, RED);
		return false;
	}

	
	int name_col = 1; // column of "SNP ID", set defalut column 1 (start from 1) since the Header word may be empty
	int call_col = 0; 

	char *token = chip_line;
	char *next; 

	if (SnpChip != HUSNP) {
		int col = 0; 
		while (call_col == 0) {

			next = set_next_tab_zero(token); 

			col ++;
			
			if (strstr(token, "SNP ID") || strstr(token, "AFFYID") ||
				strstr(token, "SNPID") || strstr(token, "ID_REF")) { 
				name_col = col;
			}

			if (strstr(token, "Call") || strstr(token, "Genotype")
				|| strstr(token, "VALUE") // GEO
				) { 
				if (call_col == 0)
					call_col = col; // only take the first occurence
			}

			if (!next)
				break;
			token = next + 1;
			
		}
	}

	if (SnpChip == HUSNP || (name_col > 0 && call_col > name_col) ) {
		sprintf(prompt_str, "    Found Affymetrix SNP call file '%s'", file_name);
		WritePrompt(prompt_str);
	} else {
		sprintf(prompt_str, "    Cannot find SNP name or call column in header line of '%s'", 
			file_name);
		WritePrompt(prompt_str, false, RED);
		return false;
	}
	
	WritePrompt("      Unit 0", OVERWRITE_FIRST);
			
	//read the calls
	TINY_STRING name, call1, call2;
	int unit = -1;

	int cnt = 0, no_call_cnt = 0;

	while (!in.eof()) {

		in.getline(chip_line, LINE_LEN);
		if (strlen(chip_line) < 2) 
			break;

		if (SnpChip == HUSNP) {
			if (char *name_start = strchr(chip_line, '\t')) { // skip the first column

				sscanf(name_start, "%s%s%s", name, call1, call2);
				
				unit = cdf.FindUnitName(name);

				if (unit == -1) {
					sprintf(prompt_str, "      Unit '%s' not found", name);
					WritePrompt(prompt_str, false, RED);
					return false;
				}

				if (strcmp(call1, "A") == 0) {
					if (strcmp(call2, "A") == 0)
						AbsCall[unit] = SNP_A;
					else if (strcmp(call2, "B") == 0)
						AbsCall[unit] = SNP_AB;
					else {
						sprintf(prompt_str, "      unknown SNP call: %s", chip_line);
						WritePrompt(prompt_str, false, RED);
						return false;
					}
				} else if (strcmp(call1, "B") == 0) {
					AbsCall[unit] = SNP_B;
				} else { // "No Signal" or "?" or "AB_A" or "AB_B"
					AbsCall[unit] = SNP_NO_CALL;
					no_call_cnt ++;
				}

				cnt ++;
			} 
		} else { // (SnpChip == SNP10K) 
			token = chip_line;
				
			char *pos;
			int i;
			for (i = 0; i < name_col; i ++) { // skip them
				next = set_next_tab_zero(token); 
				pos = token;
				if (!next)
					break;
				token = next + 1;
			}

			unit = -1;
			if (pos) {
				unit = cdf.FindUnitName(pos, false);
				strcpy(name, pos);
			}

			if (!group.AllowTxtHasUnknown && unit == -1) {
				sprintf(prompt_str, "      Unit '%s' not found; Wrong TXT file, or check 'Open group/Options/Analysis/Allow TXT file has unknown probe sets'\n", pos);
				WritePrompt(prompt_str, false, RED);
				
				return false;
			} else {
				
				for (i = 0; i < call_col - name_col; i ++) { // skip them
					next = set_next_tab_zero(token); 
					pos = token;
					if (!next)
						break;
					token = next + 1;
				}

				strcpy(call1, pos);

				if (strcmp(call1, "AA") == 0 || call1[0] == '0') {
					AbsCall[unit] = SNP_A;
				} else if (strcmp(call1, "AB") == 0 || call1[0] == '1') {
					AbsCall[unit] = SNP_AB;
				} else if (strcmp(call1, "BB") == 0 || call1[0] == '2') {
					AbsCall[unit] = SNP_B;
				} else { // NC or NoCall
					AbsCall[unit] = SNP_NO_CALL;
					no_call_cnt ++;
				}

				cnt ++;
			}

		}

		
		if ((cnt % 300 == 0) && unit != -1) {
			YieldControl();
			sprintf(prompt_str, "      Unit %s: %s", name, SnpCallStr[AbsCall[unit]]);
			WritePrompt(prompt_str, true);
			
		}
		
	}
		
	sprintf(prompt_str, "      Unit %s: %s", name, SnpCallStr[AbsCall[unit]]);
	WritePrompt(prompt_str, true);

	PresencePct = 1 - no_call_cnt / (float) cnt;
//#endif
	return true;
}


void CHIP_DATA::ReadTxtFile(char *file) {

	// read in information form CEL and CHP file
	//*	
	memset(AbsCall, '\0', sizeof(char) * cdf.NumUnit);
			
	strcpy(file_name, file);
	char *pos = strrchr(file_name, '.');
	if (!pos)
		return;
	strcpy(pos + 1, "txt");

	#if defined(WIN32)
	ifstream in(file_name, ios::nocreate);
	#else
	ifstream in(file_name);
	#endif

	bool has_file = true;
	if (in) {
			
	
		int line = 0;
		do { // goto the first chip_line
			in.getline(chip_line, LONG_LINE);
			line ++;
			if (line > 200) {
				sprintf(prompt_str, "    '%s' is not an MAS"
					" analysis result file, ignored", file_name);

				WritePrompt(prompt_str, false, RED);
				has_file = false;
				break;
			}

		} while (!(strstr(chip_line, "Call") || strstr(chip_line, "Detection")) );
	} else
		has_file = false;

	int read_unit = 0;

	if (has_file) {

		// find out which column is for "Abs call"
		int name_col = 1; // column of "Probe Set", set defalut column 1 (start from 1) since the Header word may be empty
		int sig_col = 0, call_col = 0; // column of "Average difference" and "Abs Call"

		char *token = chip_line;
		
		char *next; // 10/30/02: Release vesion assigns it 0 but debug version does not!
		
		int col = 0; 
		while (sig_col == 0 || call_col == 0) {

			next = set_next_tab_zero(token); 

			col ++;
			
			if (strstr(token, "Probe Set")) { 
				name_col = col;
			}

			if (strstr(token, "Avg Diff") || strstr(token, "Signal")) { 
				if (sig_col == 0)
					sig_col = col;
			}

			if (strstr(token, "Call") || strstr(token, "Detection")) { 
				if (call_col == 0)
					call_col = col; // only take the first occurence
			}

			if (!next)
				break;
			token = next + 1;
			
			
		}
		
		if (sig_col == 0) { // in case there is no signal column
			sig_col = name_col;
			group.Mas5Signal = false;
		}

		if (sig_col > 0 && call_col > sig_col) {

			sprintf(prompt_str, "    Found MAS analysis result file %s",
				file_name);
			WritePrompt(prompt_str);
			WritePrompt("      Gene 0:", OVERWRITE_FIRST);

			while (!in.eof()) {
				in.getline(chip_line, LONG_LINE);
				if (strlen(chip_line) < 2) 
					break;

				token = chip_line;
				
				char *pos;
				int i;
				for (i = 0; i < name_col; i ++) { // skip them
					next = set_next_tab_zero(token); 
					pos = token;
					token = next + 1;
				}
				int unit = cdf.FindUnitName(pos);
				// don't want carrying over from last one
				
				if (!group.AllowTxtHasUnknown && unit == -1) {
					sprintf(prompt_str, "      Unit '%s' not found; Wrong TXT file, or check 'Open group/Options/Analysis/Allow TXT file has unknown probe sets'\n", pos);
					WritePrompt(prompt_str, false, RED);
					has_file = false;
					break;
				}


				if (unit != -1) {
					read_unit ++;
					for (i = 0; i < sig_col - name_col; i ++) { // skip them
						next = set_next_tab_zero(token); 
						pos = token;
						token = next + 1;
					}

					double signal;
					if (group.Mas5Signal) {
						signal = atof(pos);
						Theta[unit].Theta = (float) signal;
						Theta[unit].ThetaStd = 0;
						Theta[unit].Exclude = 0;
					}

					for (i = 0; i < call_col - sig_col; i ++) { // skip them
						next = set_next_tab_zero(token); 
						pos = token;
						token = next + 1;
					}
				
					char call = pos[0];
					if (!strchr("APMN", call)) {
						// N for "No Call"
						WritePrompt("    Error: absolute call is not "
							"'APMN'", false, RED);
						has_file = false;
						break;
					}
					
					YieldControl();
					if (unit >= 0 && unit < cdf.NumUnit) { // found
						AbsCall[unit] = call;
						
						if (unit % 300 == 0) {
							if (!group.Mas5Signal) 
						
								sprintf(prompt_str, "      Gene %d: %c", unit, call);
							else
								sprintf(prompt_str, "      Gene %d: %c, %.1f", unit, call, signal);
							WritePrompt(prompt_str, true);
							
						}

							
					} 
				} // if
				
				
			} // while

			if (has_file && group.Mas5Signal) {
				ThetaValid = true;
			}

			
		} else {
			sprintf(prompt_str, "    MAS text file '%s' has no 'Signal' column or 'Detection' "
				"column or they are not in right order", file_name);
			WritePrompt(prompt_str, false, RED);
			sprintf(prompt_str, "      Signal column: %d, call column: %d", sig_col, call_col);
			WritePrompt(prompt_str, false, RED);
			has_file = false;
		}
		
	} 
	
	if (!has_file || read_unit < cdf.NumUnit / 2) { // calculate absolute calls
		GetAbsCall();
		ThetaValid = false;
	}

	// get PresencePct
	PresencePct = 0;
	for (int i = 0; i < cdf.NumUnit; i ++) {
		if (AbsCall[i] == 'P')
			PresencePct ++;
	}
	
	PresencePct /= cdf.NumUnit;

}


bool CHIP_DATA::ReadExisting(const char* file, bool only_header,
							 bool output) {

	FILE *File;
	
	File = fopen(file, "rb");

	if (!File) {
		
		//cout << "File "<<file<<" not opened\n\n";
	
		return false;
	}
	
	/*int fd;
        long nbytes;
	fd = gfal_open(file, O_RDONLY, 0);
        if (fd < 0)
                {
                cout<<"\nReadExisting:file " << file << " not opened";
                cout<<"\n fd=" ;
                cout<<fd;
                cout<<"\n";
                return false;
                }
	*/

	fread((char *)this, sizeof(CHIP_DATA) - sizeof(unsigned short*) * 2 - sizeof(char*) - sizeof(THETA_INFO*), 1, File);

/*	nbytes = gfal_read (fd, (char *)this, sizeof(CHIP_DATA) - sizeof(unsigned short*) * 2 - sizeof(char*) - sizeof(THETA_INFO*));
*/
	if (only_header){
		fclose(File);
		return true;
	}

	if (Format < FILE_FORMAT) {
		sprintf(prompt_str, "  '%s' is too old (file format %d)", 
			file, Format);
		WritePrompt(prompt_str, false, RED);
		fclose(File);
		return false;
	} 

	if (Format > FILE_FORMAT) {
		sprintf(prompt_str, "  '%s' is too new (file format %d)", 
			file, Format);
		WritePrompt(prompt_str, false, RED);
		fclose(File);
		return false;
	} 
	
	if (output) {
		sprintf(prompt_str, "    Accessing '%s' (file format %d) ", 
			file, Format);
		#ifndef NOOUTSCR
		WritePrompt(prompt_str);
		#endif
	}
	
	int num_unit;

	num_unit = cdf.NumUnit;

	if (AbsCall) {
		delete AbsCall;
	}
	AbsCall = new char[num_unit];
	
	if (Theta)
		delete [] Theta;
	Theta = new THETA_INFO[num_unit];

	int cel_num = MY_SQR(cdf.CellDim);
	
	if (Inten)
		delete Inten;
	Inten = new unsigned short[cel_num];
	YieldControl();

	if (NormInten)
		delete NormInten;
	NormInten = new unsigned short[cel_num];
	YieldControl();

	// read old format
	fread((char*)Inten, sizeof(unsigned short) * cel_num, 1, File);
//	nbytes = gfal_read (fd, (char*)Inten, sizeof(unsigned short) * cel_num);
	YieldControl();

	fread((char*)NormInten, sizeof(unsigned short) * cel_num, 1, File);
//	nbytes = gfal_read (fd, (char*)NormInten, sizeof(unsigned short) * cel_num);
	YieldControl();

	fread((char *)AbsCall, sizeof(char) * num_unit, 1, File);
//	nbytes = gfal_read (fd, (char *)Theta, sizeof(THETA_INFO) * num_unit);
	YieldControl();

	fread((char *)Theta, sizeof(THETA_INFO) * num_unit, 1, File);
//	nbytes = gfal_read (fd, (char *)Theta, sizeof(THETA_INFO) * num_unit);
	YieldControl();

	fclose(File);
	//gfal_close (fd);
	// write new format
	strcpy(DatFile, file);

	return true;
}

void CHIP_DATA::GetMaxInten() {
	MaxInten = 0;
	int len = MY_SQR(CellDim);

	for (int i = 0; i < len; i ++) {
		int inten = Inten[i];
		if (inten > MaxInten)
			MaxInten = inten;
	}
}

bool CHIP_DATA::Read(char *file, bool always_extract, bool output) {

	//WritePrompt(file);
	strcpy(DatFile, file);
	GetDcpName(); //al posto di .cel mette .dcp
	
	bool success;

	if (!always_extract) {
		success = ReadExisting(file_name, false, output); //legge il file dcp
		strcpy(DatFile, file); // in case the DCP file has been moved
	}

	if (always_extract || !success) {

		strcpy(DatFile, file);

		CellDim = cdf.CellDim;

		if (AbsCall) {
			delete AbsCall;
		}
		AbsCall = new char[cdf.NumUnit];
		
		if (Theta)
			delete [] Theta;
		Theta = new THETA_INFO[cdf.NumUnit];

		int cel_num = MY_SQR(CellDim);
		
		if (Inten)
			delete Inten;
		Inten = new unsigned short[cel_num];
		if (NormInten)
			delete NormInten;
		NormInten = new unsigned short[cel_num];
	
		char *extension = strrchr(file, '.');

		if (!extension) {
			WritePrompt("      No '.' found in file name", false, RED);
			return false;
		}

		if (stricmp(extension, ".DAT") == 0) {

			if (!dat.Extract(file))
				return false;
			int copy_size = sizeof(unsigned short) * MY_SQR(CellDim);

			memcpy(Inten, dat.Inten, copy_size);
			memcpy(NormInten, dat.StdError, copy_size);
		} else if (stricmp(extension, ".CEL") == 0) {
			TryBinaryCel = false;
			if (!ReadCelFile(file))
				return false;
		} else { // dcp file
			sprintf(prompt_str, "    File '%s' not found; please "
				"select CEL or DAT file types in the 'Open Group' dialog, "
				"or uncheck 'Analysis/Open group/Options/Serach and save"
				" DCP file in the working directory'", file_name);
			WritePrompt(prompt_str, false, RED);
			return false;
		}
		memcpy(Header, dat.HeaderLine, LINE_LEN);
		
		// have dat.HeaderLine at DAT::CheckDatFile
		
		Normalized = false;
		ThetaValid = false;
		
		Median = int(GetQuantile(.5));
		GetMaxInten();

		if (!SnpChip) {
			ReadTxtFile(file); // may modify ThetaValid

		} else {

			if (!ReadSnpTxtFile(file)) {
				WritePrompt("      Set genotypes to No Call when not found in genotype call file");
			}
		}

		
		if (!Write())
			return false;
	}

	return true;

}
	

LSE_FINDER low, high; // at tow tails, fit a line fixing one end

void NORMALIZER::Sort() {
	qsort((void *)Point, NumPoint, sizeof(FLOAT_POINT), compare_float_point);
}


void NORMALIZER::GetCurve() {
	//cout << "GetCurve()..." << endl;
	Sort();
	
	double KnotRatio = NumPoint / NUM_KNOT;
	if (KnotRatio < 2)
		KnotRatio = 2;

	// how many points on X axis per knot
	DB_VECTOR *vec = new DB_VECTOR(int(KnotRatio * 20));

	int i, j, index;
	double percent;
	
	for (i = 1; i <= NUM_KNOT; i ++) {

		// NUM_KNOT points on X-axis devide the X-axis into NUM_KNOT + 1 parts

		#define TAIL_PCT 0.02
		percent = TAIL_PCT  + (1 - 2 * TAIL_PCT) / 
				(NUM_KNOT - 1) * (i - 1);
		
		
		index = (int) (NumPoint * percent + 0.5);
		// divide the whole range to NUM_KNOT + 1 segments
		Curve[i].index = index;
		Curve[i].x = Point[index].x;
	
		if (i > 1 && Curve[i].x == Curve[i - 1].x) { 
			// just use the previous one to avoid vertical curve
			Curve[i].y = Curve[i - 1].y;
		} else {
			
			// use local average to get y value for each point
			vec->Reset();
			#define ADJUST 3

			int left = index - int(ADJUST * KnotRatio);
			int right = index + int(ADJUST * KnotRatio);
			if (left < 0) {
				left = 0;
			}
			if (right >= NumPoint) {
				right = NumPoint - 1;
			}

			for (j = left; j <= right;  j ++) {
				// check (j >= 0 && j < NumPoint,
				vec->Add(Point[j].y);
			}
			
			Curve[i].y = vec->GetQuantile(.5);
		}
		//cout << Curve[i].x << "\t" << Curve[i].y << endl;
	}

	// get slope of each segments, Curve[i].Slope is between point Curve[i] 
	// and Curve[i+1]
	for (i = 1; i < NUM_KNOT; i ++) {
		Curve[i].Slope = (Curve[i + 1].y - Curve[i].y) /
			(Curve[i + 1].x - Curve[i].x);
	}

	low.Reset(Curve[1].x, Curve[1].y);
	high.Reset(Curve[NUM_KNOT].x, Curve[NUM_KNOT].y);

	for (i = NumPoint - 1; i > Curve[NUM_KNOT].index; i --) {
		if (!high.AddPoint(Point[i].x, Point[i].y))
			break;
	}

	for (i = 0; i < Curve[1].index; i ++) {
		if (!low.AddPoint(Point[i].x, Point[i].y))
			break;
	}

	low.GetSlope();
	high.GetSlope();

	delete vec;

}

void NORMALIZER::AddPoint(float x, float y) {
	if (NumPoint == MaxPoint) {
		WritePrompt("    NORMALIZER: NumPoint exceeds limit", false, RED);
		return;
	}

	Point[NumPoint].x = x;
	Point[NumPoint].y = y;
	NumPoint ++;
	
}

double NORMALIZER::NormalizeData(double value) {
	// use binary search to locate the interval where "value" lies in

	int left = 1;
	int right = NUM_KNOT;

	int index;
	if (value < Curve[left].x) {
		index = left - 1;
	} else if (value > Curve[right].x) {
		index = right;
	} else { // value is in between 
		bool found = false;
	
		do {
			if (left + 1 == right) {
				found = true;
				index = left;
			} else { // compare the value with the midpoint of left and right
				int mid = (left + right + 1) / 2;
				if (value < Curve[mid].x) {
					right = mid;
				} else 
					left = mid;
			}
		
			// check left <= right
		
		} while (!found);
	}

	//cout << "iter: " << iter << endl;
	double new_value;
	if (index == 0) {
		new_value = low.Predict(value);
		
	} else if (index == NUM_KNOT) {
		new_value = high.Predict(value);
		
	} else { // direct calculate
		new_value = (value - Curve[index].x) * Curve[index].Slope
			+ Curve[index].y;
	}
	return new_value;
}

double CHIP_DATA::GetQuantile(double quantile, bool normalized) {
	#define SAMPLE_RATE 5

	int len = MY_SQR(CellDim);
	int rate = MY_SQR(SAMPLE_RATE);

	DB_VECTOR *vec	= new DB_VECTOR(len / rate + 10);

	if (normalized) {
		for (int i = 0; i < len; i += rate) {
			if (cdf.Cell[i].Flag != QC) {
				vec->Add(NormInten[i]);
			}
		}
	} else {
		for (int i = 0; i < len; i += rate) {
			if (cdf.Cell[i].Flag != QC) {
				vec->Add(Inten[i]);
			}
		}
	}

	double median = vec->GetQuantile(quantile);
	delete vec;
	return median;
	
}

bool CHIP_DATA::GetNormalizeQuantiles(CHIP_DATA &baseline) {
// 10/15/05, quantile normalization

	int rate = 3;

	int len = MY_SQR(CellDim);
	
	DB_VECTOR *chip_vec	= new DB_VECTOR(len / rate + 10);
	DB_VECTOR *base_vec	= new DB_VECTOR(len / rate + 10);
	if (!chip_vec || !base_vec) {
		WritePrompt("    Allocation failed in GetNormalizeQuantiles()", false, RED);
		return false;
	}
	
	for (int i = 0; i < len; i += rate) {
		if (cdf.Cell[i].Flag == PM) {
			chip_vec->Add(Inten[i]);
			base_vec->Add(baseline.Inten[i]);
		}
	}

	WritePrompt("    Sorting array and baseline data vectors...");
	chip_vec->Sort();
	base_vec->Sort();

	int get_points = NUM_KNOT * 20;

	int vec_len = chip_vec->Len;
	norm.Reset(get_points);
	for (int i = 0; i < get_points; i ++) {
		double quantile = i / (double)get_points;
		int index = (int)my_min(vec_len * quantile, vec_len - 1);

		//norm.Curve[i].x = chip_vec->Data[index];
		//norm.Curve[i].y = base_vec->Data[index];
		norm.AddPoint(chip_vec->Data[index], base_vec->Data[index]);
		/*sprintf(prompt_str, "%.4f, %.0f, %.0f", quantile, chip_vec->Data[index],
			chip_vec->Data[index]);

		WritePrompt(prompt_str);*/
	}
	delete chip_vec;
	delete base_vec;

	norm.GetCurve();
	
	return true;
}

bool CHIP_DATA::FilterDat(CHIP_DATA &baseline) {
	// need to set Calculating == true before calling this function

	// filter by using dat files, 7/3/99
	/*finds the "invariant set". Starts with all PM cells. 
	Excludes a cell if it's rank in one chip is too different from the 
	rank in the other chip. Iterate until the set doesn't get smaller. 
	Then use this set to fit a smoothing spline as the normalization curve.*/

	int SeqLen;

	int *Rank1, *Rank2;
	
	int cel_len = MY_SQR(CellDim);
	InIteration = new short[cel_len];

	if (!InIteration) {
		WritePrompt("    Memory not enough at FilterDat()", false, RED);
		return false;
	}

	YieldControl();

	int i;
	
	SeqLen = 0;
	for (i = 0; i < cel_len; i ++) {
		InIteration[i] = -1;

		if (cdf.Cell[i].Flag == PM) {
			//float ratio = ((float)Inten[i])/baseline.Inten[i];
			//if (ratio > 0.2 && ratio < 5) { // 10/15/05: otherwise not like to be in the set
			// not a good idea, since two arrays can have median intensity of 100 and 1000!
			SeqLen ++;	
			InIteration[i] = 0;
			

		} 
	}

	
	int round = 0;
	
	#define LEFT_PERCENT 0.007
	#define RIGHT_PERCENT 0.003
	
	bool result = true;

	bool iterate = true; // !group.UseStableSet || group.ApplyInvariant;
	
	//#if defined(COMMERCIAL)
	//iterate = false;
	//#endif

	if (iterate) {
		// do invariant set selection
		INT_POINT *Seq1 = new INT_POINT[SeqLen];
		INT_POINT *Seq2 = new INT_POINT[SeqLen];
		if (!Seq1 || !Seq2) {
			WritePrompt("    FilterDat: allocating Seq failed", false, RED);
			return false;
		}
		
		Rank1 = new int[cel_len];
		Rank2 = new int[cel_len];

		if (!(Rank1 && Rank2)) {
			WritePrompt("    Memory not enough at FilterDat()", false, RED);
			return false;
		}

		int new_len;

		#ifndef NOOUTSCR
		WritePrompt("    Searching Invariant-set:");
		#endif
		double LeftPct = LEFT_PERCENT * 10;
		double RightPct = RIGHT_PERCENT * 10;

		do {
			YieldControl();

			SeqLen = 0;
			for (i = 0; i < cel_len; i ++) {
				if (InIteration[i] == round) {
					Seq1[SeqLen].x = Inten[i];
					Seq1[SeqLen].y = i;
					Seq2[SeqLen].x = baseline.Inten[i];
					Seq2[SeqLen].y = i;
					
					SeqLen ++;
					
				}
			}
			
			sprintf(prompt_str, "    Searching Invariant-set: %d", SeqLen);
			#ifndef NOOUTSCR
			WritePrompt(prompt_str, true);
			#endif
			qsort((void *)Seq1, SeqLen, sizeof(INT_POINT), compare_int_point);
			YieldControl();
			qsort((void *)Seq2, SeqLen, sizeof(INT_POINT), compare_int_point);
			YieldControl();
		
			int point;
			new_len = 0;
			for (i = 0; i < SeqLen; i ++) { // find ranks of points
				point = Seq1[i].y;
				Rank1[point] = i;
				
				point = Seq2[i].y;
				Rank2[point] = i;

			}

			
			for (i = 0; i < SeqLen; i ++) {
				point = Seq2[i].y;

				double n1 = Rank1[point];
				double n2 = Rank2[point];
				double position = (n1 + n2) / (SeqLen * 2);
				double RankPct = LeftPct * (1 - position) + 
					RightPct * position;
				
					
				double rank_dist = fabs(n1 - n2) /  SeqLen;
			
				
				if (rank_dist < RankPct) {
					InIteration[point] ++; // will be kept
					new_len ++;
				}

			}

			round ++;
		
			if (LeftPct > LEFT_PERCENT)
				LeftPct *= 0.9;
			if (RightPct > RIGHT_PERCENT)
				RightPct *= 0.9;
			

			if (!Calculating) {
				WritePrompt("  User stop command issued", false, RED);
				result = false;
			}
			
		} while(new_len < SeqLen - 50 && result && new_len > 3 * NUM_KNOT); 
		

		if (result) {
			sprintf(prompt_str, "    Searching Invariant-set: %d", new_len);
			#ifndef NOOUTSCR
			WritePrompt(prompt_str, true);
			#endif

			/*if (new_len < 2 * NUM_KNOT) {
				WritePrompt("    Error: Too few points in the Invariant set", false, RED);
				result = false;
			}*/
		}

		// the final round is round
		// now Seq1 and Seq2 contains sorted non-differentially expressed probes,
		// use them to fit a curve to normalize
		// use this invariant set to normalize, get Normalizer ready
		
		delete [] Seq1;
		delete [] Seq2;
		delete Rank1;
		delete Rank2;
	
	} // iterate
	
	
	if (result) {

		// determine saturation
		int max_inten1 = int(MaxInten * SATURATION_PCT);
		int max_inten2 = int(baseline.MaxInten * SATURATION_PCT);

		norm.Reset(SeqLen);
		for (i = 0; i < cel_len; i ++) {
			if (InIteration[i] == round) {
				int inten1 = Inten[i];
				int inten2 = baseline.Inten[i];

				if (inten1 < max_inten1 && inten2 < max_inten2) {
					norm.AddPoint(float(inten1), float(inten2));
					InIteration[i] = 1;
				} else 
					InIteration[i] = 0;
			} else 
				InIteration[i] = 0; // for output or visualization purpose
			
		}

		norm.GetCurve();
	}

	if (InIteration) {
		delete InIteration;
		InIteration = NULL;
	}
	return result;
}

bool InvariantSetScaling(float *vec, float *base, int len) {
	// ISN for expression values

	int *Rank1, *Rank2;
	
	InIteration = new short[len];
	Rank1 = new int[len];
	Rank2 = new int[len];
	
	if (!(Rank1 && Rank2 && InIteration)) {
		WritePrompt("    Memory not enough at InvariantSetScaling()", false, RED);
		return false;
	}

	YieldControl();

	int i;
	
	int SeqLen = 0;
	for (i = 0; i < len; i ++) {
		InIteration[i] = -1;

		if (vec[i] != MISSING && base[i] != MISSING) {
			SeqLen ++;	
			InIteration[i] = 0;
		} 
	}

	int round = 0;
	
	// do invariant set selection
	FLOAT_POINT *Seq1 = new FLOAT_POINT[SeqLen];
	FLOAT_POINT *Seq2 = new FLOAT_POINT[SeqLen];
	if (!Seq1 || !Seq2) {
		WritePrompt("    InvariantSetScaling: allocating Seq failed", false, RED);
		return false;
	}
	

	int new_len;
	#ifndef NOOUTSCR
	WritePrompt("    Searching Invariant-set:", OVERWRITE_FIRST);
	#endif
	double LeftPct = LEFT_PERCENT * 10;
	double RightPct = RIGHT_PERCENT * 10;

	bool result = true;

	do {
		YieldControl();

		SeqLen = 0;
		for (i = 0; i < len; i ++) {
			if (InIteration[i] == round) {
			
				Seq1[SeqLen].x = vec[i];
				Seq1[SeqLen].y = float(i);
				Seq2[SeqLen].x = base[i];
				Seq2[SeqLen].y = float(i);
				
				SeqLen ++;
				
			}
		}
		
		sprintf(prompt_str, "    Searching Invariant-set: %d", SeqLen);
		#ifndef NOOUTSCR
		WritePrompt(prompt_str, true);
		#endif
		qsort((void *)Seq1, SeqLen, sizeof(FLOAT_POINT), compare_float_point);
		qsort((void *)Seq2, SeqLen, sizeof(FLOAT_POINT), compare_float_point);
	
		int point;
		new_len = 0;
		for (i = 0; i < SeqLen; i ++) { // find ranks of points
			point = int(Seq1[i].y);
			Rank1[point] = i;
			
			point = int(Seq2[i].y);
			Rank2[point] = i;

		}

		
		for (i = 0; i < SeqLen; i ++) {
			point = int(Seq2[i].y);

			double n1 = Rank1[point];
			double n2 = Rank2[point];
			double position = (n1 + n2) / (SeqLen * 2);
			double RankPct = LeftPct * (1 - position) + 
				RightPct * position;
			
			double rank_dist = fabs(n1 - n2) /  SeqLen;
			
			if (rank_dist < RankPct) {
				InIteration[point] ++; // will be kept
				new_len ++;
			}

		}

		round ++;
	
		if (LeftPct > LEFT_PERCENT)
			LeftPct *= 0.9;
		if (RightPct > RIGHT_PERCENT)
			RightPct *= 0.9;
		
		if (!Calculating) {
			WritePrompt("  User stop command issued", false, RED);
			result = false;
		}
		
	} while(new_len < SeqLen - 50 && result && new_len > 3 * NUM_KNOT); 
	

	if (result) {
		sprintf(prompt_str, "    Searching Invariant-set: %d", new_len);
		#ifndef NOOUTSCR
		WritePrompt(prompt_str, true);
		#endif
		if (new_len < 2 * NUM_KNOT) {
			WritePrompt("    Error: Too few points in the Invariant set", false, RED);
			result = false;
		}
	}

	delete [] Seq1;
	delete [] Seq2;
	delete Rank1;
	delete Rank2;
	
	if (result) {

		norm.Reset(SeqLen);
		for (i = 0; i < len; i ++) {
			if (InIteration[i] == round) {
			
				norm.AddPoint(vec[i], base[i]);
				InIteration[i] = 1;
				
			} else 
				InIteration[i] = 0; // for output purpose
			
		}

		norm.GetCurve();
		#ifndef NOOUTSCR
		WritePrompt("    Normalizing arrays...");
		#endif
		for (i = 0; i < len; i ++) {
			vec[i] = float(norm.NormalizeData(vec[i]));
		}
		
	}

	norm.Release();
	return result;
}

bool CHIP_DATA::Normalize(CHIP_DATA &baseline, bool always_norm, bool norm_plot,
						  bool save) {
	// need to set Calculating == true;
	int i;

	Normalized = false;

	if (!always_norm && Normalized && SameFileName(baseline.DatFile,
		BaselineFile) ) {
		WritePrompt("    Use the existing normalized values");
		return true;
	}

	#if defined(OUTPUT_STH)
	ofstream out("normalize.txt");
	#endif

	int cel_len = MY_SQR(CellDim);


	#if defined(_WINDOWS)
	CString str;
	#endif


	if (SameFileName(DatFile, baseline.DatFile)) {
		// the baseline chip itself doesn't need normalization
		#if defined(_WINDOWS)
		str.Format("    Do not normalize the baseline array");
		WritePrompt(str);
		#else
		#ifndef NOOUTSCR
		WritePrompt("    Do not normalize the baseline array");
		#endif
		#endif

		for (i = 0; i < cel_len; i ++) {
			NormInten[i] = Inten[i];
		}

		
	} else { // normalize

		if (group.NormMethod == NORM_METHOD_ISN) {
			if (!FilterDat(baseline)) // fill "norm" object with normalizaton info
				return false;
		} else { // quantile normalize
			if (!GetNormalizeQuantiles(baseline))
				return false;
		}
		#ifndef NOOUTSCR
		WritePrompt(prompt_str, false, RED);
		#endif
		// normalize

		for (i = 0; i < cel_len; i ++) {

			int norm_value;
			norm_value = int(norm.NormalizeData(Inten[i]));
			if (norm_value < 0)
				norm_value = 0;
			else if (norm_value > 0xFFFF) {
				norm_value = 0xFFFF;
			}
			
			NormInten[i] = norm_value;


			if (i % 1000 == 0) {
				YieldControl();

				if (!Calculating) {
					WritePrompt("  User stop command issued", false, RED);
					return false;
				}
			
				if (i % 10000 == 0) {
					sprintf(prompt_str, "    Normalizing CEL: %d", i);
					#ifndef NOOUTSCR
					WritePrompt(prompt_str, true);
					#endif
				}
			}
		}

		#if defined(_WINDOWS)
		CString str;
		str.Format("    Median probe intensity: %d -> %d", Median,
			//int(GetQuantile(.5, true)) );
			int(norm.NormalizeData(Median)));
			// 10/15/05: checked, the two give the the same results
		WritePrompt(str, true);
		#else
		sprintf(prompt_str, "    Median probe intensity: %d -> %d", Median, int(norm.NormalizeData(Median)));
		#ifndef NOOUTSCR
		WritePrompt(prompt_str);
		#endif
		#endif

		ThetaValid = false;
	}

	Normalized = true;

	if (!norm_plot)
		norm.Release(); // relase its vector
	strcpy(BaselineFile, baseline.DatFile);


	if (save) {
		if (!Write())
			return false;
	}

	return true;
}

//12/4/00: calcualte Affy's absoluate calls
#define SRT 1.50
#define SDT_MULT 4
#define STP 3
#define HZ 4
#define VZ 4	
#define BG .02	
#define POS_FRAC_MIN 0.33
#define POS_FRAC_MAX 0.43
#define POS_NEG_RATIO_MIN 3
#define POS_NEG_RATIO_MAX 4
#define LOG_AVE_RATIO_MIN 0.9
#define LOG_AVE_RATIO_MAX 1.3

double Q_factor;
double SDT;
int BackGround;

#if defined(OUTPUT_STH)
ofstream abs_out("abs call.txt");
#endif

void CHIP_DATA::GetAbsCall() {
	#ifndef NOOUTSCR
	WritePrompt("    No matching MAS txt file; calculating Presence calls...", false, RED);
			
	WritePrompt("      Gene 0:", OVERWRITE_FIRST);
	#endif

	BackGround = int(GetQuantile(BG));

	// get Q factor
	Q_factor = 0;
	int cnt = 0;
	int cel_len = MY_SQR(CellDim);

	int i;
	for (i = 0; i < cel_len; i ++) {
		if (cdf.Cell[i].Flag != QC && Inten[i] < BackGround) {
			Q_factor += NormInten[i]; // the standard dev
			cnt ++;
		}
	}
	Q_factor /= cnt;
	SDT = SDT_MULT * Q_factor;

	for (i = 0; i < cdf.NumUnit; i ++) {
		AbsCall[i] = GetUnitAbsCall(i);
		YieldControl();
		if (i % 300 == 0) {
			sprintf(prompt_str, "      Gene %d: %c", i, AbsCall[i]);
			#ifndef NOOUTSCR
			WritePrompt(prompt_str, true);
			#endif
		}
	}
		
}

extern void super_scoring(double *v, int len, double &lower, double &upper);

char CHIP_DATA::GetUnitAbsCall(int unit) {
	PROBE_VEC pm, mm, diff;

	int j;

	double Positive = 0, Negative = 0;
	double LogAveRatio = 0;

	int num_probe = cdf.Unit[unit].NumProbe;
	
	for (j = 0; j < num_probe; j ++) {
		int x = cdf.Unit[unit].CellPos[j][PM].x; 
		int y = cdf.Unit[unit].CellPos[j][PM].y;
		pm[j] = Inten[IDX(x, y)] - BackGround;
		if (pm[j] <= 0)
			pm[j] = Q_factor;
			
		x = cdf.Unit[unit].CellPos[j][MM].x; 
		y = cdf.Unit[unit].CellPos[j][MM].y;
		mm[j] = Inten[IDX(x, y)] - BackGround;
		if (mm[j] <= 0)
			mm[j] = Q_factor;

		if (pm[j] - mm[j] >= SDT && pm[j] / mm[j] >= SRT)
			Positive ++;
		if (mm[j] - pm[j] >= SDT && mm[j] / pm[j] >= SRT)
			Negative ++;

		diff[j] = pm[j] - mm[j];
		LogAveRatio += log10(pm[j] / mm[j]);
		
	}

	double PosFraction = Positive / num_probe;
	double PosNegRatio;
	if (Negative != 0)
		PosNegRatio = Positive / Negative;
	else 
		PosNegRatio = -1; // undefined

	LogAveRatio *= 10.0 / num_probe;

	int cnt = 0;
	if (num_probe > 8) { // use superscoring to recalcualte LogAveRatio
		LogAveRatio = 0;
		double lower, upper;

		super_scoring(diff, num_probe, lower, upper);
		for (j = 0; j < num_probe; j ++) {
			if (diff[j] > lower && diff[j] < upper) {
				LogAveRatio += log10(pm[j] / mm[j]);
				cnt ++;
			}
		}
		LogAveRatio *= 10.0 / cnt;
	}
	
	

	
	char call;
	if (PosNegRatio == -1) {
		if (PosFraction >= POS_FRAC_MIN && 
			LogAveRatio >= LOG_AVE_RATIO_MIN)
			call = 'P';
		else 
			call = 'A';
	} else if (PosNegRatio < POS_NEG_RATIO_MIN) {
		call = 'A';
	} else if (PosNegRatio >= POS_NEG_RATIO_MIN &&
		PosNegRatio < POS_NEG_RATIO_MAX) {
		if (PosFraction < POS_FRAC_MIN)
			call = 'A';
		else {
			if (LogAveRatio < LOG_AVE_RATIO_MIN)
				call = 'A';
			else if (LogAveRatio > LOG_AVE_RATIO_MIN &&
				LogAveRatio <= LOG_AVE_RATIO_MIN)
				call = 'M';
			else 
				call = 'P';
		}
	} else {
		// check PosNegRatio >= POS_NEG_RATIO_MAX, 
			
		if (PosFraction < POS_FRAC_MIN)
			call = 'A';
		else if (PosFraction >= POS_FRAC_MIN && 
			PosFraction < POS_FRAC_MAX) {
			if (LogAveRatio < LOG_AVE_RATIO_MIN)
				call = 'A';
			else 
				call = 'P';
		} else {
			if (LogAveRatio < LOG_AVE_RATIO_MIN)
				call = 'M';
			else 
				call = 'P';
		}

	}

	#if defined(OUTPUT_STH)
	abs_out << PosFraction << "\t" << LogAveRatio << "\t"
		<< PosNegRatio << "\t" << call 
		<< endl;
	#endif
	
	return call;
}


bool CHIP_DATA::ScaleCelValue(int target_median) {

	double scale_factor = (double) target_median / Median;

	int len = MY_SQR(CellDim);

	for (int i = 0; i < len; i ++) {
		Inten[i] = int (Inten[i] * scale_factor + 0.5);
		
	}

	MaxInten *= (int) scale_factor;

	Median = target_median;
	
	if (!Write())
		return false;

	return true;
}

CHIP_DATA chip_data;
