# Supplementary material for: A Web-based and Grid-enabled dChip version for the analysis of large sets of gene expression data
Source: BMC Bioinformatics. 2008 Nov 13;9:480. doi: 10.1186/1471-2105-9-480 (PMC2596147; doi:10.1186/1471-2105-9-480)
Supplement: Additional file 1 — Source code. The archive contains the source code of modified dChip. [file 1471-2105-9-480-S1.gz › gdchip/compare.h]

#if !defined(COMPARE_H)
#define COMPARE_H

#include <stdlib.h>
#include <fstream>
#include <iostream>
#include <memory.h>
#include <time.h>

using namespace std;

#include "cdf.h"


#define MAX_COMPARE_ITEM 30

enum COMBINE_TYPE {AND, OR, AND_NOT, OR_NOT};
extern char *CombineStr[];

#if defined(_WINDOWS)
extern CString vec2str(int *vec, int len);
#else
extern char *vec2str(int *vec, int len);
#endif

enum COMPARE_TYPE {DO_NOT_COMPARE, DO_COMPARE, PASSED_COMPARE};
enum COMPARE_ROUND_TYPE {COMPARE_ROUND1, COMPARE_ROUND2};

class COMPARE_ITEM {
public:
	COMBINE_TYPE type;
	bool par; // a closing right parenthesis

	int *Baseline, *Experiment;
	// pointer to Samples of array_list
	int BaseSize, ExperiSize;

	int UseDiff, UseDiff2, UseFold, UseFold2, UsePresPct;
	int UseLower, UsePValue, UsePairPValue;
	double DiffValue, DiffValue2;
	int PresPct, PresPct2;
	double FoldValue, FoldValue2, PValue, PairPValue;

	bool OutputStd;
	
	COMPARE_ITEM() {
		Baseline = Experiment = NULL;
		Reset();
	}

	void Reset();
	bool PermuteGrouping();
	
	~COMPARE_ITEM() {
		if (Baseline)
			delete Baseline;
		if (Experiment)
			delete Experiment;
	}
};

class COMPARE {
public:
	COMPARE_ITEM Item[MAX_COMPARE_ITEM];
	COMPARE_ITEM Current, *CurItem;

	int NumItem;
	int ItemSelected;

	int OutputAll, PermuteSample, PermuteNumber;

	bool FilterAll, MakeOutput;

	#if defined(_WINDOWS)
	CString Header, Output;
	#else
	LONG_STRING Header, Output;
	#endif

	bool FirstLine;
	int OriginalNum; // of the comparison
	int CompareRound;
	
	char *CompareType; // whether a gene passed the comparison, see COMPARE_TYPE

	ARRAY_VEC expr_vec, std_vec; // for HandleSample()

	COMPARE() {
		CompareType = NULL;
	}
	~COMPARE() {
		if (CompareType)
			delete CompareType;
	}

	void Reset();
	
	bool Insert(int pos, COMBINE_TYPE type, bool par);
	void Delete(int pos);
	void CopyItem(COMPARE_ITEM &dest, COMPARE_ITEM &source);
	bool CompareOneRound(int &num_gene, ofstream &out);
	bool CompareSamples();
	bool CompareOne(int unit);
	bool PermuteComparison(ofstream &out);

	#if defined(_WINDOWS)
	void HandleSample(int unit, int *sample_group,
		int num_sample, double &mean, double &mean_se,
		int &presence, CString name);
	#else
	void HandleSample(int unit, int *sample_group,
		int num_sample, double &mean, double &mean_se,
		int &presence, char *name);
	#endif

	void PairedTest(int unit, int *base_group, int *expri_group, 
		int num_sample, double &t_stat, double &pvalue);

	void WriteComparisonFile(ofstream &out);
	bool ReadComparisonFile(bool first_time);
	
	void FinalizeItem();
	#if defined(_WINDOWS)
	CString GroupingStr();
	#else
	char *GroupingStr();
	#endif

	bool Write_Item_Values();
	bool Init_Item_Values();
	bool prova();
};

extern COMPARE compare;

#endif
