# Supplementary material for: A Web-based and Grid-enabled dChip version for the analysis of large sets of gene expression data
Source: BMC Bioinformatics. 2008 Nov 13;9:480. doi: 10.1186/1471-2105-9-480 (PMC2596147; doi:10.1186/1471-2105-9-480)
Supplement: Additional file 1 — Source code. The archive contains the source code of modified dChip. [file 1471-2105-9-480-S1.gz › gdchip/README]

To compile the software:

1. modify the Makefiles according to desidered grid-dChip version (linux not-MPI, MPI, Grid, 64bit)
2. run: 
   - make -f Makefile.part1 for Module1
   - make -f Makefile.part2 for Module2
   - make -f Makefile.part3 for Module3

To run dChip modules:

1. create in your working directory a directory named 'TempData'
2. create in your working directory a file 'data.txt' containing: 
   - as first row the cdf file (with its complete path)
   - the name (with their path) of your cel files
3. modify the data.ini file according to desidered analysis
4. run module1, 2 and 3 consecutevely.


For more details or issues visit:

http://dchip.forum5.com/viewtopic.php?p=194&mforum=dchip#194

or email me at this address: luca.corradi@unige.it
