# Supplementary material for: A Web-based and Grid-enabled dChip version for the analysis of large sets of gene expression data
Source: BMC Bioinformatics. 2008 Nov 13;9:480. doi: 10.1186/1471-2105-9-480 (PMC2596147; doi:10.1186/1471-2105-9-480)
Supplement: Additional file 1 — Source code. The archive contains the source code of modified dChip. [file 1471-2105-9-480-S1.gz › gdchip/phi.cpp]

#include "stdafx.h" // for VC++'s use; a blank file for console version
#include <errno.h>
#include <stdlib.h>
#include <fcntl.h>

#include <sys/stat.h>

#if defined(WIN32)
#include <io.h>
#else
#include <unistd.h>
#endif

#include "phi.h"
#include "cdf.h"
#include "model.h"
#include "group.h"

#ifdef GFAL
//aggiunte le seguenti righe necessarie per le API GFAL
extern "C" {
#include "gfal_api.h"
#include "lcg_util.h"
}

extern "C" {
int gfal_open(const char*, int, mode_t);
int gfal_write(int, const void*, size_t);
int gfal_close(int);
int gfal_read(int, void*, size_t);
}
#endif

char *PsiModeStr[] = {"Do not use", "Read and use", "Write"};

bool PHI::Write(const char* name) {

	#if defined(WIN32)
	_chmod(name, _S_IWRITE);
	ofstream out(name, ios::binary);
	#else
	chmod(name, S_IWRITE);
	ofstream out(name, ios::out|ios::binary);
	#endif

	
	
	strcpy(ChipType, cdf.ChipType);
	CellDim = cdf.CellDim;
	NumUnit = cdf.NumUnit;
	ModelMethod = group.ModelMethod;
	
	Format = FILE_FORMAT;
			
	if (out) {
		out.write((char *)this, sizeof(PHI)); 
		out.write((char*)Phi, sizeof(float) * MY_SQR(cdf.CellDim));
		out.write((char*)PhiStd, sizeof(float) * MY_SQR(cdf.CellDim));
		out.write((char*)Exclude, sizeof(char) * MY_SQR(cdf.CellDim));
		out.write((char*)PresentPct, sizeof(float) * cdf.NumUnit);

		out.close();
		sprintf(prompt_str, "  Writing probe sensitivity index file in %s...\n", name);
		WritePrompt(prompt_str);

		return true;
	} else {
		sprintf(prompt_str, "  Writing probe sensitivity index file in %s failed\n", name);
		WritePrompt(prompt_str, false, RED);
		return false;
	}
	
}

bool PHI::Reset() {
	if (Phi)
		delete Phi;
	Phi = new float[MY_SQR(cdf.CellDim)];

	if (PhiStd)
		delete PhiStd;
	PhiStd = new float[MY_SQR(cdf.CellDim)];

	if (Exclude)
		delete Exclude;
	Exclude = new char[MY_SQR(cdf.CellDim)];

	if (PresentPct)
		delete PresentPct;
	PresentPct = new float[cdf.NumUnit];
	
	return true;
}

bool PHI::Read(const char* name) {

	#ifdef GFAL
	int fd;
        long nbytes;
        fd = gfal_open (name , O_RDONLY, 0);
        if (fd < 0){
                cout<<"\nfile not opened";
                cout<<"\n fd=" ;
                cout<<fd;
                cout<<"\n";
                return false;
        }

	nbytes = gfal_read (fd, (char *)this, sizeof(PHI));

	#else

	FILE *File;
                                                                                
        File = fopen( name, "rb");
                                                                                
        if (!File) {
                sprintf(prompt_str, "    Reading probe sensitivity index file %s failed\n",
                        name);
                WritePrompt(prompt_str, false, RED);
                return false;
        }
                                                                                
        fread((char *)this, sizeof(PHI), 1, File);

	#endif

	Phi = PhiStd = PresentPct = NULL;
	Exclude = NULL;

	sprintf(prompt_str, "  Reading probe sensitivity index file %s...", 
		name);
	WritePrompt(prompt_str);

	if (stricmp(ChipType, cdf.ChipType)) {
		sprintf(prompt_str, "    Chip type of PSI file (%s) does not match CDF file (%s)\n",
			ChipType, cdf.ChipType);
			
		WritePrompt(prompt_str, false, RED);
		return false;
	}

	if (Format < FILE_FORMAT) {
		WritePrompt("    Probe sensitivity index file format is created by an older dChip version; "
			"cannot be used\n", false, RED);
		return false;
	}
	
	if (CellDim != cdf.CellDim || NumUnit != cdf.NumUnit) {
		WritePrompt("    CellDim or NumUnit does not agree with CDF file\n", false, RED);
		return false;
	}
	
	if (ModelMethod >= 0 && ModelMethod < NUM_MODEL_METHOD) {
		sprintf(prompt_str, "    PSI was obatined by the %s\n",
			ModelMethodStr[ModelMethod]);
		WritePrompt(prompt_str);
	} else {
		WritePrompt("    PSI method cannot be recognized by this version of dChip", false, RED);
		return false;
	}

	group.ModelMethod = ModelMethod;

	Reset();

	#ifdef GFAL
	nbytes = gfal_read (fd, (char*)Phi, sizeof(float) * MY_SQR(cdf.CellDim));
	nbytes = gfal_read (fd, (char*)PhiStd, sizeof(float) * MY_SQR(cdf.CellDim));
	nbytes = gfal_read (fd, (char*)Exclude, sizeof(char) * MY_SQR(cdf.CellDim));
	nbytes = gfal_read (fd, (char*)PresentPct, sizeof(float) * cdf.NumUnit);
	
	gfal_close (fd);
	#else
	fread((char*)Phi, sizeof(float) * MY_SQR(cdf.CellDim), 1, File);
        fread((char*)PhiStd, sizeof(float) * MY_SQR(cdf.CellDim), 1, File);
        fread((char*)Exclude, sizeof(char) * MY_SQR(cdf.CellDim), 1, File);
        fread((char*)PresentPct, sizeof(float) * cdf.NumUnit, 1, File);
                                                                                                    
        fclose(File);
	#endif

	return true;
}

void PHI::GetModelData(int i) {
	int num_probe = cdf.Unit[i].NumProbe;

	int j;
	for (j = 0; j < num_probe; j ++) {

		int pm_x = cdf.Unit[i].CellPos[j][PM].x;
		int pm_y = cdf.Unit[i].CellPos[j][PM].y;
		int idx = CELL_IDX(pm_x, pm_y);
		Phi[idx] = model.LocalPhi[j];
		PhiStd[idx] = model.PhiStd[j];
		Exclude[idx] = model.ExcludeProbe[j];
		
	}

	if (group.ModelMethod == FULL_MODEL) {

		for (j = 0; j < num_probe; j ++) {
			int mm_x = cdf.Unit[i].CellPos[j][MM].x;
			int mm_y = cdf.Unit[i].CellPos[j][MM].y;

			int idx = CELL_IDX(mm_x, mm_y);
			Phi[idx] = model.LocalPhi[j + num_probe];
			PhiStd[idx] = model.PhiStd[j + num_probe];
			Exclude[idx] = model.ExcludeProbe[j + num_probe];
		}
			
	}
		
}

void PHI::SetModelData(int i) {
	int num_probe = cdf.Unit[i].NumProbe;

	int j;
	for (j = 0; j < num_probe; j ++) {

		int pm_x = cdf.Unit[i].CellPos[j][PM].x;
		int pm_y = cdf.Unit[i].CellPos[j][PM].y;
		int idx = CELL_IDX(pm_x, pm_y);
		model.LocalPhi[j] = Phi[idx];
		model.PhiStd[j] = PhiStd[idx];
		model.ExcludeProbe[j] = Exclude[idx];
		
	}

	if (group.ModelMethod == FULL_MODEL) {

		for (j = 0; j < num_probe; j ++) {
			int mm_x = cdf.Unit[i].CellPos[j][MM].x;
			int mm_y = cdf.Unit[i].CellPos[j][MM].y;

			int idx = CELL_IDX(mm_x, mm_y);
			model.LocalPhi[j + num_probe] = Phi[idx];
			model.PhiStd[j + num_probe] = PhiStd[idx];
			model.ExcludeProbe[j + num_probe] = Exclude[idx];
		}
			
	}
		
}

PHI phi;
