# Supplementary material for: A Web-based and Grid-enabled dChip version for the analysis of large sets of gene expression data
Source: BMC Bioinformatics. 2008 Nov 13;9:480. doi: 10.1186/1471-2105-9-480 (PMC2596147; doi:10.1186/1471-2105-9-480)
Supplement: Additional file 1 — Source code. The archive contains the source code of modified dChip. [file 1471-2105-9-480-S1.gz › gdchip/group.h]

#if !defined(GROUP_H)
#define GROUP_H

// this class for a group of chips of the same type

#include <stdlib.h>
#include <fstream>
#include <iostream>
#include <memory.h>
#include <time.h>

using namespace std;

#include "my_math.h"
#include "cdf.h"
#include "model.h"
#include "phi.h"
#include "chip_data.h"

#define YES_NO(x) (x ? "Yes" : "No")

#define NUM_FILTER_VAR_METHOD 2
enum FILTER_VAR_METHOD_TYPE {FILTER_VAR_METHOD_CV, FILTER_VAR_METHOD_STD};
extern char *FilterVarMethodStr[];

bool SameFileName(char *file_name1, char *file_name2);

extern int PixelWd, /*PixelHt, */DendroWd, DendroHt;
extern int PixelHt2; // for sample info
extern int PixelHtProp; // for proportional view
// width and height of the clustering data block and dendrogram
extern float PixelKB, PixelHt; // one pixel represents how many KB at Chromosome view
extern int CurArray, CurUnit;
extern int CelPixelSize, PicWd, PicHt;
extern int FuncBarWd;

#if defined (_WINDOWS)
BOOL WriteWindowToDIB(const char *szFile, CBitmap *bitmap, CDC *memDC);

extern HTREEITEM hExcelFile[MAX_ARRAY_NUM];
extern CString ExcelFile[MAX_ARRAY_NUM];
extern int NumExcelFile;

extern HTREEITEM hFuncCluster[MAX_ARRAY_NUM];
#endif

char *time_diff(time_t start, time_t end);
extern char group_line[];

class GROUP {
public:
	// Affy's presence call, can be P, A or M
	int NumArray;	
	int Baseline, NormPlotBaseline;
	int AlwaysExtract, Normalized, ThetaValid, Logged, UseUnnorm;
	int Mas5Signal, OptionPage; 
	int ReadDat, ReadCel, ReadDcp, AlwaysCdf;
	int AllowMissing; // treat array-outlier as missing value
	int HasStd, HasBoth, HasGeneName; // when exporting
	int GctFormat, NameLast, ShowProbeTogether, OutputAcc, OmitAffy, DcpInWorking;
	int LoadProbeData, ExpressionIncludeHeader, ExpressionAppend;
	int ExportCelSetName;
	int ShowRIcon, SubtractBackground, AllowTxtHasUnknown;
	int StandardizeCol, ShowOutlier, StandardizeRow;
	int MaskRedundant, InsertFile, LinkDialog, ConsiderError, BatchAdjusted;
	int DetectSingleOutlier, DetectArrayOutlier, DetectProbeOutlier;
	int ModelMethod, DistMeasure, LinkageMethod, OutlierInRange, ClusterMeanSample;
	int ModelForDataView, NormMethod;
	int GeneOrdering;
	int HandleImageSpike; // also handle image spikes
	int NoRepArrayOutlier, Prime5Ignore, ZeroNegDiff;
	int AlternateTwoView, LastView, DataAllArray;
	int WhichOnlineDatabase, DirectGoOnlineDatabase;
	
	int NormSpline, SaveNormValue, ShowAfterNorm; // at normalization
	double NormSmoothValue;
	bool UsePos; // in DataView, x axis stands for postion of a probe
	int RegionOneRow;
	
	// clustering options
	int LocusLinkName, GreenRed, ShowProfile, SampleNameTop, AddNewColor;
	double DisplayRange;
	int StoreDistance, ClusterShowProbeSet, ShowFirstLetter;

	SHORT_STRING GroupName;
	MEDIUM_STRING CDFName, DataPath, WorkingDir, dChipDir, GosurferDir, MerlinDir;
	MEDIUM_STRING Expr_out_file, Grid_lfn_path, Grid_Storage;
	SHORT_STRING Grid_VO;
	MEDIUM_STRING SampleInfoFile, GeneInfoFile, GenomeInfoFile;
	MEDIUM_STRING refGeneFile, CytobandFile;
	MEDIUM_STRING ComparisonFile;
	MEDIUM_STRING ExternalDataFile, MaskFile, LdaFile, CurveFile;
	MEDIUM_STRING InferredCopyFile, StateParameterFile;
	SHORT_STRING Today, LastGroupName;
	MEDIUM_STRING PedigreeFile, GosurferInfoFile, TightClustDir, PathwayFile;
		
	// for gene filtering
	int UseCVFilter, UseCallFilter, UseRepFilter, UseExprFilter;
	int FilterVarMethod;
	double CVLower, CVUpper, RepFilterLow, RepFilterHigh,
		ExprFilterValue;
	int FilterPresence, ExprFilterPct;
	MEDIUM_STRING FilterInputList, FilterOutputList;
	int FilterInputUse; // true: use the FilterInputList; false: exclude
	SHORT_STRING AnovaFactor;
	double AnovaPValue, PathwayCorr;

	int UseAbsCorr, UseRankCorr;
	double SigSamplePValue, SigGenePValue, ChroPValue;
	double LogBase;

	// for sample clustering
	int ClusterGene, ClusterSample;
	int UseStdSep;
	int OutlineGeneStretch, ChroClusterSample, ChroClusterChro;
	float LinkageDiseaseFreq, LinkagePenetrance, LinkagePhenocopy, AverageHetRate;
	int LinkageSimulate, LinkageInheritance, InheritReduction;
	int OneCrossover, SkipNoninformative, CallMerlin;
	double SnpErrorRate;
	float InferCallThreshold;
	int ChroSignalDF /*LohParameter, ChangePenalty*/;
	int UseAlleleFreq;
	int ChroPropDist, ViewAllChro;
	int ChroMergeGroupName, DisplayInfer, /*UseGeneticDist,*/ SeparateABSignal;
	int DependenceLohModel, NotShowConflict, AverageCurve, ChroTrimmedPct;
	float InferStep;
	int HmmLength;
	int HaplotypeThreshold, HaplotypeStringency/*, LohLengthThreshold*/;
	int ChroTruncateLog2, UsePairedNormal, InferCopyMethod;
	int ParentSpecificCopy, InferLohMethod, MedianSmoothWindow;
	float PercentileFilterHigh, PercentileFilterLow, PercentileFilterFold;
	int FilterSnpCallRate, FilterSnpFragLen;

	MEDIUM_STRING PsiFileName;
	int PsiMode;

	bool StdValid, CallValid; 

	bool modulo1;
	bool modulo2;
	bool modulo3;
	bool modulo4;
	
	int NumInteresting;
	int NumGeneListUnit;

	struct UNIT_INFO {
		bool Interesting;
		int GeneListUnit;
	} *UnitInfo;

	#if defined(_WINDOWS)
	CString FileHeader, *FileLines; // the lines in the gene list file
	#else
	char *FileHeader;
	//MEDIUM_STRING FileHeader;
	char **FileLines;
	#endif

	MEDIUM_STRING ArrayListFile, GeneListFile;

	bool GroupOpened, SecondCol;
	int Truncate, TruncatePct, LogTransform;
	double TruncateValue;
	int TruncatePctValue;

	bool UseCDF;
	int ExportCelPos, ViewNormPlot;
//-----------------------------------------------------
	MEDIUM_STRING DatFileName[MAX_ARRAY_NUM];
	SHORT_STRING ChipName[MAX_ARRAY_NUM];
	
	unsigned short * NormInten[MAX_ARRAY_NUM];
	THETA_INFO * Theta[MAX_ARRAY_NUM];
	char *AbsCall[MAX_ARRAY_NUM];

	char FileIni[LINE_LEN];
	char DataFile[LINE_LEN];
	char GenesFile[LINE_LEN];
	//int cel_len[MAX_ARRAY_NUM];

	char FileTime[MAX_ARRAY_NUM][50];
	int Median[MAX_ARRAY_NUM];	

	float ArrayOutlierPct[MAX_ARRAY_NUM];
	float SingleOutlierPct[MAX_ARRAY_NUM];
	float PresencePct[MAX_ARRAY_NUM];

	bool open;
	bool expr;
	bool clust;
	bool readini;
	bool OnlyIniName;
	int Array;
	int NumExpr;
	MEDIUM_STRING CSVFiles[MAX_ARRAY_NUM];
	MEDIUM_STRING CSVExpr[MAX_ARRAY_NUM];

	int StartingGene;
	int EndingGene;
	int NumGenes;
	int divisions;
	int proc_num;
	
//	#ifdef MPIV
//	int Parameters[4];
//	#endif	

	#define NUM_SECTOR 10
	unsigned short Background[MAX_ARRAY_NUM][NUM_SECTOR][NUM_SECTOR];
	void GetBackground(int which_array = -1);
	unsigned short FindBackground(int array, int x, int y);

	SHORT_POINT *New2Old, *Old2New; // organize probes to be together
	ARRAY_VEC Vec, Vec2; // double

	CHIP_DATA *baseline;

	// methods
	GROUP();
	~GROUP();

	bool OpenGroup();

	bool TryThisFile(char *file_name, bool message = false);
	bool SearchDirectory(const char * dir);
	 
	bool Normalize(bool always = false);
		
	bool Model();
	
	void GetQuantile(int array, int &lower_lim, int &upper_lim);

	double Presence(int unit, int *use_array = NULL, 
		int num_array = -1);

	int FindChipName(char* chip_name);
	int FindDatFileName(char* dat_name);
	
	void GetSampleName();
	void SaveIniFile();
	bool ReadIniFile(const char* str);

	bool WriteCel(int array, const char* file);
	bool ProbeTogether();
	
	void WriteSummaryFile(bool after_model);

	void FindMedian();
	void ScaleAD();
	void FindBaseline();
	bool GetDataFileList();
	void TruncateExpression();
	void HandleLogTransform();

	bool GetExternalData();
	void Reset();

	bool ExportArrayOutlier(const char* file);

	bool SaveDcp();
	bool FilterGene(int unit);
	bool FilterGenes();

	void OutputHeader(ofstream &out);
	void OutputGene(int i, ofstream &out);
	int ReadGeneListFile(bool &read_tree, const char* file = "", bool keep_lines = false);
	void DoMaskRedundant(int &num_gene, bool output = true);

	void GetModelTheta(int i);
	
	
	bool Standardize(double *vec, bool do_stand = false);

	void ExportOneGene(ofstream &out, int unit);
	bool ExportExpression(/*const char* file*/);

	void ExportOneProbeset(ofstream &out, int unit);
	bool ExportProbeset(const char* file, bool export_cur_unit);

	void ExportOnePSI(ofstream &out, int unit);
	bool ExportPSI(const char* file, bool export_cur_unit);

	bool ExportSomething(ofstream &out, void (GROUP::*export_func)
		(ofstream& out, int unit));
	void Hello();
	#if defined(_WINDOWS)
	bool AnovaFiltering(CString out_file);
	#endif
	double OneWayAnova(int unit);
	double TwoWayAnova(int unit);
	bool CorrelationAnalysis(const char* file, int node);
	void GetExpressionVec(double *vec, int unit, int lag = 0);
	void CompressGeneListUnit();

	void PrintSettings();
	bool AdjustBatchEffect();

	bool NewUnitInfo(int num_unit);
	bool PercentileFilter();

	char* My_TRIM(char* pos);

	bool Write();
	bool Write2();       
	bool GetIniName();  //sostituita da Write()
	bool Init();	    //sostituita da ReadCsv_gfal()
	bool SearchFiles(); //sostituita da OpenFiles()
	bool OpenFiles();
	bool Clustering();
        bool CompareSamples();
	bool Write_gfal();
	bool Write_prova();
	bool ReadCsv();
	bool SearchCsvInDir(const char * dir);
	bool RemoveDcp();
};


extern GROUP group;

#endif
