# Supplementary material for: A Web-based and Grid-enabled dChip version for the analysis of large sets of gene expression data
Source: BMC Bioinformatics. 2008 Nov 13;9:480. doi: 10.1186/1471-2105-9-480 (PMC2596147; doi:10.1186/1471-2105-9-480)
Supplement: Additional file 1 — Source code. The archive contains the source code of modified dChip. [file 1471-2105-9-480-S1.gz › gdchip/cluster.h]

#if !defined(CLUSTER_H)
#define CLUSTER_H

#include <stdlib.h>
#include <fstream>
#include <iostream>
#include <memory.h>
#include <time.h>

using namespace std;

#include "cdf.h"
#include "sample_info.h"
#include "gene_info.h"

// 10/19/00: hierarchical clustering with the help of standard errors
#define MAX_COLORED_NODE 20

#define MAX_CLOSE_NODE 5 // each node has some high correlated nodes

#define NUM_DIST_MEASURE 4
enum DISTANCE_TYPE {DISTANCE_CORR, DISTANCE_ABS_CORR, 
	DISTANCE_RANK_CORR, DISTANCE_EUCLIDEAN}; // distance measure
extern char *DistMeasureStr[];
extern double MaxDistance[];

#define NUM_LINKAGE_METHOD 2
enum LINKAGE_TYPE {LINKAGE_CENTROID, LINKAGE_AVERAGE};
extern char *LinkageMethodStr[];

#define NUM_GENE_ORDERING 2
enum {GENE_ORDER_TIGHTNESS, GENE_ORDER_PEAK};
extern char *GeneOrderingStr[];

struct MY_POINT{
	int x, y;
};

class NODE {
public:
	double *Value; // after standardization
	float *OldValue; // before standardization 
	float *Std; // for gene node, it's model-based std; for super-node, it's
		// StdDev of average profile
	
	bool Available; // for forming anther node
	int Weight; // how many nodes are averaged to produce this node 
	int Parent;
	int Child1, Child2;
	float BranchLen; // of a non-gene node, equal to the distance
		// between the two child node
	float Pos; // of a node in the dendrogram	
	short PeakTime;
	
	int NN; // nearest neighbor
	float NearDist; // the dist with the NN

	int NumBlueChild;
	int Unit; 
	COLORREF Color;

	// for functional category calculation
	int GeneHasFunc[MAX_FUNC_COL]; // number of genes under this node that have
		// functional category information
	short *FuncCount[MAX_FUNC_COL]; // how many genes belong to a particular
		// functional category
	double *PValue[MAX_FUNC_COL]; // of each FuncCount if GeneHasFunc > 5
		
	INFO_COUNT *InfoCount;

	int CloseNode[MAX_CLOSE_NODE];
	float CloseCorr[MAX_CLOSE_NODE];

		
	int RowNode, CenterX, CenterY; // of each node in the dendrogram
	int InCluster; // how many times a gene is in the designated 
	// cluster during the resampling process
	int ChildNode; // get a list a children nodes, 
		// not associated with Node, just for allocation purpose, 5/29/05
	

	NODE() {
		Unit = -1;
		Parent = -1;
		Child1 = Child2 = -1;
		Value = NULL;
		OldValue = Std = NULL;

		for (int i = 0; i < MAX_FUNC_COL; i ++) {
			FuncCount[i] = NULL;
			PValue[i] = NULL;
		}

		InfoCount = NULL;

		for (int i = 0; i < MAX_CLOSE_NODE; i ++)
			CloseNode[i] = -1;
	}

	void NewData(int col, bool no_std) {
		
		Value = new double[col];
		if (!no_std) {
			OldValue = new float[col];
			Std = new float[col];
		}
		
	}

	~NODE() {
		delete Value;
		if (OldValue) 
			delete OldValue;
		
		if (Std) 
			delete Std;

		for (int i = 0; i < MAX_FUNC_COL; i ++) {
			if (FuncCount[i])
				delete FuncCount[i];
			if (PValue[i])
				delete PValue[i];
		}

		if (InfoCount)
			delete InfoCount;
	}

	
};


class CLUSTER {
	
public:
	
	int NumRow;
	int NumCol;
	int NumNode;
	int CurNode;

	int NumColoredNode;
	int ColoredNode[MAX_COLORED_NODE];
	COLORREF Color[MAX_COLORED_NODE];

	NODE *Node;
	float *DistVec; // use a lower-triangle matrix for storing 
	// pair-wise distances, i > j so i >= 1
	#define Distance(i, j) (DistVec[((i * i - i) >> 1) + j])

	int NumBlueNode;

	// data structures for hierarchical clustering 

	int BlueParent;

	int NumChildNode;

	bool pos_corr; // used by get_distance()

	~CLUSTER() {
		delete [] Node;
		Node = NULL;
		
	}

	CLUSTER(int num_row, int num_col, bool no_std = false);
	bool GetDistance();
	bool Hierarchical(bool standardize = true);
	bool MergeNode(int num_node);
	bool AssignOrdering(int node, int start, int end);

	void GetChildNode(int node, bool leaf = true);
	
	bool Purturb(bool original = false);
	void Transpose(CLUSTER *another);

	void ClearBlueNode();

	void GetNumBlueChild();
	int GetBlueParent();
	void GetNodeRange(int node, int &top, int &bottom);

	void GetInCluster();
	
	bool GetOrderPos();	
	void SwitchChild(int node);

	int FindUnitRow(int unit);
	void Standardize();
	void StandardizeSimple();

	void AverageNode(int parent);
	void AverageAllNode(); 
	void GetNodeStd(int pa);

	bool GetFuncCount(); // for gene
	void LocateCurNode(int node);
	void LocateCurNode2(int node);

	bool GetInfoCount(); // for sample

	bool FindNearNeighbor(int node, int num_node);

	double get_distance(int i, int j);

	bool ExportOneBranch(ofstream &out, int root_node, bool stand_data, 
		int *col_pos);
	bool AddColoredNode(int node, COLORREF color);
	bool ExportSampleCorr();

	int PeakTime(int node);
	#if defined (_WINDOWS)
	int FindCloseNode(CPoint point);
	#else
	int FindCloseNode(MY_POINT point);
	#endif
	void ExportSameGene();
};

extern CLUSTER *cluster, *cluster2;
extern char cluster_line[];
extern bool GetClustering(bool read_list);

#if defined (_WINDOWS)
bool ExportSelected(CString file, bool stand_data, bool cut_branch,
					bool all_colorred_gene);
#else
bool ExportSelected(char *file, bool stand_data, bool cut_branch,
					bool all_colorred_gene);
#endif


int FindArray(int array);
void GetUnitArray(int row, int col, int &gene, int &pos, int &unit, int &array);

#if defined (_WINDOWS)
bool SaveTree(CString file);
#else
bool SaveTree(char *file);
#endif

bool ReadTree();

#endif
