# Supplementary material for: A Web-based and Grid-enabled dChip version for the analysis of large sets of gene expression data
Source: BMC Bioinformatics. 2008 Nov 13;9:480. doi: 10.1186/1471-2105-9-480 (PMC2596147; doi:10.1186/1471-2105-9-480)
Supplement: Additional file 1 — Source code. The archive contains the source code of modified dChip. [file 1471-2105-9-480-S1.gz › gdchip/my_math.h]

#if !defined(MY_MATH_H)
#define MY_MATH_H

#include <fstream>
#include <stdlib.h>
#include <math.h>
#include <string>
using namespace std;

#include "cdf.h"
#include "princomp.h"

#define MISSING -1e6
#define MAX_EUCLIDEAN_DIST 3

typedef double DP;

void scale_vec(double *v, double scaler, int len);

struct FLOAT_POINT {
	float x, y;
};

struct INT_POINT {
	int x, y;
};
int compare_float_point( const void *arg1, const void *arg2 );
int compare_int_point( const void *arg1, const void *arg2 );

char *my_strupr(char *string);
char *my_strlwr(char *string);
void trim_right(char *str);
char *trim_left(char *str);

double InnerProduct(double * v1, double * v2, int len, 
	short * exclude = NULL, bool mean_corrected = false);

bool Same(double * v1, double * v2, int len, short *exclude = NULL);

double euclidean_dist(double *x, double *y, int n);

double standard_dev(double *v, double mean, int len, bool return_mean_se = false); 
// handle missing values

double standardize(double *vec, int len, bool do_stand = true, bool return_cv = true,
				   double use_mean = MISSING);
void pool_replicate(double *vec, double *std, int len, double &mu, double &std_mu);
void simple_average(double *vec, int len, double &mean, double &std_mean);

double gammln(double xx);
double bico(int n, int k);
double ran1(long *idum);
double gasdev(long *idum);

#define log2(value) (log10(value) / M_LOG10_2)


void restrict_by_limit(int &value, int lower, int upper);
void swap_double(double &x, double &y);
void swap_char(char &x, char &y);
void swap_int(int &x, int &y);

double p_value_t(double t_stat, double df);
void permute_vec(int *vec, int len);

double vec_mean(double * v, int len); // can handle missing value
void vec_min_max(double * v, int len, double &min, double &max);

double rnorm(double mean, double std);	

template <class T>
T partial_sort(T *vec, int len, double quantile) { // No missing data
	
	int left, right, i, j;
	int pos = int(len * quantile);
	if (pos == len)
		pos = len - 1;

	left = 0;
	right = len - 1;

	T tmp, pivot;
	while(right > left) {
		pivot = vec[right];
		i = left - 1;
		j = right;
		while (true) {
			while (vec[++i] < pivot);
			while ((j > 0) && vec[--j] > pivot);
			if (i >= j) break;
			
			// swap
			tmp = vec[i];
			vec[i] = vec[j];
			vec[j] = tmp;
		}

		tmp = vec[i];
		vec[i] = vec[right];
		vec[right] = tmp;

		// now i is the postion where vec[j] <= vec[i] if j < i,
		// and vec[j] >=  vec[i] if j > i
		if (i == pos)
			break;
		else if (i > pos)
			right = i - 1;
		else // if (i < pos)
			left = i + 1;
	}
	return vec[pos];
}


extern int compare_double( const void *arg1, const void *arg2 );

class DB_VECTOR {
public:
	int MaxLen, Len;
	double *Data; 
	double Mean;
	
	DB_VECTOR(int max_len) {
		MaxLen = max_len;
		Data = new double[MaxLen];
		Reset();
	}

	~DB_VECTOR() {
		if (Data) {
			delete Data;
			Data = NULL;
		}
	}

	void Reset() {
		Len = 0;
		Mean = MISSING;
	}
	void SetTrimmed2Missing(int pct);

	void Add(double value) {
		if (Len == MaxLen) {
			WritePrompt("  DB_VECTOR error: length limit reached", false, RED);
		} else
			Data[Len ++] = value;
		
	}

	double GetMean() {
		if (Mean == MISSING) // set as MISSING at Reset()
			Mean = vec_mean(Data, Len);
		return Mean;

	}
	
	double GetStd() {
		GetMean();
		return standard_dev(Data, Mean, Len);
	}

	double GetQuantile(double quantile) {
		// 03/03: if Len is <= 5 and quantile 0.8 (for CheckSingleOutlier), 
		// the largest number is returned.

		if (Len > 0)
			return partial_sort(Data, Len, quantile);
		else
			return MISSING;
	}
		
	double GetMedian() {
		return GetQuantile(.5);
	}

	void Sort() { //10/15/05
		qsort((void*)Data, Len, sizeof(double), compare_double);
	}

};

class LSE_FINDER {
public:
	/*
class LSE_FINDER: importing a pivoting point and an array of points, 
fits a least square line passing the pivoting point; used at tails 
of the "invariant set" (together with running medians for the middle 
part of the "invariant set") to approximate a smoothing spline fit. 
Can be ignored since Eric/Byron already did smoothing spline in C.
*/

	#define MAX_POINT 2000
	// fit a line passing (x0, y0)

	float X[MAX_POINT];
	float Y[MAX_POINT];

	int Num;
	double x0, y0; 
	double Alpha, Beta; // the intercept and the slope
	double MeanX, MeanY;
	double StdBeta;
	bool HaveAlpha; // intercept

	void Reset(double x, double y, bool have_alpha = false) {
		x0 = x;
		y0 = y;
		Num = 0;
		HaveAlpha = have_alpha;
	}

	bool AddPoint(double x, double y) {
		if (Num == MAX_POINT) {
			WritePrompt("    Exceeds limit MAX_POINT in LSE_FINDER", false, RED);
			return false;
		}
		X[Num] = float(x - x0);
		Y[Num] = float(y - y0);
		Num ++;
		return true;
		
	}

	void GetMean() {
		MeanX = 0, MeanY = 0;

		if (HaveAlpha) {
			for (int i = 0; i < Num; i ++) {
				MeanX += X[i];
				MeanY += Y[i];
			}
			MeanX /= Num;
			MeanY /= Num;
		}

	}

	void GetSlope() {
		GetMean();

		double sum_xy = 0, sum_xx = 0;
		int i;
		for (i = 0; i < Num; i ++) {
			sum_xy += (Y[i] - MeanY) * (X[i] - MeanX);
			sum_xx += MY_SQR(X[i] - MeanX);
		}
		Beta = sum_xy / sum_xx;
		Alpha = MeanY - Beta * MeanX;

		// find sigma
		double RSS = 0;
		for (i = 0; i < Num; i ++) {
			double fitted = Alpha + X[i] * Beta;
			RSS += MY_SQR(Y[i] - fitted);
		}
		double sig_sqr = RSS / (Num - 2);
		StdBeta = sqrt(sig_sqr / sum_xx); // Jennrich p 31

		
	}
			
	double Predict(double x) {
		return y0 + (x - x0) * Beta + .5;
	}

	/*void Print(ostream & out) { 
		//out << Predict(0) << " " << Slope << endl;
		double x1 = X[0] + x0;
		out << x0 << " " << y0 << " " << x1 << " " << Predict(x1) << endl;
		// for printing out predicted lines, Point[0] is the farest point from x0 on X-axis
	}*/
	
};

double euclidian(double *v1, double *v2, double len);

// from nrutil.cpp
#define NR_END 1
#define FREE_ARG char*

template <class T>
T **matrix(long nrh, long nch) {
/* allocate a T matrix with subscript range m[nrl..nrh][ncl..nch] */

	long nrl = 0; // row, lower bound
	long ncl = 0; 
	nrh -= 1; 
	nch -= 1; // column, upper bound

	long i, nrow=nrh-nrl+1,ncol=nch-ncl+1;
	T **m;

	/* allocate pointers to rows */
	m=(T **) malloc((size_t)((nrow+NR_END)*sizeof(T*)));
	if (!m) //nrerror("allocation failure 1 in matrix()");
		return NULL;
	m += NR_END;
	m -= nrl;

	/* allocate rows and set pointers to them */
	m[nrl]=(T *) malloc((size_t)((nrow*ncol+NR_END)*sizeof(T)));
	if (!m[nrl]) //nrerror("allocation failure 2 in matrix()");
		return NULL;
	m[nrl] += NR_END;
	m[nrl] -= ncl;

	for(i=nrl+1;i<=nrh;i++) m[i]=m[i-1]+ncol;

	/* return pointer to array of pointers to rows */
	return m;
}

template <class T>
void free_matrix(T **m, long nrh, long nch)
/* free a T matrix allocated by matrix() */
{
	long nrl = 0;
	long ncl = 0;
	nrh -= 1;
	nch -= 1;

	free((FREE_ARG) (m[nrl]+ncl-NR_END));
	free((FREE_ARG) (m+nrl-NR_END));
}

template <class T>
int compare_value( const void *arg1, const void *arg2 )
{
	T a = * (T *) arg1;
	T b = * (T *) arg2;

	if (a > b) return 1;
	else if (a == b) return 0;
	else return -1;

}

template <class T> double correlation(T *x, T *y, int &n) { //10/9/05
	// get correlation of two genes, NR p638
	// allow missing values
	
	int k;
	double syy, sxy, sxx, ax, ay;
	double xt, yt;

	syy = sxy = sxx = ax = ay = 0;
	int cnt = 0;
	for (k = 0; k < n; k ++) { // find the means
		if (x[k] != MISSING && y[k] != MISSING) {
			ax += x[k];
			ay += y[k];
			cnt ++;
		}
	}
	if (cnt == 0)
		return -1; // worst case
	else if (cnt == 1)
		return 1;

	ax /= cnt;
	ay /= cnt;
	for (k = 0; k < n; k ++) {
		if (x[k] != MISSING && y[k] != MISSING) {
			xt = x[k] - ax;
			yt = y[k] - ay;
			sxx += xt * xt;
			syy += yt * yt;
			sxy += xt * yt;
		}
	}
	double value;
	if (sxx == 0 || syy == 0)
		value = -1; // worst case
	else
		value = sxy / (double) sqrt(sxx * syy);

	n = cnt; // real non-missing data pairs
	return value;
}

void spear(DP *data1, DP *data2, int n, DP &d, DP &zd, DP &probd,
	DP &rs, DP &probrs);
double pearson_pvalue(double r, int n);


int my_stricmp( const char *string1, const char *string2);

int my_strnicmp( const char *string1, const char *string2, int count );

char *my_getline(int fd);

#define my_min(x, y) ((x) < (y) ? (x) : (y))
#define my_max(x, y) ((x) > (y) ? (x) : (y))
/*
#if !defined(_WINDOWS)

string my_replace(string str_src, string old, string newstr);
string my_remove(string str_src, string old);
int my_FindOneOf(string str_src, string find_one);

#endif*/

#endif
