# Supplementary material for: A Web-based and Grid-enabled dChip version for the analysis of large sets of gene expression data
Source: BMC Bioinformatics. 2008 Nov 13;9:480. doi: 10.1186/1471-2105-9-480 (PMC2596147; doi:10.1186/1471-2105-9-480)
Supplement: Additional file 1 — Source code. The archive contains the source code of modified dChip. [file 1471-2105-9-480-S1.gz › gdchip/mylib/CVS/Entries]

/libRmath.a/1.1/Thu Feb  8 08:39:30 2007//
/libRmath32.a/1.1/Thu Feb  8 08:39:30 2007//
/libmydpm.a/1.1/Thu Feb  8 08:39:30 2007//
/libmygfal.a/1.1/Thu Feb  8 08:39:30 2007//
D
