# Supplementary material for: A Web-based and Grid-enabled dChip version for the analysis of large sets of gene expression data
Source: BMC Bioinformatics. 2008 Nov 13;9:480. doi: 10.1186/1471-2105-9-480 (PMC2596147; doi:10.1186/1471-2105-9-480)
Supplement: Additional file 1 — Source code. The archive contains the source code of modified dChip. [file 1471-2105-9-480-S1.gz › gdchip/divide_array.cpp]

#include "stdafx.h" // for VC++'s use; a blank file for console version

#include "cdf.h"
#include "group.h"
#include "divide_array.h"
#include "my_math.h"
#include "chip_data.h"

// 2/21/05: load probe data multiple times to compute MBEI

bool DIVIDE_ARRAY::Reset() {
	// use 512Mb memoery
	MaxProbe = int (512*1e6 / group.NumArray / sizeof(int));
	
	EndUnit = -1;

	IntenDiff = matrix<int>(group.NumArray, MaxProbe);

	if (!IntenDiff) {
		WritePrompt("  Cannot allocate the needed 512MB memory; you may restart dChip and try again", false, RED);
		return false;
	}
	return true;
}

void DIVIDE_ARRAY::Close() {
	if (IntenDiff)
		free_matrix(IntenDiff, group.NumArray, MaxProbe);
}

bool DIVIDE_ARRAY::GetProbeData() {

	EndUnit ++;
	int StartUnit = EndUnit;
	int num_probe = 0;

	// find how many probes we can read at a time
	while (EndUnit < cdf.NumUnit) {
		num_probe += cdf.Unit[EndUnit].NumProbe;
		if (num_probe > MaxProbe) 
			break;
		EndUnit ++; 
	} 
	EndUnit --; // since (EndUnit == cdf.NumUnit || num_probe > MaxProbe)
		
	// get probe data for these units
	sprintf(prompt_str, "    Load probe data for probe set %d to %d from DCP files...", 
		StartUnit, EndUnit);
	WritePrompt(prompt_str);
	WritePrompt("      Array");
	
	for (int i = 0; i < group.NumArray; i ++) {
		sprintf(prompt_str, "      Array %s", group.ChipName[i]);
		WritePrompt(prompt_str, true);

		chip_data.Read(group.DatFileName[i], false, false);
		num_probe = 0;

		unsigned short *inten;
		if (group.UseUnnorm || !chip_data.Normalized) {
			inten = chip_data.Inten;
		} else {
			inten = chip_data.NormInten;
		}

		for (int unit = StartUnit; unit <= EndUnit; unit ++) {

			for (int j = 0; j < cdf.Unit[unit].NumProbe; j ++) {
				// similar to model.GetData()
				int x = cdf.Unit[unit].CellPos[j][PM].x; 
				int y = cdf.Unit[unit].CellPos[j][PM].y;
				int x2 = cdf.Unit[unit].CellPos[j][MM].x; 
				int y2 = cdf.Unit[unit].CellPos[j][MM].y;
					
				int pm = inten[CELL_IDX(x, y)];
				int mm = inten[CELL_IDX(x2, y2)];
				IntenDiff[i][num_probe] = pm - mm;
				num_probe ++;
			}
		}
		YieldControl();
	}

	CurProbe = 0; // ready to provide probe data to model.GetData()
	return true;
}


DIVIDE_ARRAY divide_array;
