# Supplementary material for: A Web-based and Grid-enabled dChip version for the analysis of large sets of gene expression data
Source: BMC Bioinformatics. 2008 Nov 13;9:480. doi: 10.1186/1471-2105-9-480 (PMC2596147; doi:10.1186/1471-2105-9-480)
Supplement: Additional file 1 — Source code. The archive contains the source code of modified dChip. [file 1471-2105-9-480-S1.gz › gdchip/CPP_Parsers_Source/CDFFileData.h]

/////////////////////////////////////////////////////////////////
//
// (C) Copyright, Affymetrix, Inc.
// All rights reserved. Confidential. Except as pursuant
// to a written agreement with Affymetrix, this software may
// not be used or distributed. This software may be covered
// by one or more patents.
//
// "GeneChip", "Affymetrix", "GDAC" and the Affymetrix logos, and
// Affymetrix user interfaces are trademarks used by Affymetrix.
//
/////////////////////////////////////////////////////////////////

#if !defined(AFX_CDFFILEDATA_H__BDEC0B48_58F6_480C_A988_05355DCF0BA4__INCLUDED_)
#define AFX_CDFFILEDATA_H__BDEC0B48_58F6_480C_A988_05355DCF0BA4__INCLUDED_

//////////////////////////////////////////////////////////////////////

#ifdef _WIN32
#pragma warning(disable: 4786) // identifier was truncated in the debug information
#endif

//////////////////////////////////////////////////////////////////////

#include <string>
#include <vector>

//////////////////////////////////////////////////////////////////////

namespace affxcdf
{

//////////////////////////////////////////////////////////////////////

#define MAX_PROBE_SET_NAME_LENGTH 64

////////////////////////////////////////////////////////////////////

class CCDFFileHeader
{
protected:
	int m_Magic;
	int m_Version;
	int m_NumProbeSets;
	std::string m_Reference;
	unsigned short m_Cols;
	unsigned short m_Rows;

	friend class CCDFFileData;

public:
	int GetCols() const { return m_Cols; }
	int GetRows() const { return m_Rows; }
	int GetNumProbeSets() const { return m_NumProbeSets; }
	std::string &GetReference() { return m_Reference; }

	CCDFFileHeader();
};

////////////////////////////////////////////////////////////////////

enum GeneChipProbeSetType
{
	UnknownProbeSetType,
	ExpressionProbeSetType,
	GenotypingProbeSetType,
	ResequencingProbeSetType,
	TagProbeSetType
};

////////////////////////////////////////////////////////////////////

enum DirectionType
{
	NoDirection,
	SenseDirection,
	AntiSenseDirection
};

////////////////////////////////////////////////////////////////////

class CCDFProbeInformation
{
protected:
	int m_ListIndex;
	int m_Expos;
	unsigned short m_X;
	unsigned short m_Y;
	char m_PBase;
	char m_TBase;

	friend class CCDFProbeGroupInformation;
	friend class CCDFProbeSetInformation;
	friend class CCDFFileData;

public:
	int GetListIndex() const { return m_ListIndex; }
	int GetExpos() const { return m_Expos; }
	int GetX() const { return m_X; }
	int GetY() const { return m_Y; }
	char GetPBase() const { return m_PBase; }
	char GetTBase() const { return m_TBase; }

	CCDFProbeInformation();
};

////////////////////////////////////////////////////////////////////

class CCDFProbeGroupInformation
{
protected:
	int m_NumLists;
	int m_NumCells;
	int m_Start;
	int m_Stop;
	int m_ProbeSetIndex;
	int m_GroupIndex;
	std::string m_Name; // [MAX_PROBE_SET_NAME_LENGTH];
	unsigned char m_NumCellsPerList;
	unsigned char m_Direction;
	std::vector<CCDFProbeInformation *> m_Cells;

	friend class CCDFProbeSetInformation;
	friend class CCDFFileData;

public:
	DirectionType GetDirection() const { return (DirectionType)m_Direction; }
	int GetNumLists() const { return m_NumLists; }
	int GetNumCells() const { return m_NumCells; }
	int GetNumCellsPerList() const { return (int)m_NumCellsPerList; }
	int GetStart() const { return m_Start; }
	int GetStop() const { return m_Stop; }
	std::string GetName() { return m_Name; }
	void GetCell(int cell_index, CCDFProbeInformation * & info) const { info = m_Cells[cell_index]; }

	CCDFProbeGroupInformation();
	~CCDFProbeGroupInformation();
};

////////////////////////////////////////////////////////////////////

class CCDFProbeSetInformation
{
protected:
	int m_NumLists;
	int m_NumGroups;
	int m_NumCells;
	int m_Index;
	int m_ProbeSetNumber;
	unsigned short m_ProbeSetType;
	unsigned char m_Direction;
	unsigned char m_NumCellsPerList;
	std::vector<CCDFProbeGroupInformation *> m_Groups;

	friend class CCDFFileData;

public:
	GeneChipProbeSetType GetProbeSetType() const { return (GeneChipProbeSetType)m_ProbeSetType; }
	DirectionType GetDirection() const { return (DirectionType)m_Direction; }
	int GetNumLists() const { return m_NumLists; }
	int GetNumGroups() const { return m_NumGroups; }
	int GetNumCells() const { return m_NumCells; }
	int GetNumCellsPerList() const { return (int)m_NumCellsPerList; }
	int GetProbeSetNumber() const { return m_ProbeSetNumber; }
	void GetGroupInformation(int index, CCDFProbeGroupInformation * & info) const { info = m_Groups[index]; }

	CCDFProbeSetInformation();
	~CCDFProbeSetInformation();
};

////////////////////////////////////////////////////////////////////

class CCDFFileData  
{
protected:
	CCDFFileHeader m_Header;
	std::vector<std::string> m_ProbeSetNames;
	std::vector<CCDFProbeSetInformation *> m_ProbeSets;
	std::string m_LibPath;
	std::string m_FileName;
	std::string m_FullPathName;
	std::string m_strError;

	bool Open(bool bReadHeaderOnly=false);

public:
	// Paths and file name.
	void SetLibPath(const char *str) { m_LibPath = str; }
	void SetFileName(const char *name);

	// Accessor functions.
	CCDFFileHeader &GetHeader() { return m_Header; }
	std::string GetError() const { return m_strError; }
	void GetProbeSetName(int index, std::string &name) const { name = m_ProbeSetNames[index]; }
	std::string GetFileName() const { return m_FileName; }
	std::string GetChipType();

	// Functions for reading a file.
	bool Read();
	bool ReadHeader();
	bool Exists();
	void Close();

	// Functions to determine new XDA format
	bool IsXDACompatibleFile();

	// ProbeSet accessors.
	GeneChipProbeSetType GetProbeSetType(int index) const { return m_ProbeSets[index]->GetProbeSetType(); }
	void GetProbeSetInformation(int index, CCDFProbeSetInformation * & info) const { info = m_ProbeSets[index]; }

	CCDFFileData();
	~CCDFFileData();
};

////////////////////////////////////////////////////////////////////

} // namespace

////////////////////////////////////////////////////////////////////

#endif // !defined(AFX_CDFFILEDATA_H__BDEC0B48_58F6_480C_A988_05355DCF0BA4__INCLUDED_)
