# Supplementary material for: A Web-based and Grid-enabled dChip version for the analysis of large sets of gene expression data
Source: BMC Bioinformatics. 2008 Nov 13;9:480. doi: 10.1186/1471-2105-9-480 (PMC2596147; doi:10.1186/1471-2105-9-480)
Supplement: Additional file 1 — Source code. The archive contains the source code of modified dChip. [file 1471-2105-9-480-S1.gz › gdchip/CPP_Parsers_Source/CELFileData.cpp]

/////////////////////////////////////////////////////////////////
//
// (C) Copyright, Affymetrix, Inc.
// All rights reserved. Confidential. Except as pursuant
// to a written agreement with Affymetrix, this software may
// not be used or distributed. This software may be covered
// by one or more patents.
//
// "GeneChip", "Affymetrix", "GDAC" and the Affymetrix logos, and
// Affymetrix user interfaces are trademarks used by Affymetrix.
//
/////////////////////////////////////////////////////////////////
#include "stdafx.h"

#include "CELFileData.h"
#include "FileIO.h"
#include <sys/types.h>
#include <sys/stat.h>
#include <istream.h>
#include <fstream.h>
#include <string>

#include <fcntl.h>
#include <errno.h>
#include <stdlib.h>
#include <stdio.h>

#ifdef _INCLUDE_UNISTD_HEADER_
#include <unistd.h>
#endif

#ifdef GFAL
extern "C" {
#include "gfal_api.h"
#include "lcg_util.h"
}

extern "C" {
int gfal_open(const char*, int, mode_t);
int gfal_write(int, const void*, size_t);
int gfal_close(int);
int gfal_read(int, void*, size_t);
int gfal_stat(const char*, struct stat*);
}
#endif

using namespace std;

using namespace affxcel;

//////////////////////////////////////////////////////////////////////

#define DELIMCHAR 0x14
#define MIN_CELLSTR 4
#define CELL_FILE_MAGIC_NUMBER 64
#define CELL_FILE_VERSION_NUMBER 4

#ifdef WIN32
#define PATH_SEPARATOR '\\'
#else
#define PATH_SEPARATOR '/'
#endif


//////////////////////////////////////////////////////////////////////

void CCELFileHeaderData::SetChipType()
{
	// Determine the array type from the header.
	// chip type is between second and third delimiters
	const char *pInfo = strchr(m_Header.c_str(), DELIMCHAR);
	if (pInfo != NULL)
	{
		pInfo = strchr(pInfo + 1, DELIMCHAR);
		if ((pInfo != NULL) && *(++pInfo))  
		{
			pInfo++;
			const char *pEnd = strchr(pInfo, '.');
			if (pEnd == NULL)  
			{
				pEnd = strchr(pInfo, DELIMCHAR);
				if (pEnd != NULL)
					pEnd--;
			}
			if (pEnd != NULL)
			{
				char *str = new char [pEnd - pInfo + 1];
				strncpy(str, pInfo, pEnd - pInfo);
				str[pEnd - pInfo] = NULL;
				m_ChipType = str;
				delete [] str;
			}
		}
	}
}

//////////////////////////////////////////////////////////////////////

CCELFileHeaderData::CCELFileHeaderData()
{
	m_Magic = 0;
	m_Version = 0;
	m_nCols = 0;
	m_nRows = 0;
	m_nCells = 0;
	m_Margin = 0;
	//m_nOutliers = 0;
	m_nMasked = 0;
}

//////////////////////////////////////////////////////////////////////

void CCELFileData::SetFileName(const char *str)
{
	std::string file = str;
	int index = file.rfind(PATH_SEPARATOR);
	if (index != -1)
	{
		m_FileName = file.c_str() + index + 1;
		m_DataPath = file;
		m_DataPath.resize(index);
	}
	else
		m_FileName = file;
}

//////////////////////////////////////////////////////////////////////

bool CCELFileData::Exists()
{
	// Format the full path name.
	m_FullPathName = m_DataPath;
	m_FullPathName += PATH_SEPARATOR;
	m_FullPathName += m_FileName;

	// Find the file stats.
	struct stat st;
	return (stat(m_FullPathName.c_str(), &st) == 0);
}

//////////////////////////////////////////////////////////////////////
#ifdef GFAL
bool CCELFileData::Open(bool bReadHeaderOnly)
{
	bool retVal = false;	

	// First close the file.
	Close();

	// Format the full path name.
	m_FullPathName = m_DataPath;
	m_FullPathName += PATH_SEPARATOR;
	m_FullPathName += m_FileName;

	// Open the file.

	bool bXDA = false;

	int fd, fsize;
	long nbytes;
	struct stat mystat;
        char *buffer;
        char *pch;

	gfal_stat(m_FullPathName.c_str(), &mystat);                                                                                            
        fsize = mystat.st_size;

	if (IsXDACompatibleFile())
        {	
		bXDA = true;

		for(int i = 0; i < 15; i++){
			fd =  gfal_open (m_FullPathName.c_str(), O_RDONLY, 0); 
			if (fd >= 0){
				break;
			}
		}
		if (fd < 0){
                	cout << "\nfile " << m_FullPathName.c_str() << " not opened";
                	cout << "\n fd=" ;
                	cout << fd;
                	cout << "\n";
                
			return false;
        	}		
	}
	else{
		buffer = new char[fsize];

		for(int i = 0; i < 15; i++){
			fd =  gfal_open (m_FullPathName.c_str(), O_RDONLY, 0);
			if (fd >= 0){
                                break;
                        }
                }
		if (fd < 0){
                	cout << "\nfile " << m_FullPathName.c_str() << " not opened";
                	cout << "\n fd=" ;
                	cout << fd;
                	cout << "\n";
                	
			delete buffer;
	
			return false;
        	}
	}
	// Read the header
	if (bXDA)
	{
		int magic;
		int version;
		int nSubGrids;
		char *sval=NULL;
		unsigned long uval;

		// Read the magic number.
		READ_INT_GFAL(fd, magic);

		// Check if new type.
		if (magic != CELL_FILE_MAGIC_NUMBER)
		{
			m_strError = "The file does not appear to be the correct format.";
			gfal_close(fd);
			return false;
		}

		// Read the version
		READ_INT_GFAL(fd, version);
		m_HeaderData.m_Version = version;

		// Read the dimensions of the array
		READ_INT_GFAL(fd, m_HeaderData.m_nRows);
              	READ_INT_GFAL(fd, m_HeaderData.m_nCols);
                READ_INT_GFAL(fd, m_HeaderData.m_nCells);

		// Read the other members.
		READ_STRING_GFAL(fd, sval);
		m_HeaderData.m_Header = sval;
		delete[] sval;
		sval = NULL;
		
		READ_STRING_GFAL(fd, sval);
		m_HeaderData.m_Alg = sval;
		delete[] sval;
		sval = NULL;

		READ_STRING_GFAL(fd, sval);
		m_HeaderData.m_Params = sval;
		delete[] sval;
		sval = NULL;
		
		READ_INT_GFAL(fd, m_HeaderData.m_Margin);
                READ_ULONG_GFAL(fd, uval); // m_HeaderData.m_nOutliers
                READ_ULONG_GFAL(fd, m_HeaderData.m_nMasked);
                READ_INT_GFAL(fd, nSubGrids);

		// Set the chip type
		m_HeaderData.SetChipType();

		// Read the remaining data.
		if (bReadHeaderOnly){
			gfal_close(fd);
			return true;
		}

		// Write the intensity data
		short x=0;
		short y=0;
		int iCell;
		m_pEntries = new CELFileEntryType[m_HeaderData.m_nCells];
		for (iCell=0; iCell<m_HeaderData.m_nCells; iCell++)
		{
			CELFileEntryType *pEntry = m_pEntries + iCell;
			
			READ_FLOAT_GFAL(fd, pEntry->Intensity);
                        READ_FLOAT_GFAL(fd, pEntry->Stdv);
                        READ_SHORT_GFAL(fd, pEntry->Pixels);

			//pEntry->Outlier = false;
			pEntry->Mask = false;
			pEntry->X = x;
			pEntry->Y = y;

			// Increment the coordinate
			++x;
			if (x >= m_HeaderData.m_nCols)
			{
				x = 0;
				++y;
			}
		}

		// Read the mask data
		for (iCell=0; iCell<(int)m_HeaderData.m_nMasked; iCell++)
		{
			// Read the coordinate.
			READ_SHORT_GFAL(fd, x);
                        READ_SHORT_GFAL(fd, y);

			// Get the associated entry and set the mask flag.
			CELFileEntryType *pEntry = m_pEntries + (y*m_HeaderData.m_nCols + x);
			pEntry->Mask = true;
		}
		
		retVal = true;
		
		//cout << "\ngfal_close...";
                gfal_close(fd);
	}
	else
	{
		const int MAXLINELENGTH = 4096;
		char pszHeader[MAXLINELENGTH];
		char tempStr[MAXLINELENGTH];
		
		//cout << "\ngfal_read...";
        	nbytes = gfal_read(fd, buffer, fsize);
        	if (nbytes == -1) {
                	cout << "\n\nGFAL_READ error in reading '"<< m_FullPathName.c_str() << "'";
        	        return false;
        	}
		//cout << "\ngfal_close...";
        	gfal_close(fd);
		
		// Extract a line of header
		//instr.getline(pszHeader, MAXLINELENGTH);
		pch = strtok (buffer,"\n");
		sprintf(pszHeader, pch);

		//Determine the version number
		if (strncmp(pszHeader,"[CEL]",5)==0)
			m_HeaderData.m_Version=3;
		else if (strncmp(pszHeader,"COLS/ROWS=",10)==0)
			m_HeaderData.m_Version=2;
		else
		{
			m_strError = "Unrecognized CEL file format.";
			return false;
		}

		//read and store the header
		if (m_HeaderData.m_Version==2)
		{
			m_HeaderData.m_Header = pszHeader;
			//instr.getline(pszHeader, MAXLINELENGTH);
			pch = strtok (NULL, "\n");
			sprintf(pszHeader, pch);

			m_HeaderData.m_Header += pszHeader;
			//instr.getline(pszHeader, MAXLINELENGTH);
			pch = strtok (NULL, "\n");
                        sprintf(pszHeader, pch);			

			// Store rows and columns
			sscanf(m_HeaderData.m_Header.c_str(), "COLS/ROWS=%d %d", &m_HeaderData.m_nCols, &m_HeaderData.m_nRows);
		}
		else
		{
			bool moreSpace=true;
			//Read past [HEADER] to first line of header data
			while (moreSpace)
			{	
				pch = strtok (NULL, "\n");
				//if (!instr.getline(pszHeader, MAXLINELENGTH))
				if (pch == NULL){
					delete buffer;
					return false;
				}
				sprintf(pszHeader, pch);
				if (strncmp(pszHeader,"[HEADER]",8)==0)
					moreSpace=false;
			}
			//instr.getline(pszHeader, MAXLINELENGTH);
			pch = strtok (NULL, "\n");
                        sprintf(pszHeader, pch);

			sscanf(pszHeader,"Cols=%d",&m_HeaderData.m_nCols);
			m_HeaderData.m_Header = pszHeader;		//Initialize the header to this line of text
			//instr.getline(pszHeader, MAXLINELENGTH);
			pch = strtok (NULL, "\n");
                        sprintf(pszHeader, pch);

			sscanf(pszHeader,"Rows=%d",&m_HeaderData.m_nRows);
			m_HeaderData.m_Header += pszHeader;

			//Now read the rest of the header
			bool moreHeader=true;
			while (moreHeader)
			{
				pch = strtok (NULL, "\n");
				//if (!instr.getline(pszHeader, MAXLINELENGTH))
				//	return false;
				if (pch == NULL){
                                        delete buffer;
                                        return false;
                                }
                                sprintf(pszHeader, pch);

				if (strncmp(pszHeader,"Algorithm=",10)==0) //Last line of the header
				{
					sscanf(pszHeader,"Algorithm=%s",tempStr);
					m_HeaderData.m_Alg = tempStr;
				}

				if (strncmp(pszHeader,"AlgorithmParameters=",20)==0) //Last line of the header
				{
					sscanf(pszHeader,"AlgorithmParameters=%s",tempStr);
					m_HeaderData.m_Params = tempStr;
					moreHeader=false;
				}
				m_HeaderData.m_Header += pszHeader;
			}
		}

		// Set the chip type
		m_HeaderData.SetChipType();

		// Don't continue if just reading the header.
		if (bReadHeaderOnly)
			return true;

		// Create memory for intensity data.
		m_HeaderData.m_nCells = m_HeaderData.m_nRows * m_HeaderData.m_nCols;
		m_pEntries = new CELFileEntryType[m_HeaderData.m_nCells];

		// Read v2 CEL files
		if (m_HeaderData.m_Version == 2)
		{
			// Write the intensity data
			const char *strCellEntryFormat="%d %d %f %f %d";
			int x,y,pix;
			for (int iCell=0; iCell<m_HeaderData.m_nCells; iCell++)
			{
				//instr.getline(pszHeader, MAXLINELENGTH);
				pch = strtok (NULL, "\n");
                        	sprintf(pszHeader, pch);
				
				CELFileEntryType *pEntry = m_pEntries + iCell;
				//pEntry->Outlier = false;
				pEntry->Mask = false;
				sscanf(pszHeader, strCellEntryFormat,          
					&x,
					&y,
					&pEntry->Intensity,
					&pEntry->Stdv,
					&pix);
				pEntry->X = x;
				pEntry->Y = y;
				pEntry->Pixels = pix;
			}
		}
		else
		{
			//Advance to the beginning of the intensity data
			bool readMore=true;
			while(readMore)
			{
				//if (!instr.getline(pszHeader, MAXLINELENGTH))
				//	return false;
				pch = strtok (NULL, "\n");
                              
                                if (pch == NULL){
                                        delete buffer;
                                        return false;
                                }
                                sprintf(pszHeader, pch);
				
				if (strncmp(pszHeader,"[INTENSITY]",11)==0)
					readMore=false;
			}
  			//instr.getline(pszHeader, MAXLINELENGTH);//Data starts at 2 lines past [INTENSITY]
  			pch = strtok (NULL, "\n");
			//instr.getline(pszHeader, MAXLINELENGTH);//Data starts at 2 lines past [INTENSITY]
			pch = strtok (NULL, "\n");

			//Read the intensity data
			int iCell=0;
			readMore=true;
			const char *strCellEntryFormat="%d %d %f %f %d";
			int x,y,pix;
			while (readMore)
			{	
				pch = strtok (NULL, "\n");
				if (pch == NULL) //end of file
					readMore=false;
				else if (/*strlen(pszHeader)*/ strlen(pch) < MIN_CELLSTR )// blank line at end of data
					readMore=false;
				else
				{	
					sprintf(pszHeader, pch);
					CELFileEntryType *pEntry = m_pEntries + iCell;
					//pEntry->Outlier = false;
					pEntry->Mask = false;
					sscanf(pszHeader, strCellEntryFormat,          
						&x,
						&y,
						&pEntry->Intensity,
						&pEntry->Stdv,
						&pix);
					pEntry->X = x;
					pEntry->Y = y;
					pEntry->Pixels = pix;
					++iCell;
				}
			}

			//Advance to the Masked data
			readMore=true;
			while(readMore)
			{
				//if (!instr.getline(pszHeader, MAXLINELENGTH)) //end of file
				//	return false;
				pch = strtok (NULL, "\n");
                                                                                                                      
                                if (pch == NULL){
                                        delete buffer;
                                        return false;
                                }
                                sprintf(pszHeader, pch);

				if (strncmp(pszHeader,"[MASKS]",7)==0)
					readMore=false;
			}
			//Read number of masked cells
			//instr.getline(pszHeader, MAXLINELENGTH);
			pch = strtok (NULL, "\n");
			sprintf(pszHeader, pch);

			sscanf(pszHeader, "NumberCells=%d", &m_HeaderData.m_nMasked);
			
			//instr.getline(pszHeader, MAXLINELENGTH);//skip over the header
			pch = strtok (NULL, "\n");
			sprintf(pszHeader, pch);

			//Read the masked data
			readMore=true;
			while (readMore)
			{
				pch = strtok (NULL, "\n");
				//if (!instr.getline(pszHeader, MAXLINELENGTH)) //end of file
				if (pch == NULL)
					readMore=false;
				else if (/*strlen(pszHeader)*/strlen(pch) < MIN_CELLSTR )// blank line at end of data
					readMore=false;
				else
				{
					sprintf(pszHeader, pch);
					int x,y,iCellEntry;
					sscanf(pszHeader, "%d\t%d",&x,&y);
					iCellEntry=y*m_HeaderData.m_nCols + x;
					CELFileEntryType *pEntry = m_pEntries + iCell;
					pEntry->Mask = true;
				}
			}
		}

		delete buffer;

		retVal = true;
	}

	//gfal_close (fd);
	return retVal;
}

#else

bool CCELFileData::Open(bool bReadHeaderOnly)
{
	bool retVal = false;

	// First close the file.
	Close();

	// Format the full path name.
	m_FullPathName = m_DataPath;
	m_FullPathName += PATH_SEPARATOR;
	m_FullPathName += m_FileName;

	// Open the file.
	ifstream instr;
	bool bXDA = false;
	if (IsXDACompatibleFile())
	{
		bXDA = true;
		instr.open(m_FullPathName.c_str(), ios::in | ios::binary);
	}
	else
		instr.open(m_FullPathName.c_str(), ios::in);

	// Check if open
	if (!instr)
	{
		m_strError = "Unable to open the file.";
		return false;
	}

	// Read the header
	if (bXDA)
	{
		int magic;
		int version;
		int nSubGrids;
		char *sval=NULL;
		unsigned long uval;

		// Read the magic number.
		READ_INT(instr, magic);

		// Check if new type.
		if (magic != CELL_FILE_MAGIC_NUMBER)
		{
			m_strError = "The file does not appear to be the correct format.";
			return false;
		}

		// Read the version
		READ_INT(instr, version);
		m_HeaderData.m_Version = version;

		// Read the dimensions of the array
		READ_INT(instr, m_HeaderData.m_nRows);
		READ_INT(instr, m_HeaderData.m_nCols);
		READ_INT(instr, m_HeaderData.m_nCells);

		// Read the other members.
		READ_STRING(instr, sval);
		m_HeaderData.m_Header = sval;
		delete[] sval;
		sval = NULL;
		READ_STRING(instr, sval);
		m_HeaderData.m_Alg = sval;
		delete[] sval;
		sval = NULL;
		READ_STRING(instr, sval);
		m_HeaderData.m_Params = sval;
		delete[] sval;
		sval = NULL;
		READ_INT(instr, m_HeaderData.m_Margin);
		READ_ULONG(instr, uval); // m_HeaderData.m_nOutliers
		READ_ULONG(instr, m_HeaderData.m_nMasked);
		READ_INT(instr, nSubGrids);

		// Set the chip type
		m_HeaderData.SetChipType();

		// Read the remaining data.
		if (bReadHeaderOnly)
			return true;

		// Write the intensity data
		short x=0;
		short y=0;
		int iCell;
		m_pEntries = new CELFileEntryType[m_HeaderData.m_nCells];
		for (iCell=0; iCell<m_HeaderData.m_nCells; iCell++)
		{
			CELFileEntryType *pEntry = m_pEntries + iCell;
			READ_FLOAT(instr, pEntry->Intensity);
			READ_FLOAT(instr, pEntry->Stdv);
			READ_SHORT(instr, pEntry->Pixels);
			//pEntry->Outlier = false;
			pEntry->Mask = false;
			pEntry->X = x;
			pEntry->Y = y;


			// Increment the coordinate
			++x;
			if (x >= m_HeaderData.m_nCols)
			{
				x = 0;
				++y;
			}
		}

		// Read the mask data
		for (iCell=0; iCell<(int)m_HeaderData.m_nMasked; iCell++)
		{
			// Read the coordinate.
			READ_SHORT(instr, x);
			READ_SHORT(instr, y);

			// Get the associated entry and set the mask flag.
			CELFileEntryType *pEntry = m_pEntries + (y*m_HeaderData.m_nCols + x);
			pEntry->Mask = true;
		}

		retVal = true;
	}
	else
	{
		const int MAXLINELENGTH = 4096;
		char pszHeader[MAXLINELENGTH];
		char tempStr[MAXLINELENGTH];

		// Extract a line of header
		instr.getline(pszHeader, MAXLINELENGTH);

		//Determine the version number
		if (strncmp(pszHeader,"[CEL]",5)==0)
			m_HeaderData.m_Version=3;
		else if (strncmp(pszHeader,"COLS/ROWS=",10)==0)
			m_HeaderData.m_Version=2;
		else
		{
			m_strError = "Unrecognized CEL file format.";
			return false;
		}

		//read and store the header
		if (m_HeaderData.m_Version==2)
		{
			m_HeaderData.m_Header = pszHeader;
			instr.getline(pszHeader, MAXLINELENGTH);
			m_HeaderData.m_Header += pszHeader;
			instr.getline(pszHeader, MAXLINELENGTH);

			// Store rows and columns
			sscanf(m_HeaderData.m_Header.c_str(), "COLS/ROWS=%d %d", &m_HeaderData.m_nCols, &m_HeaderData.m_nRows);
		}
		else
		{
			bool moreSpace=true;
			//Read past [HEADER] to first line of header data
			while (moreSpace)
			{
				if (!instr.getline(pszHeader, MAXLINELENGTH))
					return false;
				if (strncmp(pszHeader,"[HEADER]",8)==0)
					moreSpace=false;
			}
			instr.getline(pszHeader, MAXLINELENGTH);
			sscanf(pszHeader,"Cols=%d",&m_HeaderData.m_nCols);
			m_HeaderData.m_Header = pszHeader;		//Initialize the header to this line of text
			instr.getline(pszHeader, MAXLINELENGTH);
			sscanf(pszHeader,"Rows=%d",&m_HeaderData.m_nRows);
			m_HeaderData.m_Header += pszHeader;

			//Now read the rest of the header
			bool moreHeader=true;
			while (moreHeader)
			{
				if (!instr.getline(pszHeader, MAXLINELENGTH))
					return false;
				if (strncmp(pszHeader,"Algorithm=",10)==0) //Last line of the header
				{
					sscanf(pszHeader,"Algorithm=%s",tempStr);
					m_HeaderData.m_Alg = tempStr;
				}

				if (strncmp(pszHeader,"AlgorithmParameters=",20)==0) //Last line of the header
				{
					sscanf(pszHeader,"AlgorithmParameters=%s",tempStr);
					m_HeaderData.m_Params = tempStr;
					moreHeader=false;
				}
				m_HeaderData.m_Header += pszHeader;
			}
		}

		// Set the chip type
		m_HeaderData.SetChipType();

		// Don't continue if just reading the header.
		if (bReadHeaderOnly)
			return true;


		// Create memory for intensity data.
		m_HeaderData.m_nCells = m_HeaderData.m_nRows * m_HeaderData.m_nCols;
		m_pEntries = new CELFileEntryType[m_HeaderData.m_nCells];


		// Read v2 CEL files
		if (m_HeaderData.m_Version == 2)
		{
			// Write the intensity data
			const char *strCellEntryFormat="%d %d %f %f %d";
			int x,y,pix;
			for (int iCell=0; iCell<m_HeaderData.m_nCells; iCell++)
			{
				instr.getline(pszHeader, MAXLINELENGTH);
				CELFileEntryType *pEntry = m_pEntries + iCell;
				//pEntry->Outlier = false;
				pEntry->Mask = false;
				sscanf(pszHeader, strCellEntryFormat,          
					&x,
					&y,
					&pEntry->Intensity,
					&pEntry->Stdv,
					&pix);
				pEntry->X = x;
				pEntry->Y = y;
				pEntry->Pixels = pix;
			}
		}
		else
		{

			//Advance to the beginning of the intensity data
			bool readMore=true;
			while(readMore)
			{
				if (!instr.getline(pszHeader, MAXLINELENGTH))
					return false;
				if (strncmp(pszHeader,"[INTENSITY]",11)==0)
					readMore=false;
			}
  			instr.getline(pszHeader, MAXLINELENGTH);//Data starts at 2 lines past [INTENSITY]
  			instr.getline(pszHeader, MAXLINELENGTH);//Data starts at 2 lines past [INTENSITY]


			//Read the intensity data
			int iCell=0;
			readMore=true;
			const char *strCellEntryFormat="%d %d %f %f %d";
			int x,y,pix;
			while (readMore)
			{
				if (!instr.getline(pszHeader, MAXLINELENGTH)) //end of file
					readMore=false;
				else if (strlen(pszHeader) < MIN_CELLSTR )// blank line at end of data
					readMore=false;
				else
				{
					CELFileEntryType *pEntry = m_pEntries + iCell;
					//pEntry->Outlier = false;
					pEntry->Mask = false;
					sscanf(pszHeader, strCellEntryFormat,          
						&x,
						&y,
						&pEntry->Intensity,
						&pEntry->Stdv,
						&pix);
					pEntry->X = x;
					pEntry->Y = y;
					pEntry->Pixels = pix;
					++iCell;
				}
			}

			//Advance to the Masked data
			readMore=true;
			while(readMore)
			{
				if (!instr.getline(pszHeader, MAXLINELENGTH)) //end of file
					return false;
				if (strncmp(pszHeader,"[MASKS]",7)==0)
					readMore=false;
			}
			//Read number of masked cells
			instr.getline(pszHeader, MAXLINELENGTH);
			sscanf(pszHeader, "NumberCells=%d", &m_HeaderData.m_nMasked);
			instr.getline(pszHeader, MAXLINELENGTH);//skip over the header
			//Read the masked data
			readMore=true;
			while (readMore)
			{
				if (!instr.getline(pszHeader, MAXLINELENGTH)) //end of file
					readMore=false;
				else if (strlen(pszHeader) < MIN_CELLSTR )// blank line at end of data
					readMore=false;
				else
				{
					int x,y,iCellEntry;
					sscanf(pszHeader, "%d\t%d",&x,&y);
					iCellEntry=y*m_HeaderData.m_nCols + x;
					CELFileEntryType *pEntry = m_pEntries + iCell;
					pEntry->Mask = true;
				}
			}
		}

		retVal = true;
	}
	return retVal;
}

#endif

////////////////////////////////////////////////////////////////////////

void CCELFileData::Close()
{
	delete[] m_pEntries;
	m_pEntries = NULL;
}

//////////////////////////////////////////////////////////////////////

bool CCELFileData::ReadHeader()
{
	// Read the header, close if failed.
	if (Open(true) == false)
	{
		Close();
		return false;
	}
	return true;
}

//////////////////////////////////////////////////////////////////////

bool CCELFileData::Read()
{
	// Open the file
	if (Open() == false)
	{
		Close();
		return false;
	}
	return true;
}

//////////////////////////////////////////////////////////////////////

bool CCELFileData::GetCorners(GridCoordinatesType* pCellGrid)
{
    // get grid coordinates and size from the header
    const char * pch = strstr(m_HeaderData.m_Header.c_str(), "GridCorner");
    if ((pch == NULL) ||
          (sscanf(pch, "GridCornerUL=%d %d GridCornerUR=%d %d GridCornerLR=%d %d GridCornerLL=%d %d",
                  &pCellGrid->upperleft.x, &pCellGrid->upperleft.y,
                  &pCellGrid->upperright.x, &pCellGrid->upperright.y,
                  &pCellGrid->lowerright.x, &pCellGrid->lowerright.y,
                  &pCellGrid->lowerleft.x, &pCellGrid->lowerleft.y) != 8))
		return false;
	return true;
}

//////////////////////////////////////////////////////////////////////

bool CCELFileData::IsXDACompatibleFile()
{
	// Format the full path name.
	m_FullPathName = m_DataPath;
	m_FullPathName += PATH_SEPARATOR;
	m_FullPathName += m_FileName;

	// Open the file.

	#ifdef GFAL
	
	int fd;
	for(int i = 0; i < 15; i++){
		fd = gfal_open (m_FullPathName.c_str(), O_RDONLY, 0);

		if (fd >= 0){
			break;
		}
	}
	if (fd < 0)
	{
		cout<<"\nfile not opened";
		return false;
	}
	// Read the magic number from the file.
	int magic=0;
	
	READ_INT_GFAL(fd, magic);
	bool bXDAFile = (magic == CELL_FILE_MAGIC_NUMBER);
		
	gfal_close (fd);
	
	#else
	
	// Open the file.
	
	ifstream instr(m_FullPathName.c_str(), ios::in | ios::binary);
        if (!instr)
                return false;
	// Read the magic number from the file.
	int magic=0;
	
	READ_INT(instr, magic);
	bool bXDAFile = (magic == CELL_FILE_MAGIC_NUMBER);
        
	instr.close();
	
	#endif
	
	return bXDAFile;
}

//////////////////////////////////////////////////////////////////////

CCELFileData::CCELFileData()
{
	m_pEntries = NULL;
}

//////////////////////////////////////////////////////////////////////

CCELFileData::~CCELFileData()
{
	Close();
}

//////////////////////////////////////////////////////////////////////
