# Supplementary material for: A Web-based and Grid-enabled dChip version for the analysis of large sets of gene expression data
Source: BMC Bioinformatics. 2008 Nov 13;9:480. doi: 10.1186/1471-2105-9-480 (PMC2596147; doi:10.1186/1471-2105-9-480)
Supplement: Additional file 1 — Source code. The archive contains the source code of modified dChip. [file 1471-2105-9-480-S1.gz › gdchip/CPP_Parsers_Source/FileIO.cpp]

/////////////////////////////////////////////////////////////////
//
// (C) Copyright, Affymetrix, Inc.
// All rights reserved. Confidential. Except as pursuant
// to a written agreement with Affymetrix, this software may
// not be used or distributed. This software may be covered
// by one or more patents.
//
// "GeneChip", "Affymetrix", "GDAC" and the Affymetrix logos, and
// Affymetrix user interfaces are trademarks used by Affymetrix.
//
/////////////////////////////////////////////////////////////////
#include "stdafx.h"

#include "FileIO.h"
#include <string.h>
#include <stdio.h>
#include <stdlib.h>

#include <iostream>
#include <fcntl.h>


#ifdef GFAL

extern "C" {
#include "gfal_api.h"
#include "lcg_util.h"
}

/* Include the gfal functions (are C and not C++, therefore are 'extern') */
extern "C" {
	int gfal_open(const char*, int, mode_t);
	int gfal_write(int, const void*, size_t);
	int gfal_close(int);
	int gfal_read(int, void*, size_t);
}

#endif

using namespace std;

//////////////////////////////////////////////////////////////////////

void SwapBytes(char *src, char *dest, int size)
{
	int i;
	for (int i=0; i<size; i++)
		dest[size - i - 1] = src[i];
}

//////////////////////////////////////////////////////////////////////

void READ_INT(ifstream &instr, int &value)
{
	char str[INT_SIZE];
	instr.read(str, INT_SIZE);
#ifdef IS_BIG_ENDIAN
	char str2[INT_SIZE];
	SwapBytes(str, str2, INT_SIZE);
	memcpy(str, str2, INT_SIZE);
#endif
	memcpy(&value, str, INT_SIZE);
}

//////////////////////////////////////////////////////////////////////
#ifdef GFAL
void READ_INT_GFAL(int fd, int &value)
{
	char str[INT_SIZE];
	//int *val;
	int rc;

	rc = gfal_read(fd, str, INT_SIZE);
	if (rc < 0) cout << "errore di gfal_read in READ_INT_GFAL()";
#ifdef IS_BIG_ENDIAN
        char str2[INT_SIZE];
        SwapBytes(str, str2, INT_SIZE);
        memcpy(str, str2, INT_SIZE);
#endif
        memcpy(&value, str, INT_SIZE);
}
#endif
//////////////////////////////////////////////////////////////////////

void READ_ULONG(ifstream &instr, unsigned long &value)
{
	char str[ULONG_SIZE];
	instr.read(str, ULONG_SIZE);
#ifdef IS_BIG_ENDIAN
	char str2[ULONG_SIZE];
	SwapBytes(str, str2, ULONG_SIZE);
	memcpy(str, str2, ULONG_SIZE);
#endif
	memcpy(&value, str, ULONG_SIZE);
}

//////////////////////////////////////////////////////////////////////
#ifdef GFAL
void READ_ULONG_GFAL(int fd, unsigned long &value)
{
        char str[ULONG_SIZE];
        //int *val;
        int rc;

        rc = gfal_read(fd, str, ULONG_SIZE);
        if (rc < 0) cout << "errore di gfal_read in READ_ULONG_GFAL()";   
#ifdef IS_BIG_ENDIAN
        char str2[ULONG_SIZE];
        SwapBytes(str, str2, ULONG_SIZE);
        memcpy(str, str2, ULONG_SIZE);
#endif  
        memcpy(&value, str, ULONG_SIZE);
}
#endif
//////////////////////////////////////////////////////////////////////

void READ_LONG(ifstream &instr, long &value)
{
	char str[LONG_SIZE];
	instr.read(str, LONG_SIZE);
#ifdef IS_BIG_ENDIAN
	char str2[LONG_SIZE];
	SwapBytes(str, str2, LONG_SIZE);
	memcpy(str, str2, LONG_SIZE);
#endif
	memcpy(&value, str, LONG_SIZE);
}

//////////////////////////////////////////////////////////////////////
#ifdef GFAL
void READ_LONG_GFAL(int fd, long &value)
{
        char str[LONG_SIZE];
        //int *val;
        int rc;

        rc = gfal_read(fd, str, LONG_SIZE);
        if (rc < 0) cout << "errore di gfal_read in READ_LONG_GFAL()";
#ifdef IS_BIG_ENDIAN
        char str2[LONG_SIZE];
        SwapBytes(str, str2, LONG_SIZE);
        memcpy(str, str2, LONG_SIZE);
#endif
        memcpy(&value, str, LONG_SIZE);
}
#endif
//////////////////////////////////////////////////////////////////////

void READ_SHORT(ifstream &instr, short &value)
{
	char str[SHORT_SIZE];
	instr.read(str, SHORT_SIZE);

#ifdef IS_BIG_ENDIAN
	char str2[SHORT_SIZE];
	SwapBytes(str, str2, SHORT_SIZE);
	memcpy(str, str2, SHORT_SIZE);
#endif
	memcpy(&value, str, SHORT_SIZE);
}

//////////////////////////////////////////////////////////////////////
#ifdef GFAL
void READ_SHORT_GFAL(int fd, short &value)
{
        char str[SHORT_SIZE];
        //int *val;
        int rc;

        rc = gfal_read(fd, str, SHORT_SIZE);
        if (rc < 0) cout << "errore di gfal_read in READ_SHORT_GFAL()";
#ifdef IS_BIG_ENDIAN
        char str2[SHORT_SIZE];
        SwapBytes(str, str2, SHORT_SIZE);
        memcpy(str, str2, SHORT_SIZE);
#endif
        memcpy(&value, str, SHORT_SIZE);
}
#endif
//////////////////////////////////////////////////////////////////////

void READ_USHORT(ifstream &instr, unsigned short &value)
{
	char str[USHORT_SIZE];
	instr.read(str, USHORT_SIZE);
#ifdef IS_BIG_ENDIAN
	char str2[USHORT_SIZE];
	SwapBytes(str, str2, USHORT_SIZE);
	memcpy(str, str2, USHORT_SIZE);
#endif
	memcpy(&value, str, USHORT_SIZE);
}

//////////////////////////////////////////////////////////////////////
#ifdef GFAL
void READ_USHORT_GFAL(int fd, unsigned short &value)
{
        char str[USHORT_SIZE];
        //int *val;
        int rc;

        rc = gfal_read(fd, str, USHORT_SIZE);
        if (rc < 0) cout << "errore di gfal_read in READ_USHORT_GFAL()";
#ifdef IS_BIG_ENDIAN
        char str2[USHORT_SIZE];
        SwapBytes(str, str2, USHORT_SIZE);
        memcpy(str, str2, USHORT_SIZE);
#endif
        memcpy(&value, str, USHORT_SIZE);
}
#endif
//////////////////////////////////////////////////////////////////////

void READ_CHAR(ifstream &instr, char &value)
{
	instr.read(&value, CHAR_SIZE);
}

//////////////////////////////////////////////////////////////////////
#ifdef GFAL
void READ_CHAR_GFAL(int fd, char &value)
{
        int rc = gfal_read(fd, &value, CHAR_SIZE);
        if (rc < 0) cout << "errore di gfal_read in READ_CHAR_GFAL()";
}
#endif
//////////////////////////////////////////////////////////////////////

void READ_UCHAR(ifstream &instr, unsigned char &value)
{
	instr.read((char *) &value, UCHAR_SIZE);
}

//////////////////////////////////////////////////////////////////////
#ifdef GFAL
void READ_UCHAR_GFAL(int fd, unsigned char &value)
{
        int rc = gfal_read(fd, (char *) &value, UCHAR_SIZE);
        if (rc < 0) cout << "errore di gfal_read in READ_UCHAR_GFAL()";
}
#endif
//////////////////////////////////////////////////////////////////////

void READ_BOOL(ifstream &instr, char &value)
{
	instr.read(&value, CHAR_SIZE);
}

//////////////////////////////////////////////////////////////////////
#ifdef GFAL
void READ_BOOL_GFAL(int fd, char &value)
{
        int rc = gfal_read(fd, &value, CHAR_SIZE);
        if (rc < 0) cout << "errore di gfal_read in READ_BOOL_GFAL()";
}
#endif
//////////////////////////////////////////////////////////////////////

void READ_FLOAT(ifstream &instr, float &value)
{
	char str[FLOAT_SIZE];
	instr.read(str, FLOAT_SIZE);
#ifdef IS_BIG_ENDIAN
	char str2[FLOAT_SIZE];
	SwapBytes(str, str2, FLOAT_SIZE);
	memcpy(str, str2, FLOAT_SIZE);
#endif
	memcpy(&value, str, FLOAT_SIZE);
}

//////////////////////////////////////////////////////////////////////
#ifdef GFAL
void READ_FLOAT_GFAL(int fd, float &value)
{
        char str[FLOAT_SIZE];
        //int *val;
        int rc;

        rc = gfal_read(fd, str, FLOAT_SIZE);
        if (rc < 0) cout << "errore di gfal_read in READ_FLOAT_GFAL()";
#ifdef IS_BIG_ENDIAN
        char str2[FLOAT_SIZE];
        SwapBytes(str, str2, FLOAT_SIZE);
        memcpy(str, str2, FLOAT_SIZE);
#endif
        memcpy(&value, str, FLOAT_SIZE);
}
#endif
//////////////////////////////////////////////////////////////////////

void READ_STRING(ifstream &instr, char * &value)
{
	int len;
	READ_INT(instr, len);
	value = new char[len+1];
	if (len > 0)
		instr.read(value, len);
	value[len] = NULL;
}

//////////////////////////////////////////////////////////////////////
#ifdef GFAL
void READ_STRING_GFAL(int fd, char * &value)
{
        int len;
        READ_INT_GFAL(fd, len);
        value = new char[len+1];
        if (len > 0){
        	int rc = gfal_read(fd, value, len);
        	if (rc < 0) cout << "errore di gfal_read in READ_STRING_GFAL()";
	}
                //instr.read(value, len);
        value[len] = NULL;
}
#endif
//////////////////////////////////////////////////////////////////////

void READ_FIXED_STRING(ifstream &instr, char *value, int len)
{
	instr.read(value, len);
}

//////////////////////////////////////////////////////////////////////
#ifdef GFAL
void READ_FIXED_STRING_GFAL(int fd, char *value, int len)
{ 
	int rc = gfal_read(fd, value, len);
}
#endif
//////////////////////////////////////////////////////////////////////

void GET_NEXT_LINE(ifstream &instr, char *line, int len)
{
	strcpy(line, "");
	while (!instr.eof())
	{
		instr.getline(line, len);
		if (strlen(line) > 0)
		{
			if (line[strlen(line)-1] == '\r')
				line[strlen(line)-1] = NULL;
			if (strlen(line) > 0)
				return;
		}
	}
}

//////////////////////////////////////////////////////////////////////
