# Supplementary material for: A Web-based and Grid-enabled dChip version for the analysis of large sets of gene expression data
Source: BMC Bioinformatics. 2008 Nov 13;9:480. doi: 10.1186/1471-2105-9-480 (PMC2596147; doi:10.1186/1471-2105-9-480)
Supplement: Additional file 1 — Source code. The archive contains the source code of modified dChip. [file 1471-2105-9-480-S1.gz › gdchip/CPP_Parsers_Source/CHPFileData.cpp]

/////////////////////////////////////////////////////////////////
//
// (C) Copyright, Affymetrix, Inc.
// All rights reserved. Confidential. Except as pursuant
// to a written agreement with Affymetrix, this software may
// not be used or distributed. This software may be covered
// by one or more patents.
//
// "GeneChip", "Affymetrix", "GDAC" and the Affymetrix logos, and
// Affymetrix user interfaces are trademarks used by Affymetrix.
//
/////////////////////////////////////////////////////////////////

#include "CHPFileData.h"
#include "FileIO.h"
#include <sys/types.h>
#include <sys/stat.h>
#include <istream>
#include <fstream>
#include <iostream>

#ifdef _INCLUDE_UNISTD_HEADER_
#include <unistd.h>
#endif
using namespace std;

using namespace affxchp;

//////////////////////////////////////////////////////////////////////

#define DELIMCHAR 0x14
#define MIN_CELLSTR 4
#define CHP_FILE_MAGIC_NUMBER 65
#define CHP_FILE_VERSION_NUMBER 1

#ifdef WIN32
#define PATH_SEPARATOR '\\'
#else
#define PATH_SEPARATOR '/'
#endif

//////////////////////////////////////////////////////////////////////

std::string CCHPFileHeader::GetAlgorithmParameter(const char *tag)
{
	std::string value;
	TagValuePairTypeList::iterator iter;
	for (iter=m_AlgorithmParameters.begin(); iter!=m_AlgorithmParameters.end(); ++iter)
	{
		if (*iter == tag)
		{
			value = iter->Value;
			break;
		}
	}
	return value;
}

//////////////////////////////////////////////////////////////////////

std::string CCHPFileHeader::GetSummaryParameter(const char *tag)
{
	std::string value;
	TagValuePairTypeList::iterator iter;
	for (iter=m_SummaryParameters.begin(); iter!=m_SummaryParameters.end(); ++iter)
	{
		if (*iter == tag)
		{
			value = iter->Value;
			break;
		}
	}
	return value;
}

//////////////////////////////////////////////////////////////////////

CCHPFileHeader::CCHPFileHeader()
{
	Clear();
}

//////////////////////////////////////////////////////////////////////

void CCHPFileHeader::Clear()
{
	m_Magic=0;
	m_Version=0;
	m_Cols=0;
	m_Rows=0;
	m_NumProbeSets=0;
	m_AssayType=Unknown;
	m_ChipType.empty();
	m_AlgorithmName.empty();
	m_AlgorithmVersion.empty();
	m_ParentCellFile.empty();
	m_ProgID.empty();
	m_AlgorithmParameters.erase(m_AlgorithmParameters.begin(), m_AlgorithmParameters.end());
	m_SummaryParameters.erase(m_SummaryParameters.begin(), m_SummaryParameters.end());
}

//////////////////////////////////////////////////////////////////////

CCHPFileHeader::~CCHPFileHeader()
{
	Clear();
}

//////////////////////////////////////////////////////////////////////

CCHPFileData::CCHPFileData()
{
	Clear();
}

//////////////////////////////////////////////////////////////////////

CCHPFileData::~CCHPFileData()
{
	Clear();
}

//////////////////////////////////////////////////////////////////////

void CCHPFileData::Clear()
{
	m_Header.Clear();
	m_FileName.empty();
	m_FullPathName.empty();;
	m_DataPath.empty();
	m_strError.empty();
	m_bHasError=false;
	int n=m_ProbeSetResults.size();
	for (int i=0; i<n; i++)
	{
		delete m_ProbeSetResults[i];
		m_ProbeSetResults[i]=NULL;
	}
	m_ProbeSetResults.erase(m_ProbeSetResults.begin(), m_ProbeSetResults.end());
}

//////////////////////////////////////////////////////////////////////

CExpressionProbeSetResults *CCHPFileData::GetExpressionResults(int index)
{
	if (index < m_Header.GetNumProbeSets() || m_Header.GetAssayType() == CCHPFileHeader::Expression)
	{
		return (CExpressionProbeSetResults *) m_ProbeSetResults[index];
	}
	return NULL;
}
	
//////////////////////////////////////////////////////////////////////

CGenotypeProbeSetResults *CCHPFileData::GetGenotypingResults(int index)
{
	if (index < m_Header.GetNumProbeSets() || m_Header.GetAssayType() == CCHPFileHeader::Genotyping)
	{
		return (CGenotypeProbeSetResults *) m_ProbeSetResults[index];
	}
	return NULL;
}

//////////////////////////////////////////////////////////////////////

std::string CGenotypeProbeSetResults::GetAlleleCallString()
{
	switch (AlleleCall)
	{
	case ALLELE_A_CALL:
		return "A";
		break;

	case ALLELE_B_CALL:
		return "B";
		break;

	case ALLELE_AB_CALL:
		return "AB";
		break;

	case ALLELE_NO_CALL:
		return "No Call";
		break;
	}
	return "";
}

//////////////////////////////////////////////////////////////////////

std::string CExpressionProbeSetResults::GetDetectionString()
{
	switch (Detection)
	{
	case ABS_PRESENT_CALL:
		return "P";
		break;

	case ABS_MARGINAL_CALL:
		return "M";
		break;

	case ABS_ABSENT_CALL:
		return "A";
		break;

	case ABS_NO_CALL:
		return "No Call";
		break;

	default:
		break;
	}
	return "";
}

//////////////////////////////////////////////////////////////////////

std::string CExpressionProbeSetResults::GetChangeString()
{
	switch (Change)
	{
	case COMP_INCREASE_CALL:
		return "I";
		break;

	case COMP_DECREASE_CALL:
		return "D";
		break;

	case COMP_MOD_INCREASE_CALL:
		return "MI";
		break;

	case COMP_MOD_DECREASE_CALL:
		return "MD";
		break;

	case COMP_NO_CHANGE_CALL:
		return "NC";
		break;

	case COMP_NO_CALL:
		return "No Call";
		break;

	default:
		break;
	}

	return "";
}

//////////////////////////////////////////////////////////////////////

bool CCHPFileData::Read()
{
	// Open the file
	if (Open() == false)
	{
		Clear();
		return false;
	}
	return true;
}

//////////////////////////////////////////////////////////////////////

bool CCHPFileData::ReadHeader()
{
	// Read the header, close if failed.
	if (Open(true) == false)
	{
		Clear();
		return false;
	}
	return true;
}

//////////////////////////////////////////////////////////////////////

bool CCHPFileData::Exists()
{
	// Format the full path name.
	m_FullPathName = m_DataPath;
	m_FullPathName += PATH_SEPARATOR;
	m_FullPathName += m_FileName;

	// Find the file stats.
	struct stat st;
	return (stat(m_FullPathName.c_str(), &st) == 0);
}

//////////////////////////////////////////////////////////////////////

bool CCHPFileData::Open(bool bReadHeaderOnly)
{
	bool retVal = false;

	// First close the file.
	Clear();

	// Format the full path name.
	m_FullPathName = m_DataPath;
	m_FullPathName += PATH_SEPARATOR;
	m_FullPathName += m_FileName;


	// Open the file.
	ifstream instr;
	bool bXDA = false;
	if (IsXDACompatibleFile())
		bXDA = true;
	instr.open(m_FullPathName.c_str(), ios::in | ios::binary);

	// Check if open
	if (!instr)
	{
		m_strError = "Unable to open the file.";
		return false;
	}


	// Read the header
	if (bXDA)
	{
		int magic;
		int version;
		int ival;
		unsigned short usval;
		char *sval=NULL;
		float fval;
		unsigned char ucval;


		// Read the magic number.
		READ_INT(instr, magic);
		m_Header.m_Magic = magic;

		// Check if new type.
		if (magic != CHP_FILE_MAGIC_NUMBER)
		{
			m_strError = "The file does not appear to be the correct format.";
			return false;
		}

		// Read the version
		READ_INT(instr, version);
		m_Header.m_Version = version;

		// Check for version 1
		if (version != CHP_FILE_VERSION_NUMBER)
		{
			m_strError = "Unable to read this version of the CHP file.";
			return false;
		}

		// Get the dimensions of the array
		READ_USHORT(instr, usval);
		m_Header.m_Cols=usval;
		READ_USHORT(instr, usval);
		m_Header.m_Rows=usval;

		// Number of probe sets.
		READ_INT(instr, ival);
		m_Header.m_NumProbeSets = ival;
		READ_INT(instr, ival); // no qc data extracted.

		// Assay type
		READ_INT(instr, ival);
		m_Header.m_AssayType = (CCHPFileHeader::GeneChipAssayType)ival;

		// Prog ID.
		READ_STRING(instr, sval);
		m_Header.m_ProgID = sval;
		delete[] sval;

		// Parent cell file.
		READ_STRING(instr, sval);
		m_Header.m_ParentCellFile = sval;
		delete[] sval;

		// Chip type
		READ_STRING(instr, sval);
		m_Header.m_ChipType = sval;
		delete[] sval;

		// Algorithm
		READ_STRING(instr, sval);
		m_Header.m_AlgorithmName = sval;
		delete[] sval;

		// Algorithm version
		READ_STRING(instr, sval);
		m_Header.m_AlgorithmVersion = sval;
		delete[] sval;

		// Algorithm parameters.
		int nParams=0;
		int iParam;
		READ_INT(instr, nParams);
		TagValuePairType param;
		for (iParam=0; iParam<nParams; iParam++)
		{
			READ_STRING(instr, sval);
			param.Tag = sval;
			delete[] sval;

			READ_STRING(instr, sval);
			param.Value = sval;
			delete[] sval;

			m_Header.m_AlgorithmParameters.push_back(param);
		}

		// Summary parameters
		READ_INT(instr, nParams);
		for (iParam=0; iParam<nParams; iParam++)
		{
			READ_STRING(instr, sval);
			param.Tag = sval;
			delete[] sval;

			READ_STRING(instr, sval);
			param.Value = sval;
			delete[] sval;

			m_Header.m_SummaryParameters.push_back(param);
		}


		// Skip the background info.
		READ_INT(instr, nParams);
		READ_FLOAT(instr, fval);
		for (iParam=0; iParam<nParams; iParam++)
		{
			READ_FLOAT(instr, fval);
			READ_FLOAT(instr, fval);
			READ_FLOAT(instr, fval);
		}

		// Return if only reading the header.
		if (bReadHeaderOnly == true)
			return true;


		// Only continue if genotyping or expression
		if (m_Header.m_AssayType != CCHPFileHeader::Expression && m_Header.m_AssayType != CCHPFileHeader::Genotyping)
		{
			m_strError = "The software only supports reading expression or genotyping CHP files.";
			return false;
		}

		// Read the probe set data
		m_ProbeSetResults.resize(m_Header.m_NumProbeSets);
		if (m_Header.m_AssayType == CCHPFileHeader::Expression)
		{
			// Get the type of analysis
			READ_UCHAR(instr, ucval); // EXPRESSION_ABSOLUTE_STAT_ANALYSIS or EXPRESSION_COMPARISON_STAT_ANALYSIS
			READ_INT(instr, ival);

#define EXPRESSION_ABSOLUTE_STAT_ANALYSIS 2
#define EXPRESSION_COMPARISON_STAT_ANALYSIS 3

			int analysisType=ucval;
			if (analysisType != EXPRESSION_ABSOLUTE_STAT_ANALYSIS && analysisType != EXPRESSION_COMPARISON_STAT_ANALYSIS)
			{
				m_strError = "The software only supports reading MAS 5 and above expression CHP files.";
				return false;
			}

			// Read each probe set result.
			for (int iset=0; iset<m_Header.m_NumProbeSets; iset++)
			{
				CExpressionProbeSetResults * pResults = new CExpressionProbeSetResults;
				m_ProbeSetResults[iset] = pResults;

				// Read the absolute data.
				READ_UCHAR(instr, ucval);
				pResults->Detection = ucval;

				READ_FLOAT(instr, fval);
				pResults->DetectionPValue = fval;
				
				READ_FLOAT(instr, fval);
				pResults->Signal = fval;
				
				READ_USHORT(instr, usval);
				pResults->NumPairs = usval;
				
				READ_USHORT(instr, usval);
				pResults->NumUsedPairs = usval;

				pResults->m_HasCompResults = false;


				// Read the comparison data
				if (analysisType == EXPRESSION_COMPARISON_STAT_ANALYSIS)
				{
					pResults->m_HasCompResults = true;

					READ_UCHAR(instr, ucval);
					pResults->Change = ucval;

					READ_FLOAT(instr, fval);
					pResults->ChangePValue = fval;

					READ_FLOAT(instr, fval);
					pResults->SignalLogRatio = fval;

					READ_FLOAT(instr, fval);
					pResults->SignalLogRatioLow = fval;

					READ_FLOAT(instr, fval);
					pResults->SignalLogRatioHigh = fval;

					READ_USHORT(instr, usval);
					pResults->NumCommonPairs = usval;
				}
			}
		}
		else if (m_Header.m_AssayType == CCHPFileHeader::Genotyping)
		{
			READ_INT(instr, ival);
			for (int iset=0; iset<m_Header.m_NumProbeSets; iset++)
			{
				CGenotypeProbeSetResults * pResults = new CGenotypeProbeSetResults;
				m_ProbeSetResults[iset] = pResults;

				// Read probe set result.
				READ_UCHAR(instr, ucval);
				pResults->AlleleCall = ucval;

				READ_FLOAT(instr, fval);
				pResults->Confidence = fval;

				READ_FLOAT(instr, fval);
				pResults->RAS1 = fval;
				pResults->pvalue_AA = fval;

				READ_FLOAT(instr, fval);
				pResults->RAS2 = fval;
				pResults->pvalue_AB = fval;

				READ_FLOAT(instr, fval);
				pResults->pvalue_BB = fval;

				READ_FLOAT(instr, fval);
				pResults->pvalue_NoCall = fval;
			}
		}
		retVal = true;
	}
	else
	{
		// Read the string that defines the CHP file (older format).
		char vString[256]="";
		char AppName[256]="GeneChip Sequence File";
		READ_FIXED_STRING(instr, vString, strlen(AppName));
		if (strcmp(vString, AppName))
		{
			m_strError = "The file does not appear to be the correct format.";
			return false;
		}

		// Read the version number
		char cval;
		unsigned char ucval;
		unsigned short usval;
		int ival;
		float fval;
		char *sval;
		READ_INT(instr, ival);
		m_Header.m_Version = ival;
		if (ival < 12)
		{
			m_strError = "This version of the CHP file is not supported by the parser.";
			return false;
		}

	    // Read algorithm type string.
		READ_STRING(instr, sval);
		m_Header.m_AlgorithmName=sval;
		delete[] sval;

		READ_STRING(instr, sval);
		m_Header.m_AlgorithmVersion=sval;
		delete[] sval;

		// Read parameters.
		READ_STRING(instr, sval);
		// TBD params = ;
		delete[] sval;

		READ_STRING(instr, sval);
		// TBD chip summary = ;
		delete[] sval;

		READ_INT(instr, ival);
		m_Header.m_Rows = ival;

		READ_INT(instr, ival);
		m_Header.m_Cols = ival;

		READ_INT(instr, ival);
		m_Header.m_NumProbeSets = ival;

		// unused data.
		READ_INT(instr, ival);
		int maxvalue = ival;
		READ_INT(instr, ival);
		int j;
		for (j=0; j<m_Header.m_NumProbeSets; j++)
			READ_INT(instr, ival);
		for (j=0; j<maxvalue; j++)
			READ_INT(instr, ival);
		for (j=0; j<maxvalue; j++)
		{
			READ_INT(instr, ival);
			if (j == 0)
			{
				if (ival == 3)
					m_Header.m_AssayType = CCHPFileHeader::Expression;

				else if (ival == 2)
					m_Header.m_AssayType = CCHPFileHeader::Genotyping;

				else
					m_Header.m_AssayType = CCHPFileHeader::Unknown;
			}
		}
		for (j=0; j<m_Header.m_NumProbeSets; j++)
			READ_INT(instr, ival);

		// Get the chip type
		char ctype[256];
		READ_FIXED_STRING(instr, ctype, 256);
		m_Header.m_ChipType = ctype;

		// The parent CEL file.
		READ_FIXED_STRING(instr, ctype, 256);
		m_Header.m_ParentCellFile = ctype;

		// The prog ID.
		READ_STRING(instr, sval);
		m_Header.m_ProgID = sval;
		delete [] sval;


		// Return if only reading the header.
		if (bReadHeaderOnly == true)
			return true;


		// Only continue if genotyping or expression
		if (m_Header.m_AssayType != CCHPFileHeader::Expression && m_Header.m_AssayType != CCHPFileHeader::Genotyping)
		{
			m_strError = "The software only supports reading expression or genotyping CHP files.";
			return false;
		}

		// Read the probe set data
		m_ProbeSetResults.resize(m_Header.m_NumProbeSets);
		if (m_Header.m_AssayType == CCHPFileHeader::Expression)
		{
			// Read each probe set result.
			for (int iset=0; iset<m_Header.m_NumProbeSets; iset++)
			{
				CExpressionProbeSetResults * pResults = new CExpressionProbeSetResults;
				m_ProbeSetResults[iset] = pResults;

				READ_INT(instr, ival);
				pResults->NumPairs = ival;

				READ_INT(instr, ival);
				pResults->NumUsedPairs = ival;

				if (m_Header.m_Version <= 12) // unused
					READ_INT(instr, ival);

				READ_INT(instr, ival); // unused
				if (m_Header.m_Version == 12)
				{
					READ_INT(instr, ival); // unused
					READ_INT(instr, ival); // unused
					READ_INT(instr, ival); // unused
				}

				READ_FLOAT(instr, fval);
				pResults->DetectionPValue = fval;

				if (m_Header.m_Version == 12)
				{
					READ_FLOAT(instr, fval); // unused
				}

				READ_FLOAT(instr, fval);
				pResults->Signal = fval;

				READ_INT(instr, ival);
				pResults->Detection = ival;

				// unused
				int ip;
				for (ip=0; ip<pResults->NumPairs; ++ip)
				{
					READ_FLOAT(instr, fval);
					READ_INT(instr, ival);
					if (m_Header.m_Version == 12)
					{
						READ_INT(instr, ival);
						READ_INT(instr, ival);
						READ_FLOAT(instr, fval);
						READ_FLOAT(instr, fval);
						READ_INT(instr, ival);
						READ_CHAR(instr, cval);
						READ_CHAR(instr, cval);
					}
					else
					{
						READ_USHORT(instr, usval);
						READ_USHORT(instr, usval);
					}
					if (m_Header.m_Version == 12)
					{
						READ_INT(instr, ival);
						READ_INT(instr, ival);
						READ_FLOAT(instr, fval);
						READ_FLOAT(instr, fval);
						READ_INT(instr, ival);
						READ_CHAR(instr, cval);
						READ_CHAR(instr, cval);
					}
					else
					{
						READ_USHORT(instr, usval);
						READ_USHORT(instr, usval);
					}
				}

				READ_INT(instr, ival);
				pResults->m_HasCompResults = ival;

				if (pResults->m_HasCompResults == true)
				{
					READ_INT(instr, ival);
					pResults->NumCommonPairs = ival;

					if (m_Header.m_Version == 12)
					{
						READ_INT(instr, ival); // unused
						READ_INT(instr, ival); // unused
						READ_INT(instr, ival); // unused
					}

					READ_INT(instr, ival);
					pResults->Change = ival;

					READ_CHAR(instr, cval); // unused
					if (m_Header.m_Version == 12)
					{
						READ_CHAR(instr, cval); // unused
						READ_INT(instr, ival); // unused
						READ_INT(instr, ival); // unused
					}

					READ_INT(instr, ival);
					pResults->SignalLogRatioHigh = (float) ival / 1000;

					READ_INT(instr, ival); // unused

					if (m_Header.m_Version == 12)
						READ_INT(instr, ival); // unused

					READ_INT(instr, ival);
					pResults->SignalLogRatio = (float) ival / 1000;

					if (m_Header.m_Version == 12)
						READ_INT(instr, ival); // unused

					READ_INT(instr, ival);
					pResults->SignalLogRatioLow = (float) ival / 1000;

					if (m_Header.m_Version == 12)
					{
						READ_INT(instr, ival);
						pResults->ChangePValue = (float) ival / 1000;
					}
					else
					{
						READ_FLOAT(instr, fval);
						pResults->ChangePValue = fval;
					}
				}
			}
		}
		else if (m_Header.m_AssayType == CCHPFileHeader::Genotyping)
		{
			for (int iset=0; iset<m_Header.m_NumProbeSets; iset++)
			{
				CGenotypeProbeSetResults * pResults = new CGenotypeProbeSetResults;
				m_ProbeSetResults[iset] = pResults;

				// Unused data
				int ngroups=0;
				READ_INT(instr, ival);
				ngroups = ival;
				int ig;
				for (ig=0; ig<ngroups; ig++)
				{
					READ_INT(instr, ival);
					READ_STRING(instr, sval);
					delete[] sval;
					READ_CHAR(instr, cval);
					READ_INT(instr, ival);
					READ_INT(instr, ival);
					READ_INT(instr, ival);
				}
				READ_CHAR(instr, cval);
				if (cval == 1)
				{
					READ_INT(instr, ival);
					READ_STRING(instr, sval);
					delete[] sval;
					READ_STRING(instr, sval);
					delete[] sval;
					READ_STRING(instr, sval);
					delete[] sval;
					READ_INT(instr, ival);
					READ_INT(instr, ival);

					// The call
					READ_UCHAR(instr, ucval);
					pResults->AlleleCall = ucval;

					// The confidence
					if (m_Header.m_Version == 12)
					{
						READ_INT(instr, ival);
						pResults->Confidence = (float) ival / 1000;
					}
					else
					{
						READ_FLOAT(instr, fval);
						pResults->Confidence = fval;
					}

					// unused
					READ_FLOAT(instr, fval);
					READ_FLOAT(instr, fval);
					READ_FLOAT(instr, fval);

					// RAS 1 and 2
					READ_FLOAT(instr, fval);
					pResults->RAS1 = fval;
					READ_FLOAT(instr, fval);
					pResults->RAS2 = fval;
				}
				else
				{
					pResults->Confidence = 0.0f;
					pResults->RAS1 = 0.0f;
					pResults->RAS2 = 0.0f;
					pResults->AlleleCall = ALLELE_NO_CALL;
				}


				// 100K results are not stored in this version.
				pResults->pvalue_AA = 0.0f;
				pResults->pvalue_AB = 0.0f;
				pResults->pvalue_BB = 0.0f;
				pResults->pvalue_NoCall = 0.0f;

				// unused
				READ_STRING(instr, sval);
				delete[] sval;
				READ_STRING(instr, sval);
				delete[] sval;
				READ_INT(instr, ival);
				int np = ival;
				int ip;
				for (ip=0; ip<np; ++ip)
				{
					READ_INT(instr, ival);
					if (m_Header.m_Version == 12)
					{
						READ_INT(instr, ival);
						READ_INT(instr, ival);
						READ_INT(instr, ival);
						READ_INT(instr, ival);
						READ_INT(instr, ival);
						READ_CHAR(instr, cval);
						READ_CHAR(instr, cval);
					}
					else
					{
						READ_USHORT(instr, usval);
						READ_USHORT(instr, usval);
					}
					if (m_Header.m_Version == 12)
					{
						READ_INT(instr, ival);
						READ_INT(instr, ival);
						READ_INT(instr, ival);
						READ_INT(instr, ival);
						READ_INT(instr, ival);
						READ_CHAR(instr, cval);
						READ_CHAR(instr, cval);
					}
					else
					{
						READ_USHORT(instr, usval);
						READ_USHORT(instr, usval);
					}
				}
			}
		}
		retVal = true;
	}
	return retVal;		
}

//////////////////////////////////////////////////////////////////////

bool CCHPFileData::IsXDACompatibleFile()
{
	// Format the full path name.
	m_FullPathName = m_DataPath;
	m_FullPathName += PATH_SEPARATOR;
	m_FullPathName += m_FileName;

	// Open the file.
	ifstream instr(m_FullPathName.c_str(), ios::in | ios::binary);
	if (!instr)
		return false;

	// Read the magic number from the file.
	int magic=0;
	READ_INT(instr, magic);
	bool bXDAFile = (magic == CHP_FILE_MAGIC_NUMBER);
	instr.close();

	return bXDAFile;
}

//////////////////////////////////////////////////////////////////////

void CCHPFileData::SetFileName(const char *name)
{
	std::string file = name;
	int index = file.rfind(PATH_SEPARATOR);
	if (index != -1)
	{
		m_FileName = file.c_str() + index + 1;
		m_DataPath = file;
		m_DataPath.resize(index);
	}
	else
		m_FileName = file;
}

//////////////////////////////////////////////////////////////////////
