# Supplementary material for: A Web-based and Grid-enabled dChip version for the analysis of large sets of gene expression data
Source: BMC Bioinformatics. 2008 Nov 13;9:480. doi: 10.1186/1471-2105-9-480 (PMC2596147; doi:10.1186/1471-2105-9-480)
Supplement: Additional file 1 — Source code. The archive contains the source code of modified dChip. [file 1471-2105-9-480-S1.gz › gdchip/CPP_Parsers_Source/CVS/Entries]

/CDFFileData.cpp/1.1.1.1/Mon Mar  6 14:02:15 2006//
/CDFFileData.h/1.1.1.1/Mon Mar  6 14:02:15 2006//
/CELFileData.cpp/1.7/Fri Jun 29 14:26:13 2007//
/CELFileData.h/1.1.1.1/Mon Mar  6 14:02:15 2006//
/CHPFileData.cpp/1.1.1.1/Mon Mar  6 14:02:15 2006//
/CHPFileData.h/1.1.1.1/Mon Mar  6 14:02:15 2006//
/FileIO.cpp/1.5/Sat Jul 29 10:39:50 2006//
/FileIO.h/1.4/Thu Feb  8 08:34:31 2007//
/ReadAffxFiles.cpp/1.1.1.1/Mon Mar  6 14:02:15 2006//
D
