# Supplementary material for: A Web-based and Grid-enabled dChip version for the analysis of large sets of gene expression data
Source: BMC Bioinformatics. 2008 Nov 13;9:480. doi: 10.1186/1471-2105-9-480 (PMC2596147; doi:10.1186/1471-2105-9-480)
Supplement: Additional file 1 — Source code. The archive contains the source code of modified dChip. [file 1471-2105-9-480-S1.gz › gdchip/CPP_Parsers_Source/FileIO.h]

/////////////////////////////////////////////////////////////////
//
// (C) Copyright, Affymetrix, Inc.
// All rights reserved. Confidential. Except as pursuant
// to a written agreement with Affymetrix, this software may
// not be used or distributed. This software may be covered
// by one or more patents.
//
// "GeneChip", "Affymetrix", "GDAC" and the Affymetrix logos, and
// Affymetrix user interfaces are trademarks used by Affymetrix.
//
/////////////////////////////////////////////////////////////////

#if !defined(AFX_FILEIO_H__8A5CA65E_C2E0_4C36_9B60_30C2020D5DC0__INCLUDED_)
#define AFX_FILEIO_H__8A5CA65E_C2E0_4C36_9B60_30C2020D5DC0__INCLUDED_

#include <fstream>
#include <iostream>
using namespace std;

#define FLOAT_SIZE sizeof(float)
#define INT_SIZE sizeof(int)
//#define ULONG_SIZE sizeof(unsigned long)
//#define LONG_SIZE sizeof(long)
#define ULONG_SIZE 4
#define LONG_SIZE 4
#define SHORT_SIZE sizeof(short)
#define USHORT_SIZE sizeof(unsigned short)
#define CHAR_SIZE sizeof(char)
#define UCHAR_SIZE sizeof(unsigned char)

void READ_INT(ifstream &instr, int &value);
void READ_ULONG(ifstream &instr, unsigned long &value);
void READ_LONG(ifstream &instr, long &value);
void READ_SHORT(ifstream &instr, short &value);
void READ_USHORT(ifstream &instr, unsigned short &value);
void READ_CHAR(ifstream &instr, char &value);
void READ_UCHAR(ifstream &instr, unsigned char &value);
void READ_BOOL(ifstream &instr, char &value);
void READ_FLOAT(ifstream &instr, float &value);
void READ_STRING(ifstream &instr, char * &value);
void READ_FIXED_STRING(ifstream &instr, char *value, int len);
void GET_NEXT_LINE(ifstream &instr, char *line, int len);

#ifdef GFAL
void READ_INT_GFAL(int fd, int &value);
void READ_ULONG_GFAL(int fd, unsigned long &value);
void READ_LONG_GFAL(int fd, long &value);
void READ_SHORT_GFAL(int fd, short &value);
void READ_USHORT_GFAL(int fd, unsigned short &value);
void READ_CHAR_GFAL(int fd, char &value);
void READ_UCHAR_GFAL(int fd, unsigned char &value);
void READ_BOOL_GFAL(int fd, char &value);
void READ_FLOAT_GFAL(int fd, float &value);
void READ_STRING_GFAL(int fd, char * &value);
void READ_FIXED_STRING_GFAL(int fd, char *value, int len);
//void GET_NEXT_LINE_GFAL(int fd, char *line, int len);
#endif


#endif // !defined(AFX_FILEIO_H__8A5CA65E_C2E0_4C36_9B60_30C2020D5DC0__INCLUDED_)
