# Supplementary material for: A Web-based and Grid-enabled dChip version for the analysis of large sets of gene expression data
Source: BMC Bioinformatics. 2008 Nov 13;9:480. doi: 10.1186/1471-2105-9-480 (PMC2596147; doi:10.1186/1471-2105-9-480)
Supplement: Additional file 1 — Source code. The archive contains the source code of modified dChip. [file 1471-2105-9-480-S1.gz › gdchip/CPP_Parsers_Source/CDFFileData.cpp]

/////////////////////////////////////////////////////////////////
//
// (C) Copyright, Affymetrix, Inc.
// All rights reserved. Confidential. Except as pursuant
// to a written agreement with Affymetrix, this software may
// not be used or distributed. This software may be covered
// by one or more patents.
//
// "GeneChip", "Affymetrix", "GDAC" and the Affymetrix logos, and
// Affymetrix user interfaces are trademarks used by Affymetrix.
//
/////////////////////////////////////////////////////////////////
#include "stdafx.h"

#include "CDFFileData.h"
#include "FileIO.h"
#include <sys/types.h>
#include <sys/stat.h>
#include <istream.h>
#include <fstream.h>

#ifdef _INCLUDE_UNISTD_HEADER_
#include <unistd.h>
#endif

using namespace affxcdf;

//////////////////////////////////////////////////////////////////////

#define CDF_FILE_MAGIC_NUMBER 67
#define CDF_FILE_VERSION_NUMBER 1

#ifdef WIN32
#define PATH_SEPARATOR '\\'
#else
#define PATH_SEPARATOR '/'
#endif

//////////////////////////////////////////////////////////////////////

CCDFFileHeader::CCDFFileHeader() :
	m_Version(0),
	m_Cols(0),
	m_Rows(0),
	m_NumProbeSets(0),
	m_Magic(0)
{
}

//////////////////////////////////////////////////////////////////////

CCDFFileData::CCDFFileData()
{
}

//////////////////////////////////////////////////////////////////////

CCDFFileData::~CCDFFileData()
{
	Close();
}

//////////////////////////////////////////////////////////////////////

CCDFProbeInformation::CCDFProbeInformation() :
	m_ListIndex(0),
	m_Expos(0),
	m_X(0),
	m_Y(0),
	m_PBase(' '),
	m_TBase(' ')
{
}

//////////////////////////////////////////////////////////////////////

CCDFProbeGroupInformation::CCDFProbeGroupInformation() :
	m_NumLists(0),
	m_NumCells(0),
	m_Start(0),
	m_Stop(0),
	m_NumCellsPerList(0),
	m_Direction(0),
	m_ProbeSetIndex(0),
	m_GroupIndex(0)
{
}

//////////////////////////////////////////////////////////////////////

CCDFProbeGroupInformation::~CCDFProbeGroupInformation()
{
	int n=m_Cells.size();
	for (int i=0; i<n; i++)
	{
		delete m_Cells[i];
		m_Cells[i] = NULL;
	}
	m_Cells.erase(m_Cells.begin(), m_Cells.end());
}

//////////////////////////////////////////////////////////////////////

CCDFProbeSetInformation::CCDFProbeSetInformation() :
	m_ProbeSetType(UnknownProbeSetType),
	m_Direction(NoDirection),
	m_NumCellsPerList(0),
	m_NumLists(0),
	m_NumGroups(0),
	m_NumCells(0),
	m_ProbeSetNumber(0),
	m_Index(0)
{
}

//////////////////////////////////////////////////////////////////////

CCDFProbeSetInformation::~CCDFProbeSetInformation()
{
	int n=m_Groups.size();
	for (int i=0; i<n; i++)
	{
		delete m_Groups[i];
		m_Groups[i] = NULL;
	}
	m_Groups.erase(m_Groups.begin(), m_Groups.end());
}

//////////////////////////////////////////////////////////////////////

void CCDFFileData::Close()
{
	int n=m_ProbeSets.size();
	for (int i=0; i<n; i++)
	{
		delete m_ProbeSets[i];
		m_ProbeSets[i] = NULL;
	}
	m_ProbeSets.erase(m_ProbeSets.begin(), m_ProbeSets.end());
	m_ProbeSetNames.erase(m_ProbeSetNames.begin(), m_ProbeSetNames.end());
}

//////////////////////////////////////////////////////////////////////

bool CCDFFileData::IsXDACompatibleFile()
{
	// Format the full path name.
	m_FullPathName = m_LibPath;
	m_FullPathName += PATH_SEPARATOR;
	m_FullPathName += m_FileName;

	// Open the file.
	ifstream instr(m_FullPathName.c_str(), ios::in | ios::binary);
	if (!instr)
		return false;

	// Read the magic number from the file.
	int magic=0;
	READ_INT(instr, magic);
	bool bXDAFile = (magic == CDF_FILE_MAGIC_NUMBER);
	instr.close();

	return bXDAFile;
}

//////////////////////////////////////////////////////////////////////

std::string CCDFFileData::GetChipType()
{
	std::string chiptype;
	if (m_FileName.empty() == false)
	{
		int index = m_FileName.rfind(PATH_SEPARATOR);
		chiptype = m_FileName.c_str() + index + 1;
		chiptype.resize(chiptype.length()-4);
	}
	return chiptype;
}

//////////////////////////////////////////////////////////////////////

void CCDFFileData::SetFileName(const char *str)
{
	std::string file = str;
	int index = file.rfind(PATH_SEPARATOR);
	if (index != -1)
	{
		m_FileName = file.c_str() + index + 1;
		m_LibPath = file;
		m_LibPath.resize(index);
	}
	else
		m_FileName = file;
}

//////////////////////////////////////////////////////////////////////

bool CCDFFileData::Exists()
{
	// Format the full path name.
	m_FullPathName = m_LibPath;
	m_FullPathName += PATH_SEPARATOR;
	m_FullPathName += m_FileName;

	// Find the file stats.
	struct stat st;
	return (stat(m_FullPathName.c_str(), &st) == 0);
}

//////////////////////////////////////////////////////////////////////

bool CCDFFileData::ReadHeader()
{
	// Read the header, close if failed.
	if (Open(true) == false)
	{
		Close();
		return false;
	}
	return true;
}

//////////////////////////////////////////////////////////////////////

bool CCDFFileData::Read()
{
	// Open the file
	if (Open() == false)
	{
		Close();
		return false;
	}
	return true;
}

//////////////////////////////////////////////////////////////////////

bool CCDFFileData::Open(bool bReadHeaderOnly)
{
	bool retVal = false;

	// First close the file.
	Close();

	// Format the full path name.
	m_FullPathName = m_LibPath;
	m_FullPathName += PATH_SEPARATOR;
	m_FullPathName += m_FileName;


	// Open the file.
	ifstream instr;
	bool bXDA = false;
	if (IsXDACompatibleFile())
	{
		bXDA = true;
		instr.open(m_FullPathName.c_str(), ios::in | ios::binary);
	}
	else
		instr.open(m_FullPathName.c_str(), ios::in);

	// Check if open
	if (!instr)
	{
		m_strError = "Unable to open the file.";
		return false;
	}

	if (bXDA)
	{
		// Extact the magic and version numbers.
		READ_INT(instr, m_Header.m_Magic);
		READ_INT(instr, m_Header.m_Version);

		// Check the values for the right format file.
		if (m_Header.m_Magic != CDF_FILE_MAGIC_NUMBER || m_Header.m_Version != CDF_FILE_VERSION_NUMBER)
		{
			m_strError = "The file does not appear to be the correct format.";
			return false;
		}

		// Read the remaining header.
		int ival;
		int nqc=0;
		char *sval=NULL;
		READ_USHORT(instr, m_Header.m_Cols);
		READ_USHORT(instr, m_Header.m_Rows);
		READ_INT(instr, m_Header.m_NumProbeSets);
		READ_INT(instr, nqc);
		READ_STRING(instr, sval);
		m_Header.m_Reference = sval;
		delete[] sval;
		sval = NULL;


		// Stop if just reading the header.
		if (bReadHeaderOnly)
			return true;


		// Read the probe set names.
		int i;
		char name[MAX_PROBE_SET_NAME_LENGTH + 1];
		m_ProbeSetNames.resize(m_Header.m_NumProbeSets);
		for (i=0; i<m_Header.m_NumProbeSets; i++)
		{
			READ_FIXED_STRING(instr, name, MAX_PROBE_SET_NAME_LENGTH);
			m_ProbeSetNames[i] = name;
		}


		// Skip over the indicies and qc ProbeSets
		for (i=0; i<nqc; i++)
			READ_INT(instr, ival);

		// Write the ProbeSet indicies (zero for now)
		for (i=0; i<m_Header.m_NumProbeSets; i++)
			READ_INT(instr, ival);

		// Write the qc ProbeSets.
		unsigned short usval;
		unsigned char ucval;
		int qcsize;
		for (i=0; i<nqc; i++)
		{
			READ_USHORT(instr, usval);
			READ_INT(instr, qcsize);
			for (int j=0; j<qcsize; j++)
			{
				READ_USHORT(instr, usval);
				READ_USHORT(instr, usval);
				READ_UCHAR(instr, ucval);
				READ_UCHAR(instr, ucval);
				READ_UCHAR(instr, ucval);
			}
		}


		// Read the ProbeSets.
		CCDFProbeSetInformation *pProbeSet;
		m_ProbeSets.resize(m_Header.m_NumProbeSets);
		for (i=0; i<m_Header.m_NumProbeSets; i++)
		{
			pProbeSet = new CCDFProbeSetInformation;
			m_ProbeSets[i] = pProbeSet;
			pProbeSet->m_Index = i;

			// ProbeSet info
			READ_USHORT(instr, usval);
			pProbeSet->m_ProbeSetType = usval;
			READ_UCHAR(instr, ucval);
			pProbeSet->m_Direction = ucval;
			READ_INT(instr, ival);
			pProbeSet->m_NumLists = ival;
			READ_INT(instr, ival);
			pProbeSet->m_NumGroups = ival;
			READ_INT(instr, ival);
			pProbeSet->m_NumCells = ival;
			READ_INT(instr, ival);
			pProbeSet->m_ProbeSetNumber = ival;
			READ_UCHAR(instr, ucval);
			pProbeSet->m_NumCellsPerList = ucval;


			// Read the Groups
			CCDFProbeGroupInformation *pBlk;
			pProbeSet->m_Groups.resize(pProbeSet->m_NumGroups);
			for (int j=0; j<pProbeSet->m_NumGroups; j++)
			{
				pBlk = new CCDFProbeGroupInformation;
				pProbeSet->m_Groups[j] = pBlk;
				pBlk->m_GroupIndex = j;

				// Group info
				READ_INT(instr, ival);
				pBlk->m_NumLists = ival;
				READ_INT(instr, ival);
				pBlk->m_NumCells = ival;
				READ_UCHAR(instr, ucval);
				pBlk->m_NumCellsPerList = ucval;
				READ_UCHAR(instr, ucval);
				pBlk->m_Direction = ucval;
				READ_INT(instr, ival);
				pBlk->m_Start = ival;
				READ_INT(instr, ival);
				pBlk->m_Stop = ival;
				memset(name, 0, MAX_PROBE_SET_NAME_LENGTH);
				READ_FIXED_STRING(instr, name, MAX_PROBE_SET_NAME_LENGTH);
				pBlk->m_Name = name;


				// Read the cells
				CCDFProbeInformation *pCell;
				pBlk->m_Cells.resize(pBlk->m_NumCells);
				for (int k=0; k<pBlk->m_NumCells; k++)
				{
					pCell = new CCDFProbeInformation;
					pBlk->m_Cells[k] = pCell;

					// Cell info.
					READ_INT(instr, ival);
					pCell->m_ListIndex = ival;
					READ_USHORT(instr, usval);
					pCell->m_X = usval;
					READ_USHORT(instr, usval);
					pCell->m_Y = usval;
					READ_INT(instr, ival);
					pCell->m_Expos = ival;
					READ_CHAR(instr, pCell->m_PBase);
					READ_CHAR(instr, pCell->m_TBase);
				}
			}
		}
	}

	// Else old ASCII format
	else
	{
		const int MAXLINELENGTH = 4096;
		char str[MAXLINELENGTH];
		char *subStr;
		const char *CDFVERSION1 = "GC1.0";
		const char * CDFVERSION2 = "GC2.0";
		const char * CDFVERSION3 = "GC3.0";

		// Get the CDF section.
		GET_NEXT_LINE(instr, str, MAXLINELENGTH);
		if (strncmp( str, "[CDF]", 5) != 0)
		{
			m_strError = "Unknown file format.";
			return false;
		}

		// Get the version number.
		GET_NEXT_LINE(instr, str, MAXLINELENGTH);
		subStr=strchr(str,'=')+1;
		if ( strncmp( subStr, CDFVERSION1, strlen(CDFVERSION1)) == 0)
			m_Header.m_Version = 1;
		else if ( strncmp( subStr, CDFVERSION2, strlen(CDFVERSION2)) == 0)
			m_Header.m_Version = 2;
		else if ( strncmp( subStr, CDFVERSION3, strlen(CDFVERSION3)) == 0)
			m_Header.m_Version = 3;


		// Get the next section.
		GET_NEXT_LINE(instr, str, MAXLINELENGTH); // [Chip]
		GET_NEXT_LINE(instr, str, MAXLINELENGTH); // name
		GET_NEXT_LINE(instr, str, MAXLINELENGTH); // rows
		subStr = strchr(str, '=')+1;
		m_Header.m_Rows = atoi(subStr);
		GET_NEXT_LINE(instr, str, MAXLINELENGTH); // cols
		subStr=strchr(str,'=')+1;
		m_Header.m_Cols = atoi(subStr);
		GET_NEXT_LINE(instr, str, MAXLINELENGTH); // #ProbeSets
		subStr=strchr(str,'=')+1;
		m_Header.m_NumProbeSets = atoi(subStr);
		GET_NEXT_LINE(instr, str, MAXLINELENGTH); // max ProbeSet number
		if (m_Header.m_Version > 1)
		{
			GET_NEXT_LINE(instr, str, MAXLINELENGTH); // #qc ProbeSets
			char strref[65000];
			GET_NEXT_LINE(instr, strref, 65000);
			subStr=strchr(strref,'=')+1;
			m_Header.m_Reference = subStr;
		}


		// Stop if just reading the header.
		if (bReadHeaderOnly)
			return true;


		// Allocate for the probe set names.
		m_ProbeSetNames.resize(m_Header.m_NumProbeSets);

		// Allocate for the ProbeSets.
		int iProbeSet=0;
		CCDFProbeSetInformation *pProbeSet;
		m_ProbeSets.resize(m_Header.m_NumProbeSets);


		// Skip until the ProbeSet section is found
NextProbeSet:
		while (1)
		{
			GET_NEXT_LINE(instr, str, MAXLINELENGTH);
			if (strlen(str) > 5 && strncmp(str, "[Unit", 5) == 0 && !strchr(str, '_'))
				break;

			if (instr.eof())
				return true;
		}

		// ProbeSet info.
		pProbeSet = new CCDFProbeSetInformation;
		pProbeSet->m_Index = iProbeSet;
		m_ProbeSets[iProbeSet] = pProbeSet;
		GET_NEXT_LINE(instr, str, MAXLINELENGTH); // name (ignore)
		subStr=strchr(str,'=')+1;
		m_ProbeSetNames[iProbeSet] = subStr;
		GET_NEXT_LINE(instr, str, MAXLINELENGTH); // direction
		subStr=strchr(str,'=')+1;
		pProbeSet->m_Direction = atoi(subStr);
		GET_NEXT_LINE(instr, str, MAXLINELENGTH); // # Lists
		subStr=strchr(str,'=')+1;
		if (sscanf(subStr, "%d %d", &pProbeSet->m_NumLists, &pProbeSet->m_NumCellsPerList) != 2)
		   pProbeSet->m_NumCellsPerList = 0;
		GET_NEXT_LINE(instr, str, MAXLINELENGTH); // # cells
		subStr=strchr(str,'=')+1;
		pProbeSet->m_NumCells = atoi(subStr);
		GET_NEXT_LINE(instr, str, MAXLINELENGTH); // ProbeSet number
		subStr=strchr(str,'=')+1;
		pProbeSet->m_ProbeSetNumber = atoi(subStr);
		GET_NEXT_LINE(instr, str, MAXLINELENGTH); // type
		subStr=strchr(str,'=')+1;
		int ival = atoi(subStr);

		typedef enum {
			UNKNOWN_TILE,
			STANDARD_TILE,
			BLOCK_TILE,
			GENE_EXPRESSION_TILE,
			CONTROL_TILE,
			STANDARD_ALTERNATE_TILE,
			STANDARD_VARIANT_TILE,
			UNIVERSAL_TILE
		} TilingTypes;

		switch (ival)
		{
		case STANDARD_TILE:
		case STANDARD_ALTERNATE_TILE:
		case STANDARD_VARIANT_TILE:
			pProbeSet->m_ProbeSetType = ResequencingProbeSetType;
			break;

		case BLOCK_TILE:
			pProbeSet->m_ProbeSetType = GenotypingProbeSetType;
			break;

		case GENE_EXPRESSION_TILE:
			pProbeSet->m_ProbeSetType = ExpressionProbeSetType;
			break;

		case UNIVERSAL_TILE:
			pProbeSet->m_ProbeSetType = TagProbeSetType;
			break;

		default:
			pProbeSet->m_ProbeSetType = UnknownProbeSetType;
			break;
		}

		GET_NEXT_LINE(instr, str, MAXLINELENGTH); // # blocks
		subStr=strchr(str,'=')+1;
		pProbeSet->m_NumGroups = atoi(subStr);

		// Determine the number of cells per List if not specified
		// in the CDF file.
		if (pProbeSet->m_NumCellsPerList == 0)
		{
			if (pProbeSet->m_ProbeSetType == GenotypingProbeSetType || pProbeSet->m_ProbeSetType == ResequencingProbeSetType || pProbeSet->m_ProbeSetType == TagProbeSetType)
				pProbeSet->m_NumCellsPerList = 4;
			else if (pProbeSet->m_ProbeSetType == ExpressionProbeSetType)
				pProbeSet->m_NumCellsPerList = 2;
			else
				pProbeSet->m_NumCellsPerList = 0;
		}

		// Get the mutation type if block tile. ignore.
		if (pProbeSet->m_ProbeSetType == GenotypingProbeSetType && m_Header.m_Version > 1)
			GET_NEXT_LINE(instr, str, MAXLINELENGTH);


		// Read the blocks.
		CCDFProbeGroupInformation *pBlk;
		pProbeSet->m_Groups.resize(pProbeSet->m_NumGroups);
		for (int iGroup=0, oldList=-1, iList=0; iGroup<pProbeSet->m_NumGroups; iGroup++)
		{
			pBlk = new CCDFProbeGroupInformation;
			pProbeSet->m_Groups[iGroup] = pBlk;
			pBlk->m_GroupIndex = iGroup;
			pBlk->m_ProbeSetIndex = iProbeSet;

			GET_NEXT_LINE(instr, str, MAXLINELENGTH); // section name - ignore
			GET_NEXT_LINE(instr, str, MAXLINELENGTH); // name
			subStr=strchr(str,'=')+1;
			pBlk->m_Name = subStr;

			if (pProbeSet->m_ProbeSetType == ExpressionProbeSetType)
				m_ProbeSetNames[iProbeSet] = subStr;

			GET_NEXT_LINE(instr, str, MAXLINELENGTH); // block number - ignore.
			GET_NEXT_LINE(instr, str, MAXLINELENGTH); // number of Lists.
			subStr=strchr(str,'=')+1;
			pBlk->m_NumLists = atoi(subStr);
			GET_NEXT_LINE(instr, str, MAXLINELENGTH); // number of cells
			subStr=strchr(str,'=')+1;
			pBlk->m_NumCells = atoi(subStr);
			GET_NEXT_LINE(instr, str, MAXLINELENGTH); // start position.
			subStr=strchr(str,'=')+1;
			pBlk->m_Start = atoi(subStr);
			GET_NEXT_LINE(instr, str, MAXLINELENGTH); // stop position
			subStr=strchr(str,'=')+1;
			pBlk->m_Stop = atoi(subStr);
			pBlk->m_NumCellsPerList = pProbeSet->m_NumCellsPerList;
			if (pProbeSet->m_ProbeSetType == GenotypingProbeSetType && m_Header.m_Version > 2)
			{
				GET_NEXT_LINE(instr, str, MAXLINELENGTH);
				subStr=strchr(str,'=')+1;
				pBlk->m_Direction = atoi(subStr);
			}
			else
				pBlk->m_Direction = pProbeSet->m_Direction;


			// Read the cells.
			GET_NEXT_LINE(instr, str, MAXLINELENGTH); // header
			CCDFProbeInformation *pCell;
			pBlk->m_Cells.resize(pBlk->m_NumCells);
			char unusedstr[64];
			int unusedint;
			int cellIndex;
			int x,y;
			for (int iCell=0; iCell<pBlk->m_NumCells; iCell++)
			{
				pCell = new CCDFProbeInformation;
				GET_NEXT_LINE(instr, str, MAXLINELENGTH);
				subStr = strchr(str, '=')+1;
				sscanf(subStr, "%d %d %s %s %s %d %d %*c %c %c %d",
					  &x,
					  &y,
					  unusedstr,
					  unusedstr,
					  unusedstr,
					  &pCell->m_Expos,
					  &unusedint,
					  &pCell->m_PBase,
					  &pCell->m_TBase,
					  &pCell->m_ListIndex);
				pCell->m_X = x;
				pCell->m_Y = y;

				if (pProbeSet->m_ProbeSetType == ExpressionProbeSetType)
				{
					cellIndex = (iCell / pProbeSet->m_NumCellsPerList) * pProbeSet->m_NumCellsPerList;
					if (pCell->m_PBase == pCell->m_TBase)
						++cellIndex;
				}
				else
				{
					cellIndex = (iCell / pProbeSet->m_NumCellsPerList) * pProbeSet->m_NumCellsPerList;
					cellIndex += (pProbeSet->m_NumCellsPerList - (iCell % pProbeSet->m_NumCellsPerList) - 1);
				}

				pBlk->m_Cells[cellIndex] = pCell;
			}
		}

		++iProbeSet;
		goto NextProbeSet;
	}
	return true;
}

//////////////////////////////////////////////////////////////////////
