# Supplementary material for: A Web-based and Grid-enabled dChip version for the analysis of large sets of gene expression data
Source: BMC Bioinformatics. 2008 Nov 13;9:480. doi: 10.1186/1471-2105-9-480 (PMC2596147; doi:10.1186/1471-2105-9-480)
Supplement: Additional file 1 — Source code. The archive contains the source code of modified dChip. [file 1471-2105-9-480-S1.gz › gdchip/CPP_Parsers_Source/CELFileData.h]

/////////////////////////////////////////////////////////////////
//
// (C) Copyright, Affymetrix, Inc.
// All rights reserved. Confidential. Except as pursuant
// to a written agreement with Affymetrix, this software may
// not be used or distributed. This software may be covered
// by one or more patents.
//
// "GeneChip", "Affymetrix", "GDAC" and the Affymetrix logos, and
// Affymetrix user interfaces are trademarks used by Affymetrix.
//
/////////////////////////////////////////////////////////////////

#if !defined(AFX_CELFILEDATA_H__26426988_54DA_4A5D_A266_0901CF50490A__INCLUDED_)
#define AFX_CELFILEDATA_H__26426988_54DA_4A5D_A266_0901CF50490A__INCLUDED_

//////////////////////////////////////////////////////////////////////

#include <fstream.h>
#include <string>

//////////////////////////////////////////////////////////////////////

namespace affxcel
{

//////////////////////////////////////////////////////////////////////

typedef struct _CoordinatePoint
{ 
  long x; 
  long y; 
} CoordinatePoint; 

typedef struct _GridCoordinatesType
{
    CoordinatePoint upperleft;
    CoordinatePoint upperright;
    CoordinatePoint lowerright;
    CoordinatePoint lowerleft;
} GridCoordinatesType;

//////////////////////////////////////////////////////////////////////

class CCELFileHeaderData
{
protected:
	int m_Magic;
	int m_Version;
	int m_nCols;
	int m_nRows;
	int m_nCells;
	std::string m_Header;
	std::string m_Alg;
	std::string m_Params;
	std::string m_ChipType;
	int m_Margin;
	//unsigned long m_nOutliers;
	unsigned long m_nMasked;

	void SetChipType();

	friend class CCELFileData;

public:
	bool ReadHeader(char *pData);
	CCELFileHeaderData();
};

//////////////////////////////////////////////////////////////////////

typedef struct _CELFileEntryType
{
	float Intensity;
	float Stdv;
	unsigned short X;
	unsigned short Y;
	short Pixels;
	//char Outlier;
	char Mask;
} CELFileEntryType;

//////////////////////////////////////////////////////////////////////

class CCELFileData  
{
private:
	std::string m_strError;
	std::string m_FullPathName;
	std::string m_LibPath;
	std::string m_DataPath;
	std::string m_FileName;
	CCELFileHeaderData m_HeaderData;
	CELFileEntryType *m_pEntries;
	bool Open(bool bReadHeaderOnly=false);

public:
	// File name parameters.
	void SetDataPath(const char *str) { m_DataPath = str; }
	void SetLibPath(const char *str) { m_LibPath = str; }
	void SetFileName(const char *str);
	std::string GetFileName() const { return m_FileName; }
	std::string GetFilePath() const { return m_FullPathName; }

	// Accessors for header information.
	int GetVersion() const { return m_HeaderData.m_Version; }
	int GetCols() const { return m_HeaderData.m_nCols; }
	int GetRows() const { return m_HeaderData.m_nRows; }
	int GetNumCells() const { return m_HeaderData.m_nCells; }
	std::string GetHeader() const { return m_HeaderData.m_Header; }
	std::string GetAlg() const { return m_HeaderData.m_Alg; }
	std::string GetParams() const { return m_HeaderData.m_Params; }
	std::string GetChipType() const { return m_HeaderData.m_ChipType; }
	int GetCellMargin() const { return m_HeaderData.m_Margin; }
	//long GetNumOutliers() const { return m_HeaderData.m_nOutliers; }
	long GetNumMasked() const { return m_HeaderData.m_nMasked; }

	// Error.
	std::string GetError() const { return m_strError; }

	// Accessors for intensity information.
	CELFileEntryType *GetEntry(int index) { return m_pEntries + index; }
	CELFileEntryType *GetEntry(int x, int y) { return GetEntry(y*m_HeaderData.m_nCols + x); }
	bool GetCorners(GridCoordinatesType* pCellGrid);

	// For reading a file.
	bool Exists();
	bool ReadHeader();
	bool Read();
	void Close();
	bool IsXDACompatibleFile();

	// Constructor/destructor
	CCELFileData();
	~CCELFileData();
};

//////////////////////////////////////////////////////////////////////

} // namespace

////////////////////////////////////////////////////////////////////

#endif // !defined(AFX_CELFILEDATA_H__26426988_54DA_4A5D_A266_0901CF50490A__INCLUDED_)
