# Supplementary material for: A Web-based and Grid-enabled dChip version for the analysis of large sets of gene expression data
Source: BMC Bioinformatics. 2008 Nov 13;9:480. doi: 10.1186/1471-2105-9-480 (PMC2596147; doi:10.1186/1471-2105-9-480)
Supplement: Additional file 1 — Source code. The archive contains the source code of modified dChip. [file 1471-2105-9-480-S1.gz › gdchip/CPP_Parsers_Source/CHPFileData.h]

/////////////////////////////////////////////////////////////////
//
// (C) Copyright, Affymetrix, Inc.
// All rights reserved. Confidential. Except as pursuant
// to a written agreement with Affymetrix, this software may
// not be used or distributed. This software may be covered
// by one or more patents.
//
// "GeneChip", "Affymetrix", "GDAC" and the Affymetrix logos, and
// Affymetrix user interfaces are trademarks used by Affymetrix.
//
/////////////////////////////////////////////////////////////////

#if !defined(AFX_CHPFILEDATA_H__A16FCA8B_7B8D_4071_81CD_F6B2BB61A169__INCLUDED_)
#define AFX_CHPFILEDATA_H__A16FCA8B_7B8D_4071_81CD_F6B2BB61A169__INCLUDED_

//////////////////////////////////////////////////////////////////////

#ifdef _WIN32
#pragma warning(disable: 4786) // identifier was truncated in the debug information
#endif

//////////////////////////////////////////////////////////////////////

#include <string>
#include <vector>
#include <list>

//////////////////////////////////////////////////////////////////////

namespace affxchp
{

//////////////////////////////////////////////////////////////////////

typedef struct _TagValuePairType
{
	std::string Tag;
	std::string Value;
	_TagValuePairType operator=(_TagValuePairType vp) { Tag = vp.Tag; Value = vp.Value; return *this; }
	bool operator==(_TagValuePairType vp) { if (vp.Tag == Tag) return true; return false; }
	bool operator==(const char *tag) { if (Tag == tag) return true; return false; }
} TagValuePairType;

typedef std::list<TagValuePairType> TagValuePairTypeList;

////////////////////////////////////////////////////////////////////

class CCHPFileHeader
{
public:
	typedef enum {Expression, Genotyping, Resequencing, Universal, Unknown} GeneChipAssayType;

protected:
	int m_Magic;
	int m_Version;
	unsigned short m_Cols;
	unsigned short m_Rows;
	int m_NumProbeSets;
	GeneChipAssayType m_AssayType;
	std::string m_ChipType;
	std::string m_AlgorithmName;
	std::string m_AlgorithmVersion;
	std::string m_ParentCellFile;
	std::string m_ProgID;
	TagValuePairTypeList m_AlgorithmParameters;
	TagValuePairTypeList m_SummaryParameters;

	void Clear();

	friend class CCHPFileData;

public:
	int GetCols() const { return m_Cols; }
	int GetRows() const { return m_Rows; }
	int GetNumProbeSets() const { return m_NumProbeSets; }
	GeneChipAssayType GetAssayType() const { return m_AssayType; }
	std::string GetChipType() const { return m_ChipType; }
	std::string GetAlgName() const { return m_AlgorithmName; }
	std::string GetAlgVersion() const { return m_AlgorithmVersion; }
	TagValuePairTypeList &AlgorithmParameters() { return m_AlgorithmParameters; }
	TagValuePairTypeList &SummaryParameters() { return m_SummaryParameters; }
	std::string GetParentCellFile() const { return m_ParentCellFile; }
	std::string GetProgID() const { return m_ProgID; }
	std::string GetAlgorithmParameter(const char *tag);
	std::string GetSummaryParameter(const char *tag);

	CCHPFileHeader();
	~CCHPFileHeader();
};

////////////////////////////////////////////////////////////////////

class CProbeSetResults
{
public:
	CProbeSetResults() {};
	virtual ~CProbeSetResults() {};
};

////////////////////////////////////////////////////////////////////

#define ABS_PRESENT_CALL 0
#define ABS_MARGINAL_CALL 1
#define ABS_ABSENT_CALL 2
#define ABS_NO_CALL 3

#define COMP_INCREASE_CALL 1
#define COMP_DECREASE_CALL 2
#define COMP_MOD_INCREASE_CALL 3
#define COMP_MOD_DECREASE_CALL 4
#define COMP_NO_CHANGE_CALL 5
#define COMP_NO_CALL 6

class CExpressionProbeSetResults : public CProbeSetResults
{
public:
	float DetectionPValue;
	float Signal; 
	unsigned short NumPairs;
	unsigned short NumUsedPairs;
	unsigned char Detection;

	bool m_HasCompResults;
	float ChangePValue; 
	float SignalLogRatio; 
	float SignalLogRatioLow; 
	float SignalLogRatioHigh; 
	unsigned short NumCommonPairs;
	unsigned char Change;

	std::string GetDetectionString();
	std::string GetChangeString();

	CExpressionProbeSetResults() { m_HasCompResults = false; }
	~CExpressionProbeSetResults() {}
};

////////////////////////////////////////////////////////////////////

#define ALLELE_A_CALL 6
#define ALLELE_B_CALL 7
#define ALLELE_AB_CALL 8
#define ALLELE_NO_CALL 11

class CGenotypeProbeSetResults : public CProbeSetResults
{
public:
	unsigned char AlleleCall;
	float Confidence;
	float RAS1;
	float RAS2;
	float pvalue_AA;
	float pvalue_AB;
	float pvalue_BB;
	float pvalue_NoCall;

	std::string GetAlleleCallString();

	CGenotypeProbeSetResults() {}
	~CGenotypeProbeSetResults() {}
};

////////////////////////////////////////////////////////////////////

class CCHPFileData  
{
protected:
	CCHPFileHeader m_Header;
	std::string m_FileName;
	std::string m_FullPathName;
	std::string m_DataPath;
	std::string m_strError;
	bool m_bHasError;
	std::vector<CProbeSetResults *> m_ProbeSetResults;

	bool Open(bool bReadHeaderOnly=false);
	void Clear();

public:
	// Accessors to header and data.
	CCHPFileHeader &GetHeader() { return m_Header; }
	
	CExpressionProbeSetResults *GetExpressionResults(int index);	
	CGenotypeProbeSetResults *GetGenotypingResults(int index);

	// Error string
	std::string GetError() const { return m_strError; }

	// Functions to read file.
	bool Read();
	bool ReadHeader();
	bool Exists();
	bool IsXDACompatibleFile();

	// File name and paths.
	void SetFileName(const char *name);
	void SetDataPath(const char *path) { m_DataPath = path; }
	std::string GetFileName() const { return m_FileName; }
	std::string GetFilePath() const { return m_FullPathName; }

	// Constructor/destructor
	CCHPFileData();
	~CCHPFileData();
};

////////////////////////////////////////////////////////////////////

} // namespace

////////////////////////////////////////////////////////////////////

#endif // !defined(AFX_CHPFILEDATA_H__A16FCA8B_7B8D_4071_81CD_F6B2BB61A169__INCLUDED_)
