# Supplementary material for: A Web-based and Grid-enabled dChip version for the analysis of large sets of gene expression data
Source: BMC Bioinformatics. 2008 Nov 13;9:480. doi: 10.1186/1471-2105-9-480 (PMC2596147; doi:10.1186/1471-2105-9-480)
Supplement: Additional file 1 — Source code. The archive contains the source code of modified dChip. [file 1471-2105-9-480-S1.gz › gdchip/cluster.cpp]

#include "stdafx.h"

#include <memory>
#include <math.h>
#include <string>

#include "cluster.h"
#include "group.h"
#include "my_math.h"
#include "cdf.h"
#include "gene_info.h"
#include "array_list.h"

char cluster_line[LONG_LINE];

char *DistMeasureStr[] = {"1 - Correlation", "1 - Absolute correlation",
	"1 - Rank correlation", "Euclidean distance"};
double MaxDistance[] = {2, 1, 2, MAX_EUCLIDEAN_DIST};
// see DISTANCE_TYPE

char *LinkageMethodStr[] = {"Centroid", "Average"};
// see LINKAGE_TYPE
char *GeneOrderingStr[] = {"By cluster tightness", "By peaking time"};

extern bool Original;

CLUSTER::CLUSTER(int num_row, int num_col, bool no_std) {
	NumRow = num_row;
	NumCol = num_col;

	NumNode = NumRow * 2 - 1;

	
	Node = new NODE[NumNode];
	
	for (int i = 0; i < NumNode; i ++)
		Node[i].NewData(NumCol, no_std);

	ClearBlueNode();
	NumColoredNode = 0;	
	
}

bool DoClustering() {
	WritePrompt("  Begin clustering...");
	if (group.ClusterGene) {

		if (!cluster->Hierarchical()) {
			delete cluster;
			cluster = NULL;
			if (group.ClusterSample) {
				delete cluster2;
				cluster2 = NULL;
			}
			return false;
		}
	} else { // !ClusterGene, but may still standardize for sample clustering
		if (group.StandardizeRow)
			cluster->Standardize();
	}


	if (group.ClusterSample) {
		cluster2->Transpose(cluster);
		// copy the stadnardized data
		if (!cluster2->Hierarchical(false)) {
			delete cluster;
			cluster = NULL;
			delete cluster2;
			cluster2 = NULL;
			return false;
		}
	}

	Calculating = false;
	return true;
}


bool GetClustering(bool read_list = true) {
	
	int i;
	#if defined (_WINDOWS)
	CString str;
	#else
	MEDIUM_STRING str;
	#endif
	

	bool read_tree = false;

	int num_row;
	
	if (read_list) {

		num_row = group.ReadGeneListFile(read_tree);
		if (num_row == -1)
			return false;
		
	} else { // just excluded selected genes
		// assume Interesting[] still represents the genes in the clustering
		// picture, hasn't been changed by other functions!
		num_row = cluster->NumRow;
		for (i = 0; i < cluster->NumRow; i ++) {
			if (cluster->Node[i].Color != BLACK) {
				int unit = cluster->Node[i].Unit;
				group.UnitInfo[unit].Interesting = false;
				num_row --;
			}

		}

		// modify GeneListUnit
		for (i = 0; i < group.NumGeneListUnit; i ++) {
			int unit = group.UnitInfo[i].GeneListUnit;
			if (unit != -1 && !group.UnitInfo[unit].Interesting)
					group.UnitInfo[i].GeneListUnit = -1;
			
		}
		#if defined (_WINDOWS)
		str.Format("  Use the unselected %d genes for the new clustering\n", num_row);
		#else
		sprintf(str,"  Use the unselected %d genes for the new clustering\n", num_row);
		#endif
		WritePrompt(str);
	}

	
	if (num_row == 0 || array_list.NumSample == 0) {
		WritePrompt("  Error: no genes or samples found; please check the gene list "
			"file and array list file\n", false, RED);
		return false;
	}


	// get data
	if (cluster)
		delete cluster;
	cluster = new CLUSTER(num_row, array_list.NumSample);
	if (!cluster) {
		WritePrompt("    Allocating object \"cluster\" failed", false, RED);
		return false;
	}
	
	num_row = 0;
	for (i = 0; i < group.NumGeneListUnit; i ++) {
		int unit = group.UnitInfo[i].GeneListUnit;
		if (unit != -1) {
			// get the expression data for this gene 

			for (int j = 0; j < array_list.NumSample; j ++) {
				double value, std;
				char call;

				array_list.GetDataPoint(unit, j, value, std, call);
		
				cluster->Node[num_row].Value[j] = value;
				cluster->Node[num_row].OldValue[j] = value;
				cluster->Node[num_row].Std[j] = std;
				
			} 
				
			cluster->Node[num_row].Unit = unit;
			
			num_row ++;

		}
	}


	
	if (group.ClusterSample) {
		if (cluster2)
			delete cluster2;
	
		cluster2 = new CLUSTER(cluster->NumCol, cluster->NumRow, true);
		if (!cluster2) {
			WritePrompt("    Allocating object \"cluster2\" failed", false, RED);
			return false;
		}
	
		for (int j = 0; j < cluster2->NumRow; j ++) {
			cluster2->Node[j].Unit = array_list.FirstArray(j);
		}
	}
	
	if (!read_tree) {
		if (!DoClustering())
			return false;

	} else { // read tree
		
		if (!ReadTree()) {
			delete cluster;
			cluster = NULL;
			if (group.ClusterSample) {
				delete cluster2;
				cluster2 = NULL;
			}
			return false;
		}
		
		
	}
	//WritePrompt("");
	if (group.ClusterGene)
		cluster->GetFuncCount();

			//return false;
	if (group.ClusterSample)
		cluster2->GetInfoCount();
			//return false;
	return true;
}
	
bool CLUSTER::GetFuncCount() {

	if (gene_info.NumFuncCol == 0)
	//if (gene_func[0].NumFunction <= 0)
		return true;

	int i, j;

	// handle gene nodes

	for (int col = 0; col < gene_info.NumFuncCol; col ++) {
		#if defined(_WINDOWS)
		WritePrompt("  Finding significant " + gene_info.FuncColName[col] +
			" clusters...");
		#else
		sprintf(prompt_str, "  Finding significant %s clusters...", gene_info.FuncColName[col]);
		WritePrompt(prompt_str, false, RED);
		#endif
		
		for (i = 0; i < NumRow; i ++) {
			Node[i].GeneHasFunc[col] = 0;
			int unit = Node[i].Unit;
			if (unit >= 0 && unit < cdf.NumUnit) {
				int num_func = gene_info.Info[unit].NumFunc[col];
				if (num_func > 0) {
					Node[i].FuncCount[col] = new short[gene_func[col].NumFunction];
					memset(Node[i].FuncCount[col], 0, 
						gene_func[col].NumFunction * sizeof(short));

					for (j = 0; j < num_func; j ++) {
						int func_index = gene_info.Info[unit].
							FuncIndex[col][j];
						Node[i].FuncCount[col][func_index] = 1;
					}

					Node[i].GeneHasFunc[col] = 1;

				}

			}

		}


		// handle super-nodes
		int compare_cnt = 0;
		for (i = NumRow; i < NumNode; i ++) {
			int child1 = Node[i].Child1;
			int child2 = Node[i].Child2;

			Node[i].GeneHasFunc[col] = Node[child1].GeneHasFunc[col] +
				Node[child2].GeneHasFunc[col];

			if (Node[i].GeneHasFunc[col] > 0) {
				Node[i].FuncCount[col] = new short[gene_func[col].NumFunction];

				if (Node[child1].GeneHasFunc[col] == 0) {
					memcpy(Node[i].FuncCount[col], Node[child2].FuncCount[col],
						gene_func[col].NumFunction * sizeof(short));
				} else if (Node[child2].GeneHasFunc[col] == 0) {
					memcpy(Node[i].FuncCount[col], Node[child1].FuncCount[col],
						gene_func[col].NumFunction * sizeof(short));
				} else {
					for (j = 0; j < gene_func[col].NumFunction; j ++) {
						Node[i].FuncCount[col][j] = Node[child1].FuncCount[col][j]
							+ Node[child2].FuncCount[col][j];
					}
				}

				#define FUNC_COUNT_LIMIT 4
				
				if (Node[i].GeneHasFunc[col] >= FUNC_COUNT_LIMIT) {
					// calculating p_values
					Node[i].PValue[col] = new double[gene_func[col].NumFunction];
					
					for (j = 0; j < gene_func[col].NumFunction; j ++) {
						int	func_count = Node[i].FuncCount[col][j];
						if (func_count >= FUNC_COUNT_LIMIT) {
							compare_cnt ++;

							Node[i].PValue[col][j] = gene_func[col].GetPValue(j, 
								Node[i].GeneHasFunc[col], func_count);
						} else
							Node[i].PValue[col][j] = 1;
					}
				}
			}
		}

		
		// delete PValues that are represented in a larger cluster
		for (i = NumNode - 1; i >= NumRow; i --) {
			if (Node[i].PValue[col]) {
				bool first_time = true;
				for (j = 0; j < gene_func[col].NumFunction; j ++) {
					
					if (Node[i].PValue[col][j] < group.SigGenePValue) {
						if (first_time) {
							NumChildNode = 0;
							GetChildNode(i, false);
							first_time = false;
						}

						// delete children's significant pvalues,
						// thus tend to keep larger clusters
						
						for (int k = 1; k < NumChildNode; k ++) {
							// doesn't include itself
							if (Node[Node[k].ChildNode].PValue[col]) 
								Node[Node[k].ChildNode].PValue[col][j] = 1;
						}

						#if defined(_WINDOWS)
						CString str;
						str.Format("    Found %d \"%s\" genes"
							" in a cluster with %d annotated genes (all: %d/%d, PValue: %f)",
							Node[i].FuncCount[col][j],
							gene_func[col].FunctionName[j],
							Node[i].GeneHasFunc[col],
							gene_func[col].TotalGene[j],
							gene_func[col].TotalGeneHasFunc,
							Node[i].PValue[col][j]);
						WritePrompt(str);
						#else
						MEDIUM_STRING str;
						sprintf(str, "    Found %d \"%s\" genes"
							" in a cluster with %d annotated genes (all: %d/%d, PValue: %f)",
							Node[i].FuncCount[col][j],
							gene_func[col].FunctionName[j],
							Node[i].GeneHasFunc[col],
							gene_func[col].TotalGene[j],
							gene_func[col].TotalGeneHasFunc,
							Node[i].PValue[col][j]);
						#endif
						WritePrompt(str, false, RED);

						if (!func_cluster.Insert(i, true, j, col))
							return false;


					}
				} 
			}
		}
	
		sprintf(prompt_str, "\n    %d cluster-%s term pairs assessed for "
			"enrichment with p-value < %f", compare_cnt, gene_info.FuncColName[col],
			group.SigGenePValue);
		WritePrompt(prompt_str);

		WritePrompt("");
	} // col
						
	
	return true;
}


void CLUSTER::Standardize() {
	// standardize each row to have mean 0 and variance 1
	int i;
	
	for (i = 0; i < NumRow; i ++) {
		
		
		if (group.UseStdSep && array_list.NumSampleGroup > 1) {
			int start = 0;	
			for (int j = 0; j < array_list.NumSampleGroup; j ++) {
				int len = array_list.SampleGroupSize[j];
			
				standardize(&(Node[i].Value[start]), len);
				
				start += len;
			}
		} else {

			if (group.ClusterMeanSample > 0) { 
				// 9/14/04: subtract the mean of a particular sample
				double use_mean = Node[i].Value[group.ClusterMeanSample - 1];
				
				standardize(Node[i].Value, NumCol, true, true, use_mean);
			} else
				standardize(Node[i].Value, NumCol);
		}
	}

	
}

void CLUSTER::StandardizeSimple() {
	// standardize each column to have mean 0 and variance 1
	int i;
	
	for (i = 0; i < NumRow; i ++) {
		standardize(Node[i].Value, NumCol);
	}
}


void CLUSTER::GetChildNode(int node, bool leaf) {
	// initialize NumChildNode to be 0 before calling GetChildNode

	if (node == -1)
		return;
	
	if ( (leaf && Node[node].Unit != -1) || (!leaf &&
		Node[node].Unit == -1) ) {
	
		Node[NumChildNode].ChildNode = node;
		NumChildNode ++;
		if (NumChildNode > NumNode) {
			WritePrompt("    Error in GetChildNode()", false, RED);
			return;
		} 
	} 
	
	
	GetChildNode(Node[node].Child1, leaf);
	GetChildNode(Node[node].Child2, leaf);
	
}

void CLUSTER::GetNodeStd(int pa) {

	NumChildNode = 0;
	GetChildNode(pa);

	// check len == Node[pa].Weight
	DB_VECTOR vec(NumChildNode);

	int i, j;
	for (i = 0; i < NumCol; i ++) {

		vec.Reset();
		for (j = 0; j < NumChildNode; j ++) {
			double value = Node[Node[j].ChildNode].Value[i];
			if (value != MISSING) {
				vec.Add(value);
			}
		}

		Node[pa].Std[i] = vec.GetStd(); // this Std has a differnt meaning
		
	}
	
}

void CLUSTER::AverageNode(int parent) {
	int child1 = Node[parent].Child1;
	int child2 = Node[parent].Child2;

	int n1 = Node[child1].Weight;
	int n2 = Node[child2].Weight;
	int n = n1 + n2;
	Node[parent].Weight = n;

	double merge_sign = 1;
	if (group.DistMeasure == DISTANCE_ABS_CORR) {
		get_distance(child1, child2);
		if (!pos_corr)
			merge_sign = -1;
	}

	for (int i = 0; i < NumCol; i ++) {

		double value1 = Node[child1].Value[i];
		double value2 = merge_sign * Node[child2].Value[i];

		double value;
		
		if (value1 != MISSING && value2 != MISSING) {
			value = (value1 * n1 + value2 * n2) / n;
		} else if (value1 == MISSING && value2 != MISSING) {
			value = value2;
		} else if (value1 != MISSING && value2 == MISSING) {
			value = value1;
		} else {// both are missing
			value = MISSING;
		}

		Node[parent].Value[i] = value;
		
	}
	
}


bool CLUSTER::GetDistance() {

	int i, j;

group.StoreDistance = true;

	for (i = 0; i < NumRow; i ++) {
		Node[i].Weight = 1;
		Node[i].Available = true;
		Node[i].BranchLen = 0;
	}

	if (group.StoreDistance) {
		WritePrompt(" ", false);
		WritePrompt("    Calculate distance");

		for (i = 0; i < NumRow; i ++) {
			for (j = i + 1; j < NumRow; j ++) {
				float dist = get_distance(i, j);
				Distance(j, i) = dist;
				
			}

			if (i % 20 == 0) {
				#if defined (_WINDOWS)
				CString str;
				str.Format("    Calculate distance %d", i);
				#else
				MEDIUM_STRING str;
				sprintf(str,"    Calculate distance %d", i);
				#endif
				WritePrompt(str, true);
			}

			YieldControl();
			if (!Calculating) {
				WritePrompt("    User stop command issued", false, RED);
				return false;
			}
		}
		#if defined (_WINDOWS)
		CString str;
		str.Format("    Calculate distance %d", i);
		#else
		MEDIUM_STRING str;
		sprintf(str,"    Calculate distance %d", i);
		#endif
		WritePrompt(str);
	}

WritePrompt(" ", false, RED);

	WritePrompt("    Find nearest neighbor");
	for (i = 0; i < NumRow; i ++) {
		if (!FindNearNeighbor(i, NumRow)) {
			WritePrompt("    Error in FindNearNeighbor()", false, RED);
			return false;
		}
		if (i % 20 == 0) {
			#if defined (_WINDOWS)
			CString str;
			str.Format("    Find nearest neighbor %d", i);
			#else
			MEDIUM_STRING str;
			sprintf(str,"    Find nearest neighbor %d", i);
			#endif
			WritePrompt(str, true);

			YieldControl();
			if (!Calculating) {
				WritePrompt("    User stop command issued", false, RED);
				return false;
			}

		}
	}
	#if defined (_WINDOWS)
	CString str;
	str.Format("    Find nearest neighbor %d", i);
	#else
	MEDIUM_STRING str;
	sprintf(str,"    Find nearest neighbor %d", i);
	#endif
	WritePrompt(str);

	return true;
}


void CLUSTER::AverageAllNode() {
	for (int i = NumRow; i < NumNode; i ++) {
		AverageNode(i);
	}
}

bool CLUSTER::FindNearNeighbor(int node, int num_node) {
	float min_dist = MISSING; 
	float dist;
	int min_node;
	for (int i = 0; i < num_node; i ++) {
		if (i != node && Node[i].Available) {
			
			if (!DistVec)
				dist = get_distance(i, node);
			else 
				dist = (node > i) ? Distance(node, i) : Distance(i, node);

			if (min_dist == MISSING || dist < min_dist) {
				min_dist = dist;
				min_node = i;
				
			} 
		}
	}

	if (min_dist != MISSING) {
		Node[node].NN = min_node;
		Node[node].NearDist = min_dist;
		return true;
	} else {
		Node[node].NN = -1;
		return false;
	}
}

double CLUSTER::get_distance(int i, int j) {

	if (group.DistMeasure == DISTANCE_EUCLIDEAN) {
		return euclidean_dist(Node[i].Value, Node[j].Value, NumCol);
	}; 

	if (group.DistMeasure == DISTANCE_RANK_CORR) {

		double d, zd, probd, corr, pvalue;
		spear(Node[i].Value, Node[j].Value, NumCol, d, zd, probd, corr, pvalue);
		return 1 - corr;
	}

	// use Pearson's correaltion
	int n = NumCol;
	double r = correlation(Node[i].Value, Node[j].Value, n);

	pos_corr = r > 0;
	
	if (group.DistMeasure == DISTANCE_ABS_CORR)
		return 1 - fabs(r);
	else // if (group.DistMeasure == DISTANCE_CORR)
		return 1 - r;
	
}

int CLUSTER::PeakTime(int node) {
	double max_value = Node[node].Value[0];
	int peak_time = 0;

	for (int i = 1; i < NumCol; i ++) {
		double value = Node[node].Value[i];
		if (value > max_value) {
			max_value = value;
			peak_time = i;
		}
	}
	return peak_time;
}

bool CLUSTER::MergeNode(int num_node) {

	int min1, min2; // the pair with the minimal distance
	int i;

	if (!group.StoreDistance && group.LinkageMethod == LINKAGE_AVERAGE) {
		WritePrompt("    Error: must specify 'Pre-calculate distance' when "
			"using Avearge linkage", false, RED);
	}

	double min_dist = MISSING; 

	//*
	for (i = 0; i < num_node; i ++) {
		if (Node[i].Available && Node[i].NN != -1) {
			float dist = Node[i].NearDist;
			if (min_dist == MISSING || dist < min_dist) {
				min_dist = dist;
				min1 = i;
				min2 = Node[i].NN;
			}
		}
	}
	//*/

	
	if (min_dist == MISSING) {
		WritePrompt("    Error: min_dist == MISSING", false, RED);
		return false;
	}

	// create a new node

	bool in_order;

	if (group.GeneOrdering == GENE_ORDER_TIGHTNESS) {
		// keep tighter branches on top
		in_order = Node[min1].BranchLen <= Node[min2].BranchLen;
	} else { // GENE_ORDER_PEAK
		Node[min1].PeakTime = PeakTime(min1);
		Node[min2].PeakTime = PeakTime(min2);
		in_order = Node[min1].PeakTime <= Node[min2].PeakTime;
	}

	if (in_order) {
		Node[num_node].Child1 = min1;
		Node[num_node].Child2 = min2;
	} else {
		Node[num_node].Child1 = min2;
		Node[num_node].Child2 = min1;
	}

	AverageNode(num_node);
	
	int n1 = Node[min1].Weight;
	int n2 = Node[min2].Weight;
	int n = n1 + n2;

	Node[num_node].Available = true;
	#if defined(_WINDOWS)
	double dist2 = __max(Node[min1].BranchLen, Node[min2].BranchLen);
	Node[num_node].BranchLen = __max(min_dist, dist2); // may have reversed branch
	#else
	double dist2 = my_max(Node[min1].BranchLen, Node[min2].BranchLen);
	Node[num_node].BranchLen = my_max(min_dist, dist2); // may have reversed branch
	#endif
		
	Node[min1].Parent = num_node;
	Node[min2].Parent = num_node;
	Node[min1].Available = false;
	Node[min2].Available = false;

	// calculate distance of the new node with other nodes

	for (i = 0; i < num_node; i ++) {
		if (Node[i].Available) {
			float dist;
			
			if (group.LinkageMethod == LINKAGE_CENTROID) {
				dist = get_distance(i, num_node);
			} else {
				float dist1 = (min1 > i) ? Distance(min1, i) : Distance(i, min1);
				float dist2 = (min2 > i) ? Distance(min2, i) : Distance(i, min2);
				dist = (dist1 * n1 + dist2 * n2) / n; // average linkage
			}
			
			if (group.StoreDistance) {
				Distance(num_node, i) = dist;
			}
			if (Node[i].NN != min1 && Node[i].NN != min2) {
				// otherwise handled later
				if (dist < Node[i].NearDist) {
					Node[i].NN = num_node;
					Node[i].NearDist = dist;
				}
			}
		}
	}
	
	
	// update NN
	int new_num_node = num_node + 1;

	FindNearNeighbor(num_node, new_num_node);

	for (i = 0; i < new_num_node; i ++) {
		if (Node[i].Available && (Node[i].NN == min1 || Node[i].NN == min2) ) {
				if (!FindNearNeighbor(i, new_num_node)) {
					WritePrompt("    Error in FindNearNeighbor()", false, RED);
					return false;
				}
		}
	}

	if (!Calculating) {
		WritePrompt("    User stop command issued", false, RED);
		return false;
	} else {
		return true;
	}
}

bool CLUSTER::AssignOrdering(int node, int start, int end) {
	// assign the real gene nodes in the branch rooted at this node  
	// to the range from "start" to "end" of the sorted list

	#if defined (_WINDOWS)
	CString str;
	#else
	MEDIUM_STRING str;
	#endif

	if (Node[node].Unit != -1) {

		if (start != end) {
			#if defined (_WINDOWS)
			str.Format("    Error: start != end when assigning "
				"order of node %d",	node);
			#else
			sprintf(str, "    Error: start != end when assigning "
				"order of node %d",	node);
			#endif
			WritePrompt(str, false, RED);
			return false;
		}
		Node[start].RowNode = node;
		Node[node].Pos = start + 0.5;

	} else { // trace the two child branches of this non-gene node
		if (Node[node].Weight != (end - start + 1)) {
			#if defined (_WINDOWS)
			str.Format("    Error: weight incorrect for node %d",
				node);
			#else
			sprintf(str, "    Error: weight incorrect for node %d",
				node);
			#endif
			WritePrompt(str, false, RED);
			return false;
		}
			
		int child1 = Node[node].Child1;
		int child2 = Node[node].Child2;
		int weight1 = Node[child1].Weight;
		int weight2 = Node[child2].Weight;
		
		if (!AssignOrdering(child1, start, start + weight1 - 1))
			return false;

		if (!AssignOrdering(child2, start + weight1, end))
			return false;
	}
	
	return true;
}

bool CLUSTER::GetOrderPos() {
	if (!AssignOrdering(NumNode - 1, 0, NumRow - 1)) {
		WritePrompt("    Error when assigning order", false, RED);
		return false;
	}

	// get the position of the non-gene nodes
	int i;
	for (i = NumRow; i < NumNode; i ++) {
		Node[i].Pos = (Node[Node[i].Child1].Pos + 
			Node[Node[i].Child2].Pos) / 2;
	}
	return true;
}

bool CLUSTER::Hierarchical(bool standardize) {
	int i;

	if (group.StoreDistance) {
		DistVec = new float[MY_SQR(NumNode) / 2]; // a little more than needed
		if (!DistVec) {
			WritePrompt("    Error: Not enought memroy for variable DistVec[]", false, RED);
			return false;
		}
	} else 
		DistVec = NULL;

	Calculating = true;

	bool ok = true;
	if (standardize) {
		if (group.StandardizeRow)
			Standardize();
	} else { // column-wise
		if (group.StandardizeCol)
			StandardizeSimple();
	}
WritePrompt(" ", false, RED);
	if (!GetDistance())
		ok = false;
		

	if (ok) {
		WritePrompt("    Merge node");
		// merage n - 1 times
		for (i = NumRow; i < NumNode; i ++) {
			if (!MergeNode(i)) {
				ok = false;
				break;
			}
			
			if (i % 20 == 0) {
				#if defined (_WINDOWS)
				CString str;
				str.Format("    Merge node %d", i - NumRow);
				#else
				MEDIUM_STRING str;
				sprintf(str, "    Merge node %d", (i - NumRow));
				#endif
				WritePrompt(str, true);

				YieldControl();
				if (!Calculating) {
					WritePrompt("  User stop command issued", false, RED);
					ok = false;
					break;
				}

			}

		}
		#if defined (_WINDOWS)
			CString str;
			str.Format("    Merge node %d", i - NumRow);
			#else
			MEDIUM_STRING str;
			sprintf(str, "    Merge node %d", (i - NumRow));
			#endif
			WritePrompt(str);

	}
	
WritePrompt(" ", false, RED);

	if (ok) {
		if (!GetOrderPos())
			ok = false;
	}


	if (group.StoreDistance) {
		delete DistVec;
		DistVec = NULL;
	}
	Calculating = false;

	return ok;
}


bool CLUSTER::Purturb(bool original) {
	// only for row-wise clustering

	int i, j;
	// random sample a new set of data

	if (!original) {
		for (i = 0; i < NumRow; i ++) {
			for (j = 0; j < NumCol; j ++) {
				if (Node[i].OldValue[j] != MISSING)
					Node[i].Value[j] = rnorm(Node[i].OldValue[j], 
						Node[i].Std[j]);
				else
					Node[i].Value[j] = MISSING;
			}
		}
	} else {
		for (i = 0; i < NumRow; i ++) {
			for (j = 0; j < NumCol; j ++) 
				Node[i].Value[j] = Node[i].OldValue[j];
		}
	}

	if (Hierarchical()) {

		if (!original) {
			GetInCluster();
		}
		return true;
	} else {
		return false;
	}
	
	
}

void CLUSTER::Transpose(CLUSTER *another) {

	int i, j;
	for (i = 0; i < NumRow; i ++) {
		for (j = 0; j < NumCol; j ++) {
			if (group.StandardizeCol)
				Node[i].Value[j] = another->Node[j].OldValue[i];
			else
				Node[i].Value[j] = another->Node[j].Value[i];
			
		}
	}
}


void CLUSTER::GetInCluster() {
	if (NumBlueNode > 0) {
		GetNumBlueChild();

		BlueParent = GetBlueParent();

		NumChildNode = 0;
		GetChildNode(BlueParent);

		int i;
		for (i = 0; i < NumChildNode; i ++) {
			Node[Node[i].ChildNode].InCluster ++;
		}
	}
	
}


void CLUSTER::ClearBlueNode() {
	
	for (int i = 0; i < NumRow; i ++)
		Node[i].Color = BLACK;
	
	for (int i = 0; i < NumNode; i ++) {
		Node[i].NumBlueChild = 0;
		Node[i].InCluster = 0;
	}

	NumBlueNode = 0;

	//memset(InCluster, 0, sizeof(InCluster));
	CurNode = -1;
	BlueParent = -1;

}

void CLUSTER::GetNumBlueChild() {
	// 10/29/00
	// count how many blue children each non-gene node has

	int i;

	for (i = 0; i < NumNode; i ++) {
		Node[i].NumBlueChild = 0;
	}

	for (i = 0; i < NumRow; i ++) {
		if (Node[i].Color == BLUE) {
			int parent = Node[i].Parent;

			while (true) {
				Node[parent].NumBlueChild ++;
				if (parent == NumNode - 1)
					break;
				
				parent = Node[parent].Parent;
			};
			

		}
	}
}

#define BLUE_PERCENT .8
int CLUSTER::GetBlueParent() {
	// a non-gene node which is the parent of at least 80% of all blue
	// nodes, but with as few as possible non-blue nodes as children

	int i;
	double max_blue_pct = 0; 
	double max_sub_pct = 0;
	int max_node = -1;

	for (i = NumRow; i < NumNode; i ++) {
		double blue_pct = (double) Node[i].NumBlueChild / NumBlueNode;
		if (blue_pct > BLUE_PERCENT) {
			double sub_pct = (double) Node[i].NumBlueChild /
				Node[i].Weight;

			if (sub_pct > max_sub_pct) {
				max_node = i;
				max_sub_pct = sub_pct;
				max_blue_pct = blue_pct;
			} else if (sub_pct == max_sub_pct) {
				if (blue_pct > max_blue_pct) {
					max_node = i;
					max_sub_pct = sub_pct;
					max_blue_pct = blue_pct;
				}
			}
		}
	}
	return max_node;
}

void CLUSTER::GetNodeRange(int node, int &top, int &bottom) {
	// get the range of child node 

	NumChildNode = 0;
	GetChildNode(node);
	top = Node[0].ChildNode;
	bottom = Node[NumChildNode - 1].ChildNode;
}


void CLUSTER::SwitchChild(int node) {
	int tmp = Node[node].Child1;

	Node[node].Child1 = Node[node].Child2;
	Node[node].Child2 = tmp;

}

int CLUSTER::FindUnitRow(int unit) {
	// find the row of a gene
	for (int i = 0; i < NumRow; i ++) {
		int gene = group.ClusterGene ? Node[i].RowNode : i;
		
		if (unit == Node[gene].Unit) {
			return i;
		}
	}
	return -1;
}


void GetUnitArray(int row, int col, int &gene, int &sample,
				  int &unit, int &array) {
	// go from row and column of the clustering picture to 
	// unit and array, via gene and sample
	gene = group.ClusterGene ? cluster->Node[row].RowNode : row;
	unit = cluster->Node[gene].Unit;

	sample = group.ClusterSample ? cluster2->Node[col].RowNode : col;
	array = array_list.FirstArray(sample);
}	


int FindArray(int array) {
	// return the column of this array in the clustering

	int pos = array_list.Array2Sample(array);

	if (pos == -1)
		return -1;

	if (!group.ClusterSample)
		return pos;
	else {
		for (int i = 0; i < array_list.NumSample; i ++) {
			if (cluster2->Node[i].RowNode == pos) {
				return i;
			}
		}
		return -1;

	}
}

bool CLUSTER::ExportOneBranch(ofstream &out, int root_node, bool stand_data,
							  int *col_pos) {
	NumChildNode = 0;
	GetChildNode(root_node);

	#if defined (_WINDOWS)
	CString str;
	#else
	MEDIUM_STRING str;
	#endif

	for (int i = 0; i < NumChildNode; i ++) {
	
		int node = Node[i].ChildNode;
		int unit = Node[node].Unit;
		out << cdf.Unit[unit].UnitName << "\t";
		if (gene_info.Info) {
			if (group.LocusLinkName)
				out << gene_info.Info[unit].GeneName << "\t";
			else
				out << gene_info.Info[unit].Descrip << "\t";
		}

		for (int j = 0; j < NumCol; j ++) {
			if (col_pos[j] != -1) {
				double value = stand_data ? Node[node].Value[col_pos[j]] :
					Node[node].OldValue[col_pos[j]];
				if (value != MISSING) {
					#if defined (_WINDOWS)
					str.Format("%.2f", value);
					#else
					sprintf(str, "%.2f", value);
					#endif
					out << str;
				}
				out << "\t";
			}
		}
		out << endl;
	}

	// the average profile
	if (stand_data) {
		out << "Mean\t";
		if (gene_info.Info) 
			out << "\t";
			
		for (int j = 0; j < NumCol; j ++) {
			if (col_pos[j] != -1) {
				double value = Node[root_node].Value[col_pos[j]];
				if (value != MISSING) {
					#if defined (_WINDOWS)
					str.Format("%.2f", value);
					#else
					sprintf(str, "%.2f", value);
					#endif
					out << str;
				}
				out << "\t";
			}
		}
		out << endl;

		if (root_node >= NumRow) { // not a gene
			/*cluster->*/GetNodeStd(root_node);
			out << "Standard Deviation\t";
			if (gene_info.Info) 
				out << "\t";
				
			for (int j = 0; j < NumCol; j ++) {
				if (col_pos[j] != -1) {
					double value = Node[root_node].Std[col_pos[j]];
					if (value != MISSING) {
						#if defined (_WINDOWS)
						str.Format("%.2f", value);
						#else
						sprintf(str, "%.2f", value);
						#endif
						out << str;
					}
					out << "\t";
				}
			}
			out << endl;

		}

	}
	return true;
}

bool ExportAllBranch(ofstream &out, int node, bool stand_data,
							  int *col_pos, float len_threshold, int &cnt) {

	float branch_len = cluster->Node[node].BranchLen;

	if (branch_len > len_threshold) {
		int child1 = cluster->Node[node].Child1;
		int child2 = cluster->Node[node].Child2;
		float len_child1 = cluster->Node[child1].BranchLen;
		float len_child2 = cluster->Node[child2].BranchLen;
		ExportAllBranch(out, child1, stand_data, col_pos, len_threshold, cnt);
		ExportAllBranch(out, child2, stand_data, col_pos, len_threshold, cnt);
	} else {
		out << "[Cluster " << cnt << "]" << endl;
		cluster->ExportOneBranch(out, node, stand_data, col_pos);
		cnt ++;
	}
	return true;
}
#if defined (_WINDOWS)
bool ExportSelected(CString file, bool stand_data, bool cut_branch,
					bool all_colored_gene) {
	ofstream out(file);
	if (!out || cluster->CurNode == -1)
		return false;

	// header
	out << "probe set\t";
	if (gene_info.Info)
		out << "NAME\t";

	int *col_pos = new int[cluster->NumCol];

	for (int i = 0; i < cluster->NumCol; i ++) {
		int unit, array, gene, pos;
		GetUnitArray(0, i, gene, pos, unit, array);

		col_pos[i] = pos; // output this sample
		if (group.ClusterSample) {
			if (cluster2->CurNode != -1 || cluster2->NumColoredNode > 0)
				if (cluster2->Node[pos].Color == BLACK)
					col_pos[i] = -1;
		}
		
		if (col_pos[i] != -1) {
			out << group.ChipName[array] << "\t";
		}
	}
	out << endl;

	if (!cut_branch) {
		if (all_colored_gene && cluster->NumColoredNode > 0) {
			out << "[Cluster " << 1 << "]" << endl;
		}
		
		cluster->ExportOneBranch(out, cluster->CurNode, stand_data, col_pos);

		int cnt = 2;
		if (all_colored_gene) {
			for (i = 0; i < cluster->NumColoredNode; i ++) {
				out << "[Cluster " << cnt << "]" << endl;
				cluster->ExportOneBranch(out, cluster->ColoredNode[i], stand_data,
					col_pos);
				cnt ++;
			}
		}
	} else {
		int cnt = 1;
		float len_threshold = cluster->Node[cluster->CurNode].BranchLen;

		ExportAllBranch(out, cluster->NumNode - 1, stand_data, col_pos,
			len_threshold, cnt);
	}

	delete col_pos;
	return true;
}


bool SaveTree(CString file) {
	// 2/5/01: Stan Nelson suggests to save the clustering result and 
	// call it out in the future	

	ofstream out(file);
	if (!out) 
		return false;

	out << "TREE_FILE\t" << cluster->NumRow << "\t" 
		<< cluster->NumCol << endl;

	out << "Name\tNumber\tParent\tChild1\tChild2\tWeight\tDistance\n";
	int i;

	// only export when group.ClusterGene
	for (i = 0; i < cluster->NumNode; i ++) {
		int unit = cluster->Node[i].Unit;
		out << ((unit != -1) ?
			cdf.Unit[unit].UnitName : "SUPER_GENE") << "\t" 
			<< i << "\t"
			<< cluster->Node[i].Parent << "\t"
			<< cluster->Node[i].Child1 << "\t"
			<< cluster->Node[i].Child2 << "\t"
			<< cluster->Node[i].Weight << "\t"
			<< cluster->Node[i].BranchLen << "\t"
			<< endl;
	}

	if (group.ClusterSample) {
		for (i = 0; i < cluster2->NumNode; i ++) {
			if (i < cluster2->NumRow) {
				out << array_list.SampleName[i];

			} else 
				out << "SUPER_SAMPLE";

			out << "\t" << i << "\t" 
				<< cluster2->Node[i].Parent << "\t"
				<< cluster2->Node[i].Child1 << "\t"
				<< cluster2->Node[i].Child2 << "\t"
				<< cluster2->Node[i].Weight << "\t"
				<< cluster2->Node[i].BranchLen << "\t"
				<< endl;
		}
	}


	return true;
}

#else
bool ExportSelected(char *file, bool stand_data, bool cut_branch,
					bool all_colored_gene) {
	ofstream out(file);
	if (!out || cluster->CurNode == -1)
		return false;

	// header
	out << "probe set\t";
	if (gene_info.Info)
		out << "NAME\t";

	int *col_pos = new int[cluster->NumCol];

	for (int i = 0; i < cluster->NumCol; i ++) {
		int unit, array, gene, pos;
		GetUnitArray(0, i, gene, pos, unit, array);

		col_pos[i] = pos; // output this sample
		if (group.ClusterSample) {
			if (cluster2->CurNode != -1 || cluster2->NumColoredNode > 0)
				if (cluster2->Node[pos].Color == BLACK)
					col_pos[i] = -1;
		}
		
		if (col_pos[i] != -1) {
			out << group.ChipName[array] << "\t";
		}
	}
	out << endl;

	if (!cut_branch) {
		if (all_colored_gene && cluster->NumColoredNode > 0) {
			out << "[Cluster " << 1 << "]" << endl;
		}
		
		cluster->ExportOneBranch(out, cluster->CurNode, stand_data, col_pos);

		int cnt = 2;
		if (all_colored_gene) {
			for (int i = 0; i < cluster->NumColoredNode; i ++) {
				out << "[Cluster " << cnt << "]" << endl;
				cluster->ExportOneBranch(out, cluster->ColoredNode[i], stand_data,
					col_pos);
				cnt ++;
			}
		}
	} else {
		int cnt = 1;
		float len_threshold = cluster->Node[cluster->CurNode].BranchLen;

		ExportAllBranch(out, cluster->NumNode - 1, stand_data, col_pos,
			len_threshold, cnt);
	}

	delete col_pos;
	return true;
}


bool SaveTree(char *file) {
	// 2/5/01: Stan Nelson suggests to save the clustering result and 
	// call it out in the future	

	ofstream out(file);
	if (!out) 
		return false;

	out << "TREE_FILE\t" << cluster->NumRow << "\t" 
		<< cluster->NumCol << endl;

	out << "Name\tNumber\tParent\tChild1\tChild2\tWeight\tDistance\n";
	int i;

	// only export when group.ClusterGene
	for (i = 0; i < cluster->NumNode; i ++) {
		int unit = cluster->Node[i].Unit;
		out << ((unit != -1) ? 
			cdf.Unit[unit].UnitName : "SUPER_GENE") << "\t" 
			<< i << "\t" 
			<< cluster->Node[i].Parent << "\t"
			<< cluster->Node[i].Child1 << "\t"
			<< cluster->Node[i].Child2 << "\t"
			<< cluster->Node[i].Weight << "\t"
			<< cluster->Node[i].BranchLen << "\t"
			<< endl;
	}

	if (group.ClusterSample) {
		for (i = 0; i < cluster2->NumNode; i ++) {
			if (i < cluster2->NumRow) {
				out << array_list.SampleName[i];

			} else 
				out << "SUPER_SAMPLE";

			out << "\t" << i << "\t" 
				<< cluster2->Node[i].Parent << "\t"
				<< cluster2->Node[i].Child1 << "\t"
				<< cluster2->Node[i].Child2 << "\t"
				<< cluster2->Node[i].Weight << "\t"
				<< cluster2->Node[i].BranchLen << "\t"
				<< endl;
		}
	}


	return true;
}
#endif

bool ReadTree() {

	#if defined (_WINDOWS)
	ifstream in(group.GeneListFile, ios::nocreate);
	#else
	ifstream in(group.GeneListFile, ios::in);
	#endif
	bool sample_cluster = false;
	if (!in) {
		#if defined (_WINDOWS)
		WritePrompt(CString("  Reading tree file ") + group.GeneListFile
			+ " failed\n", false, RED);
		#else
		MEDIUM_STRING str;
		sprintf(str,"  Reading tree file %s failed\n", group.GeneListFile);
		WritePrompt(str, false, RED);
		#endif
		return false;
	} else {
		#if defined (_WINDOWS)
		WritePrompt(CString("  Reading tree file ") + group.GeneListFile);
		#else
		MEDIUM_STRING str;
		sprintf(str,"  Reading tree file %s", group.GeneListFile);
		WritePrompt(str);
		#endif

		char name[UNIT_NAME_LEN];
		int line = 0;
		while (1) {

			in.getline(cluster_line, LONG_LINE);
			if (strlen(cluster_line) == 0)
				break;

			if (line == 0) {
				int row, col;
				char *pos = strchr(cluster_line, '\t');
				*pos = NULL;
				strcpy(name, cluster_line);
				sscanf(pos + 1, "%d%d", &row, &col);
				if (col != cluster->NumCol) {
					#if defined (_WINDOWS)
					CString str;
					
					str.Format("    The number of columns %d in the tree file "
						"does not match the number %d current in use", col,
						cluster->NumCol);
					#else
					MEDIUM_STRING str;
					sprintf(str, "    The number of columns %d in the tree file "
						"does not match the number %d current in use", col,
						cluster->NumCol);
					#endif

					WritePrompt(str);
					WritePrompt("    Check the \"Analysis/Hierarchical Clustering/Sample handling\" tab");
					return false;
				}
			} if (line >= 2) {
				int number, parent, child1, child2, weight;
				float distance;

				char *pos = strchr(cluster_line, '\t');
				*pos = NULL;
				strcpy(name, cluster_line);
				
				sscanf(pos + 1, "%d%d%d%d%d%f", &number,
					&parent, &child1, &child2, &weight, &distance);
				
				if (line < cluster->NumNode + 2) {
					// gene tree
				
					if (!strstr(cluster_line, "SUPER_GENE")) {
						int unit = cdf.FindUnitName(name);

						if (unit != cluster->Node[number].Unit) {
							WritePrompt("    Inconsistent gene name found in the tree file");
							return false;
						}
					}
					cluster->Node[number].Parent = parent;
					cluster->Node[number].Child1 = child1;
					cluster->Node[number].Child2 = child2;
					cluster->Node[number].Weight = weight;
					cluster->Node[number].BranchLen = distance;
			
				} else { // sample tree
					sample_cluster = true;

					if (group.ClusterSample) {
						if (!strstr(cluster_line, "SUPER_SAMPLE")) {
							int sample = array_list.FindSampleName(name);

							cluster2->Node[number].Unit = array_list.FirstArray(sample);
							/*if (array != this_array) {
								WritePrompt("    Inconsistent sample name found in the tree file");
								return false;
							}*/
								
						}
						cluster2->Node[number].Parent = parent;
						cluster2->Node[number].Child1 = child1;
						cluster2->Node[number].Child2 = child2;
						cluster2->Node[number].Weight = weight;
						cluster2->Node[number].BranchLen = distance;
					} else {
						WritePrompt("     Ignore sample clustering tree in the file");
						break;
					}
				}
		
			}
			line ++;
		}

		cluster->Standardize();
		cluster->AverageAllNode();
		cluster->GetOrderPos();	
		if (group.ClusterSample) {
			if (sample_cluster) {
				cluster2->Transpose(cluster); 
				cluster2->GetOrderPos();
			} else {
				group.ClusterSample = false;
				delete cluster2;
				cluster2 = NULL;
				WritePrompt("    Sample clustering tree not found", false, RED);

			}
		}
		
		return true;
	}

	
}

void CLUSTER::LocateCurNode(int node) {
	CurNode = node;

	NumChildNode = 0;
	GetChildNode(CurNode);
	int first_node = Node[0].ChildNode;

	CurUnit = Node[first_node].Unit;
}

void CLUSTER::LocateCurNode2(int node) {
	CurNode = node;

	NumChildNode = 0;
	GetChildNode(CurNode);
	int first_node = Node[0].ChildNode;

	if (CurUnit == -1) {
		int unit, array, gene, pos;
		// make the first row as the current unit
		GetUnitArray(0, 0, gene, pos, unit, array);
		CurUnit = unit;
	}
	
	
	CurArray = array_list.FirstArray(first_node);
}

bool CLUSTER::GetInfoCount() {
	// for sample information

	if (sample_info.NumInfoCol == 0)
		return true;

	WritePrompt("  Finding significant sample clusters...");

	int i, j, k;

	// handle sample nodes
	for (i = 0; i < NumRow; i ++) {
		Node[i].InfoCount = new INFO_COUNT;
		int array = array_list.FirstArray(i);

		for (j = 0; j < sample_info.NumInfoCol; j ++) {
			int cate = sample_info.InfoRow[array].
				CategoryIdx[j];
			if (cate != -1) {
				Node[i].InfoCount->SampleHasInfo[j] = 1;
				Node[i].InfoCount->Count[j][cate] ++;
				Node[i].InfoCount->PValue[j][cate] = 2;

			} 
			
		}

	}

	#define SAMPLE_COUNT_LIMIT 3
	
	// handle super-nodes
	int compare_cnt = 0; // how many comparisons are performed
	for (i = NumRow; i < NumNode; i ++) {
		int child1 = Node[i].Child1;
		int child2 = Node[i].Child2;

		Node[i].InfoCount = new INFO_COUNT;

		for (j = 0; j < sample_info.NumInfoCol; j ++) {
			int n = Node[child1].InfoCount->SampleHasInfo[j] +
				Node[child2].InfoCount->SampleHasInfo[j];
			Node[i].InfoCount->SampleHasInfo[j] = n;
				

			for (k = 0; k < sample_info.InfoCol[j].NumCategory;	k ++) {
			
				int x = Node[child1].InfoCount->Count[j][k] +
					Node[child2].InfoCount->Count[j][k];
				Node[i].InfoCount->Count[j][k] = x;
					
				if (x >= SAMPLE_COUNT_LIMIT) {
					compare_cnt ++;
					Node[i].InfoCount->PValue[j][k] = 
						sample_info.GetPValue(j, k, n, x);
				} else
					Node[i].InfoCount->PValue[j][k] = 1;

				
			}
		}
	}

	
	
	// delete PValues that are represented in a larger cluster
	for (i = NumNode - 1; i >= NumRow; i --) {
		bool first_time = true;
		for (j = 0; j < sample_info.NumInfoCol; j ++) {
			for (k = 0; k < sample_info.InfoCol[j].NumCategory; k ++) {
				
				if (Node[i].InfoCount->PValue[j][k] < group.SigSamplePValue) {
					if (first_time) {
						NumChildNode = 0;
						GetChildNode(i, false);
						first_time = false;
					}

					// delete children's significant pvalues,
					// thus tend to keep larger clusters
					
					for (int l = 1; l < NumChildNode; l ++) {
						// doesn't include itself
						Node[Node[l].ChildNode].InfoCount->PValue[j][k] = 1;
					}

					#if defined (_WINDOWS)
					CString str;
					str.Format("    Found %d \"%s %s\" samples"
						" in a cluster with %d annotated samples (all: %d/%d, PValue: %f)",

						Node[i].InfoCount->Count[j][k],
						sample_info.InfoCol[j].ColName,
						sample_info.InfoCol[j].CateName[k],
						Node[i].InfoCount->SampleHasInfo[j],

						array_list.InfoCol[j].NumCateSample[k],
						array_list.InfoCol[j].NumSample,
						Node[i].InfoCount->PValue[j][k]);
					#else
					MEDIUM_STRING str;
					sprintf(str, "    Found %d \"%s %s\" samples"
						" in a cluster with %d annotated samples (all: %d/%d, PValue: %f)",

						Node[i].InfoCount->Count[j][k],
						sample_info.InfoCol[j].ColName,
						sample_info.InfoCol[j].CateName[k],
						Node[i].InfoCount->SampleHasInfo[j],

						array_list.InfoCol[j].NumCateSample[k],
						array_list.InfoCol[j].NumSample,
						Node[i].InfoCount->PValue[j][k]);
					#endif
						
					WritePrompt(str);

					if (!func_cluster.Insert(i, false, j, k))
						return false;

				}
				
			} // k
		} // j
		
	} // i
		
	
	sprintf(prompt_str, "\n    %d cluster-category pairs assessed for "
		"enrichment with p-value < %f", compare_cnt, group.SigSamplePValue);
	WritePrompt(prompt_str);
	WritePrompt("");
	return true;
}

bool CLUSTER::AddColoredNode(int node, COLORREF color) {
							
	int num = cluster->NumColoredNode;
	for (int i = 0; i < num; i ++) {
		if (ColoredNode[i] == node) {
			Color[i] = color; // change color
			return true;
		} 
	}

	// limit has been considered
	ColoredNode[num] = node;
	Color[num] = color;
	NumColoredNode ++;
	return true;
}

bool CLUSTER::ExportSampleCorr() {

	int i, j;

	int num_gene = NumRow;

	#if defined (_WINDOWS)
	CString file;
	file.Format("%s\\%s corr matrix.xls", group.WorkingDir, group.GroupName);
	#else
	MEDIUM_STRING file;
	sprintf(file,"%s/%s corr matrix.xls", group.WorkingDir, group.GroupName);
	#endif

	ofstream out(file);
	if (!out) {
		#if defined (_WINDOWS)
		WritePrompt("  Write file '" + file + "' failed; is it open in Excel?",
			false, RED);
		#else
		sprintf(prompt_str,"  Write file '%s' failed; is it open in Excel?", file);
		WritePrompt(prompt_str, false, RED);
		#endif
		return false;
	}

	double *vec = new double[num_gene];
	double *vec2 = new double[num_gene];

	// header line
	out << "Sample\t";
	for (i = 0; i < array_list.NumSample; i ++) 
		out << array_list.SampleName[i] << "\t";
	out << endl;


	for (i = 0; i < array_list.NumSample; i ++) {
		out << array_list.SampleName[i] << "\t";

		for (int k = 0; k < num_gene; k ++)
			vec[k] = Node[k].Value[i];

		for (j = 0; j < array_list.NumSample; j ++) {

			for (int k = 0; k < num_gene; k ++)
				vec2[k] = Node[k].Value[j];

			double corr = correlation(vec, vec2, num_gene);
			//double corr = euclidean_dist(vec, vec2, num_gene);
			out << corr << "\t";
		}
		out << endl;
	}

	out.close();

	#if defined(_WINDOWS)
	WritePrompt("  Exported sample correlation into file '" + file + "'; open it by 'Analysis/Get external data' and cluster to view");
	#else
	sprintf(prompt_str, "  Exported sample correlation into file '%s'; open it by 'Analysis/Get external data' and cluster to view", file);
	WritePrompt(prompt_str);
	#endif

	InsertExcelFile(file);
	delete vec;
	delete vec2;
	return true;
	

}
#if defined(_WINDOWS)
int CLUSTER::FindCloseNode(CPoint point) {
	int i;

	double min_dist = 10000;
	int min_i;

	for (i = 0; i < NumNode; i ++) {
		double dist = abs(point.x - Node[i].CenterX) +
			abs(point.y - Node[i].CenterY) ;

		if (dist < min_dist) {
			min_dist = dist;
			min_i = i;
		}
	}
	return min_i;
}
#else
int CLUSTER::FindCloseNode(MY_POINT point) {
	int i;

	double min_dist = 10000;
	int min_i;

	for (i = 0; i < NumNode; i ++) {
		double dist = abs(point.x - Node[i].CenterX) +
			abs(point.y - Node[i].CenterY) ;

		if (dist < min_dist) {
			min_dist = dist;
			min_i = i;
		}
	}
	return min_i;
}
#endif

void CLUSTER::ExportSameGene() { //10/1/05
	// for the selcted probe sets, find other probesets of the same gene
/*	#if defined (_WINDOWS)
	CString file;
	#else
	char *file;
	#endif

	for (int i = 0; i < cluster->NumRow; i ++) { // find the 1st selected gene
		if (cluster->Node[i].Color != BLACK)
			break;
	}
	#if defined (_WINDOWS)
	file.Format("%s\\%s_same_gene.txt", group.WorkingDir,
		cdf.Unit[cluster->Node[i].Unit].UnitName);
	#else
	sprintf(file,"%s/%s_same_gene.txt", group.WorkingDir,
		cdf.Unit[cluster->Node[i].Unit].UnitName);
	#endif

	WritePrompt("{Export the probe sets belonging to the same gene", false, BLUE);
	ofstream out(file);
	if (!out) {
		sprintf(prompt_str, "  Write file '%s' failed; check if 'Options/Analysis/Working directory' is correct",
			file);
		WritePrompt(prompt_str, false, RED);
		WritePrompt("Not finished}\n");
		return;
	}

	out << "probe_set\tGeneID\tName\n";

	int num_row = cluster->NumRow;
	int cnt = 0;
	for (int i = 0; i < cluster->NumRow; i ++) {
		if (cluster->Node[i].Color != BLACK) {

			int unit = cluster->Node[i].Unit;
			cnt += gene_info.ExportSameGene(out, unit);
		}
	}
	out.close();
	
	sprintf(prompt_str, "  Write %d probe sets into '%s'; can use clustering to look at this gene list",
		cnt, file);
	WritePrompt(prompt_str);
	InsertExcelFile(file);
	WritePrompt("Finished}\n", false, BLUE);*/
}

CLUSTER *cluster, *cluster2;
