# Supplementary material for: A Web-based and Grid-enabled dChip version for the analysis of large sets of gene expression data
Source: BMC Bioinformatics. 2008 Nov 13;9:480. doi: 10.1186/1471-2105-9-480 (PMC2596147; doi:10.1186/1471-2105-9-480)
Supplement: Additional file 1 — Source code. The archive contains the source code of modified dChip. [file 1471-2105-9-480-S1.gz › gdchip/sample_info.h]

#if !defined(SAMPLE_INFO_H)
#define SAMPLE_INFO_H

#include "my_math.h"
// 06/01, organize clinical infomration to use with clustering
#define MAX_INFO_COL 180
#define MAX_COL_CATEGORY 50

class INFO_COL { // for each column of information
public:
	#if defined(_WINDOWS)
	CString ColName;
	#else
	char *ColName;
	#endif

	int NumCategory;

	#if defined(_WINDOWS)
	CString CateName[MAX_COL_CATEGORY];
	#else
	char *CateName[MAX_COL_CATEGORY];
	#endif

	COLORREF CateColor[MAX_COL_CATEGORY];
	int NumSample; // that has information
	int NumCateSample[MAX_COL_CATEGORY]; // in each category
	
	bool Numeric; // 12/03: handle Mok's chemoresistance data

	void Reset() {
		NumCategory = 0;
		NumSample = 0;
		Numeric = false;
		memset(NumCateSample, 0, sizeof(NumCateSample));
	}
	#if defined(_WINDOWS)
	int AddCategory(CString cate_name, int col);
	#else
	int AddCategory(char *cate_name, int col);
	#endif
};

class INFO_ROW { // for each sample
public:
	short CategoryIdx[MAX_INFO_COL]; 
	float Value[MAX_INFO_COL]; // for numeric columns
	float StdValue[MAX_INFO_COL];

	INFO_ROW() {
		Reset();
	}

	void Reset() {
		for (int i = 0; i < MAX_INFO_COL; i ++) {
			CategoryIdx[i] = -1;
			Value[i] = MISSING;
		}
	}
};

class INFO_COUNT {
public:
	short SampleHasInfo[MAX_INFO_COL]; 
	short Count[MAX_INFO_COL][MAX_COL_CATEGORY];
	float PValue[MAX_INFO_COL][MAX_COL_CATEGORY];

	INFO_COUNT() {
		memset((void*) this, 0, sizeof(INFO_COUNT));
	}
};

class SAMPLE_INFO {
public:
	int NumInfoCol;
	INFO_COL InfoCol[MAX_INFO_COL];
	
	INFO_ROW *InfoRow;

	int CurCol, CurCate;
	#if defined(_WINDOWS)
	bool ReadFile(CString file);
	#else
	bool ReadFile(char *file);
	#endif

	SAMPLE_INFO() {
		Reset();
	}
	void Reset();
	~SAMPLE_INFO() {
		Reset();
	}
	double GetPValue(int info_col, int cate, int n, int x);

	bool HasCategory(int array, int col, int cate);
	int FindCategoryArray(int col, int cate);

	#if defined(_WINDOWS)
	int FindColName(CString col_name);
	bool WriteClsFile(CString file, int col);
	#else
	int FindColName(char *col_name);
	bool WriteClsFile(char *file, int col);
	#endif

	void Standardize();
};

extern SAMPLE_INFO sample_info;

#endif
