# Supplementary material for: A Web-based and Grid-enabled dChip version for the analysis of large sets of gene expression data
Source: BMC Bioinformatics. 2008 Nov 13;9:480. doi: 10.1186/1471-2105-9-480 (PMC2596147; doi:10.1186/1471-2105-9-480)
Supplement: Additional file 1 — Source code. The archive contains the source code of modified dChip. [file 1471-2105-9-480-S1.gz › gdchip/gene_info.h]

// 02/01: handling gene functions
#if !defined(GENE_INFO_H)
#define GENE_INFO_H

#include <stdlib.h>
#include <fstream>
#include <iostream>
#include <memory.h>
#include <time.h>

using namespace std;

#include "cdf.h"

#define MAX_GENE_FUNCTION 1300

#define MAX_FUNC_COL 4 // number of function columns

#define ICON_CLUSTER 7
#define ICON_DOMAIN 13
#define ICON_CHROMOSOME 11
#define ICON_PATHWAY 17

extern int FuncColIcon[MAX_FUNC_COL];
/*
#if defined(_WINDOWS)
class INFO {
public:
	CString Acc, LocusLink, GeneName, Func[MAX_FUNC_COL],
		Descrip;

	int NumFunc[MAX_FUNC_COL];
	short *FuncIndex[MAX_FUNC_COL];

	bool GetFunction(int col, bool add_count);
	bool HasFunction(int func, int col);
	
	INFO() {
		for (int i = 0; i < MAX_FUNC_COL; i ++) {
			FuncIndex[i] = NULL;
			NumFunc[i] = 0; // not having this casued a release bug on 04/03
			// Relase version doesn't initialize to 0!
		}
	}

	~INFO() {
		Reset();
	}

	void Reset() {
		Acc = LocusLink = GeneName = Descrip = "";
		for (int i = 0; i < MAX_FUNC_COL; i ++) {
			Func[i] = "";

			if (FuncIndex[i]) {
				delete FuncIndex[i];
				FuncIndex[i] = NULL;
			}
		}

	}
};


class GENE_INFO {
public:

	INFO * Info;

	bool ReadFile(CString str, bool original = true);
	int NumFuncCol;
	CString FuncColName[MAX_FUNC_COL];
	int CurFuncCol, CurFunc;
	// current highlighted function


	CString LastKeyword;

	GENE_INFO() {
		Reset();
	}
	void Reset();
	~GENE_INFO() {
		Reset();
	}

	bool ExportGeneList(CString file, int num_func, int *func, int func_col,
							   int combine);
	int FindKeyword(CString key_word);
	bool MatchKeyword(int unit, CString keyword);

	void ExportGeneListKeyword(CString file, CString keyword);

	bool ClassifyGeneList(CString gene_file, CString out_file,
		bool report_sig);
	void GotoWeb(int func_col, int func);

	int FindGeneName(CString name);
	int ExportSameGene(ofstream &out, int unit);
};

class GENE_FUNC { // all the terms of a gene annotation colum
public:
	int NumFunction; 
	bool IsFuncIndexNumeric;

	GENE_FUNC() {
		Reset();
	}
	void Reset() {

		NumFunction = 0;
		memset(TotalGene, 0, sizeof(TotalGene));
		TotalGeneHasFunc = 0;
		
	}
	bool ReadFile(CString func_file);

	CString FunctionName[MAX_GENE_FUNCTION];
	int TotalGene[MAX_GENE_FUNCTION];
	COLORREF FuncColor[MAX_GENE_FUNCTION];
	int FuncID[MAX_GENE_FUNCTION];

	int TotalGeneHasFunc;

	int AddFunction(CString function_name, bool add_name, bool add_count);
	double GetPValue(int func, int n, int x);
	void Print();
};
#else*/
class INFO {
public:
	//char *Acc, *LocusLink, *GeneName, *Func[MAX_FUNC_COL], *Descrip;
	MEDIUM_STRING Acc, LocusLink, GeneName, Func[MAX_FUNC_COL], Descrip;
	int NumFunc[MAX_FUNC_COL];
	short *FuncIndex[MAX_FUNC_COL];

	bool GetFunction(int col, bool add_count);
	bool HasFunction(int func, int col);
	
	INFO() {
		for (int i = 0; i < MAX_FUNC_COL; i ++) {
			FuncIndex[i] = NULL;
			NumFunc[i] = 0; // not having this casued a release bug on 04/03
			// Relase version doesn't initialize to 0!
		}
	}

	~INFO() {
		Reset();
	}

	void Reset() {
		//Acc = LocusLink = GeneName = Descrip = "";
		sprintf(Acc, "");
		sprintf(LocusLink, "");
		sprintf(GeneName, "");
		sprintf(Descrip, "");
		for (int i = 0; i < MAX_FUNC_COL; i ++) {
			//Func[i] = "";
			sprintf(Func[i], "");

			if (FuncIndex[i]) {
				delete FuncIndex[i];
				FuncIndex[i] = NULL;
			}
		}

	}
};


class GENE_INFO {
public:

	INFO * Info;

	bool ReadFile(char *str, bool original = true);
	int NumFuncCol;
	char *FuncColName[MAX_FUNC_COL];
	int CurFuncCol, CurFunc;
	// current highlighted function


	char *LastKeyword;

	GENE_INFO() {
		Reset();
	}
	void Reset();
	~GENE_INFO() {
		Reset();
	}

	bool ExportGeneList(char *file, int num_func, int *func, int func_col,
							   int combine);
	int FindKeyword(char *key_word);
	bool MatchKeyword(int unit, char *keyword);

	void ExportGeneListKeyword(char *file, char *keyword);

	bool ClassifyGeneList(char *gene_file, char *out_file,
		bool report_sig);
	void GotoWeb(int func_col, int func);

	int FindGeneName(char *name);
	int ExportSameGene(ofstream &out, int unit);
};

class GENE_FUNC { // all the terms of a gene annotation colum
public:
	int NumFunction; 
	bool IsFuncIndexNumeric;

	GENE_FUNC() {
		Reset();
	}
	void Reset() {

		NumFunction = 0;
		memset(TotalGene, 0, sizeof(TotalGene));
		TotalGeneHasFunc = 0;
		
	}
	bool ReadFile(char *func_file);

	MEDIUM_STRING FunctionName[MAX_GENE_FUNCTION];
	int TotalGene[MAX_GENE_FUNCTION];
	COLORREF FuncColor[MAX_GENE_FUNCTION];
	int FuncID[MAX_GENE_FUNCTION];

	int TotalGeneHasFunc;

	int AddFunction(char *function_name, bool add_name, bool add_count);
	double GetPValue(int func, int n, int x);
	void Print();
};

//#endif

class FUNC_CLUSTER {
public:
	int Node[MAX_ARRAY_NUM]; // pointing to a node in cluster
	bool GeneCluster[MAX_ARRAY_NUM];
	short Index[MAX_ARRAY_NUM]; // function index
	short Index2[MAX_ARRAY_NUM]; 
	// category index for sample clusters

	int Number;
	int OldNumber;
	
	FUNC_CLUSTER() {
		Number = 0;
		Reset();
	}
	void Reset() {
		OldNumber = Number;
		Number = 0;
	}

	bool Insert(int node, bool gene_cluster, int index, int index2);
};

COLORREF RandColor(int idx);
extern char info_line[];

extern GENE_FUNC gene_func[MAX_FUNC_COL];
extern GENE_INFO gene_info;

extern FUNC_CLUSTER func_cluster;


#endif
