# Supplementary material for: A Web-based and Grid-enabled dChip version for the analysis of large sets of gene expression data
Source: BMC Bioinformatics. 2008 Nov 13;9:480. doi: 10.1186/1471-2105-9-480 (PMC2596147; doi:10.1186/1471-2105-9-480)
Supplement: Additional file 1 — Source code. The archive contains the source code of modified dChip. [file 1471-2105-9-480-S1.gz › gdchip/chip_data.h]

// 1/19/00: use a class/file to store the cell average, presence calls
// and normalized values, thus reading in or calcualting these data only 
// occur once

#if !defined(GET_DATA_H) 
#define GET_DATA_H

#include "cdf.h"
#include "my_math.h"

#define NUM_NORM_METHOD 2
enum NORM_METHOD_TYPE {NORM_METHOD_ISN, NORM_METHOD_QUANTILE};
extern char *NormMethodStr[];

// The DCP files correspond to CHIP_DATA class in chip_data.h/cpp. 
// "CHIP_DATA::ReadExisting" function will fill the memory with the contents 
// of a CHIP_DATA variable. This function relies on CDF class (in cdf.h/cpp) 
// to provide the mumber of probe set (cdf.NumUnit) and the dimension of the 
// chip (cdf.CellDim). The computed expression values are stored in a 
// THETA_INFO array (defined in cdf.h)

class NORMALIZER {
	/* for the "invariant set", sort the x-axis first, 
	the pick out a point for every 30 points and use running median to 
	estimate the smoothing curve; two tails use LST_FINDER. Can be 
	ignored. */
public:
	FLOAT_POINT *Point; // use these points to fit a normalization curve
	int NumPoint, MaxPoint;

	
	#define NUM_KNOT 300
	
	struct {
		double x, y; // x being double to avoid boundary effect
		double Slope;
		int index;
	} Curve[NUM_KNOT + 1]; // from 1 to NUM_KNOT, use this curve to normalize
	

	NORMALIZER() {
		Point = NULL;
		MaxPoint = 0;
	}

	~NORMALIZER() {
		Release();
	}

	void Release() {
		if (Point) 
			delete [] Point;
		Point = NULL;
	}

	void Reset(int max_point) {
		Release();
		
		MaxPoint = max_point;	
		Point = new FLOAT_POINT[MaxPoint];
		
		NumPoint = 0;
	}

	void AddPoint(float x, float y);
	
	void GetCurve();
	void Sort();
	
	double NormalizeData(double value);
	
};

class CHIP_DATA {
public:
	// cell averages and normalized values
	char Header[LINE_LEN];
	unsigned char Format;

	bool Normalized, ThetaValid;
	int Median, MaxInten;
	int CellDim;
	char DatFile[LINE_LEN]; 
	char BaselineFile[LINE_LEN]; // spared some space for Description, 6/14/02
	
	float ArrayOutlierPct, SingleOutlierPct, PresencePct;
	
	unsigned short *Inten, *NormInten; // allocated in version <= 2

	char *AbsCall; // allocated in version 1
	THETA_INFO *Theta; // allocated in version 1

	#define IDX(i, j) ((i) * CellDim + (j))

	CHIP_DATA() {
		AbsCall = NULL;
		Theta = NULL;
		Inten = NULL;
		NormInten = NULL;
	}
	
	~CHIP_DATA() {
		if (AbsCall) 
			delete AbsCall;
		
		if (Theta)
			delete Theta;

		if (Inten)
			delete Inten;
		if (NormInten)
			delete NormInten;
	}

	bool Read(char *file, bool always_extract = false, bool output = true);
	
	void ReadTxtFile(char *file);

	bool Write();
	bool My_Write(int *cel_len);

	bool FilterDat(CHIP_DATA &baseline);
	bool Normalize(CHIP_DATA &baseline, bool always_norm = false, 
		bool norm_plot = false, bool save = true);
	double GetQuantile(double quantile, bool normalized = false);

	bool ReadCelFile(const char *file);
	bool ReadBinaryCel(const char *file);
		
	void GetAbsCall();
	char GetUnitAbsCall(int unit);

	bool ReadExisting(const char *file, bool only_header = false, 
		bool output = true);
	void GetMaxInten();

	bool ReadSnpTxtFile(char *file);
	void GetDcpName();	

	bool ScaleCelValue(int target_median);
	bool GetNormalizeQuantiles(CHIP_DATA &baseline);
};

bool InvariantSetScaling(float *vec, float *base, int len);

extern CHIP_DATA chip_data;
extern NORMALIZER norm;

extern short *InIteration;


#endif
