# Supplementary material for: A Web-based and Grid-enabled dChip version for the analysis of large sets of gene expression data
Source: BMC Bioinformatics. 2008 Nov 13;9:480. doi: 10.1186/1471-2105-9-480 (PMC2596147; doi:10.1186/1471-2105-9-480)
Supplement: Additional file 1 — Source code. The archive contains the source code of modified dChip. [file 1471-2105-9-480-S1.gz › gdchip/r.cpp]

#include "stdafx.h"
#include "r.h"

#include "cdf.h"
#include "array_list.h"

bool R::Start(bool message) {

	if (started)
		return true;

	if(!CreateDispatch("StatConnectorSrv.StatConnector"))
	{
		if (message)
			AfxMessageBox("Couldn't start R. Please refer to dChip website for installig the R software");
		return false;
	} else {
		// r will be runing till dChip ends
		Init("R");
		started = true;
		return true;
	}
	
}

void R::SetMatrix(CString name, float **mat, int num_row,
				  int num_col) {

	COleSafeArray saRet;
	DWORD numElements[2];
	long index[2];
	double val;

	numElements[0]= num_row;   //Number of rows in the range.
	numElements[1]= num_col;
	saRet.Create(VT_R8, 2, numElements);

	for (int i = 0; i < num_row; i ++) {
		for (int j = 0; j < num_col; j ++) {
			val = mat[i][j];
			index[0] = i;
			index[1] = j;
			saRet.PutElement(index, &val);
			
		}
	}

	SetSymbol(name, COleVariant(saRet));
	
	saRet.Clear();
}

void R::GetMatrix(CString name, float **mat, int num_row,
				  int num_col) {

	VARIANT ret = GetSymbol(name);
	COleSafeArray saRet(ret);
	
	DWORD numElements[2];
	long index[2];
	double val;

	numElements[0]= num_row;   //Number of rows in the range.
	numElements[1]= num_col;
	
	for (int i = 0; i < num_row; i ++) {
		for (int j = 0; j < num_col; j ++) {
			
			index[0] = i;
			index[1] = j;
			saRet.GetElement(index, &val);
			mat[i][j] = val;
			
		}
	}

	
	saRet.Clear();
}

void R::SetVec(CString name, float *vec, int len) {

	COleSafeArray saRet;
	DWORD numElements[2];
	long index[2];
	double val;

	numElements[0]= len;   //Number of rows in the range.
	numElements[1]= 1;
	saRet.Create(VT_R8, 1, numElements);

	for (int i = 0; i < len; i ++) {
		val = vec[i];
		index[0] = i;
		index[1] = 0;
		saRet.PutElement(index, &val);
		
	}

	SetSymbol(name, COleVariant(saRet));
	
	saRet.Clear();
}

void R::GetVec(CString name, float *vec, int len) {

	VARIANT ret = GetSymbol(name);
	COleSafeArray saRet(ret);

	DWORD numElements[2];
	long index[2];
	double val;

	numElements[0]= len;   //Number of rows in the range.
	numElements[1]= 1;
	
	for (int i = 0; i < len; i ++) {
			
		index[0] = i;
		index[1] = 0;
		saRet.GetElement(index, &val);
		vec[i] = val;
	}

	saRet.Clear();
}


R r;
