# Supplementary material for: A Web-based and Grid-enabled dChip version for the analysis of large sets of gene expression data
Source: BMC Bioinformatics. 2008 Nov 13;9:480. doi: 10.1186/1471-2105-9-480 (PMC2596147; doi:10.1186/1471-2105-9-480)
Supplement: Additional file 1 — Source code. The archive contains the source code of modified dChip. [file 1471-2105-9-480-S1.gz › gdchip/main1.cpp]

#include "stdafx.h" // // for VC++'s use; a blank file for console version

#include "cdf.h"
#include "group.h"
#include "array_list.h"

#if !defined(WIN32)
#include <getopt.h> // for command line parameters
#endif

#include <stdio.h>
#include <string>

#include <unistd.h>

#ifdef MPIV

#undef SEEK_SET
#undef SEEK_END
#undef SEEK_CUR

#include <mpi.h>

#define BUFSIZE 256

#endif

#ifdef MPIV
/* This is the master */
int master_io( MPI_Comm master_comm, MPI_Comm comm )
//MPI_Comm comm;
{
    int        i,j, size, rank;
    char       buf[256];
    MPI_Status status;
    int        k;
                                        
    MPI_Comm_size( master_comm, &size );
    MPI_Comm_rank( comm, &rank );
    

    for (j=1; j<4; j++) {
        for (i=1; i<size; i++) {
	    MPI_Recv( buf, 256, MPI_CHAR, i, 0, master_comm, &status );
            fputs( buf, stdout );
        }
    }
}
                                                                                                 
#endif

#ifdef MPIV
int CountArray()
{

	FILE *File;
	char file_name[LINE_LEN];

	File = fopen ( group.DataFile , "r" );

	fscanf(File,"%s\n", &file_name); //file CDF

	int ArrayNum = 0;
	while (!feof(File)){
		fscanf(File,"%s\n", &file_name);
		ArrayNum++;
	}

	fclose (File);
	return ArrayNum;

}

int SetBaseFile(int N_Array){

	int start = (group.proc_num-1)*N_Array;
	int end = (N_Array*group.proc_num)-1;

	if((group.Baseline >= start) && (group.Baseline <= end)){
                group.Baseline = group.Baseline-start;
		//cout << "group." << group.NumArray << "\n";
	}
	else {
		FILE *File;
		char file_name[255];
		File = fopen ( group.DataFile , "r" );
		fscanf(File,"%s\n", &file_name); //file CDF

		int ArrayNum = 0;
		while (ArrayNum != group.Baseline){
			fscanf(File,"%s\n", &file_name);
			ArrayNum++;
		}
		fscanf(File,"%s\n", &file_name);
		if (!group.TryThisFile(file_name))    return false;
		
		//cout << "group.NumArray" << group.NumArray << "\n";
		char *st, *en;
		st = strrchr(file_name, FILE_SEP)+1;
                en = strrchr(file_name, '.');
                int len = en - st; 
                strncpy(group.ChipName[group.NumArray-1], st, len);
				
		group.Baseline = group.NumArray-1;
		fclose (File);
	}
	return true;
}
#endif

#ifdef MPIV
/* This is the slave */
int run(MPI_Comm master_comm, MPI_Comm comm)
#else
int run()
#endif
{	
	#ifdef MPIV

	//pivan
	MPI_Status status;
	MPI_Request request;

	//initialization
	char buf[BUFSIZE];
    	int  rank, size, k;
	
	MPI_Comm_rank( comm, &rank );
	MPI_Comm_size( master_comm, &size );
	
	group.divisions = size-1;
    	group.proc_num = rank+1;
	
	char* name;
        name = new char[10]; 
//	memset(name, NULL, 10);
	gethostname(name, 10);
	#elif PAR

	char* name;
        name = new char[10];
        gethostname(name, 10);
	#endif

	// OpenGroup
	#ifdef MPIV
	sprintf(buf, "{Hostname: %s, Slave: %d. Open group\n", name, rank+1);
        //MPI_Send( buf, BUFSIZE, MPI_CHAR, 0, 0, master_comm );
	#elif PAR
	sprintf(prompt_str, "{Hostname: %s. Open group\n", name);
        //cout << prompt_str << "\n";
	#else
        sprintf(prompt_str, "{Open group\n");
        WritePrompt(prompt_str);
	#endif
	
	strcpy(group.ArrayListFile, ""); // use all arrays for exporting MBEI data
	
	group.UseCDF = true;
        group.DcpInWorking = true;
	
	time_t startTime;
        time_t endTime;
        time(&startTime);
        if (!(cdf.Read(group.CDFName, false, "") && group.OpenGroup())) {
                #ifdef MPIV
		sprintf(buf, "{Hostname: %s, Slave: %d. Opening group not completed}\n", name, rank+1);
                MPI_Send( buf, BUFSIZE, MPI_CHAR, 0, 0, master_comm );
                delete name;
		#elif PAR
                sprintf(prompt_str, "{Hostname: %s. Opening group not completed}\n", name);
                cout << prompt_str << "\n";
                delete name;
		#else
		sprintf(prompt_str, "Opening group not completed}\n");
                WritePrompt(prompt_str, false);
                #endif
		return 1;
        } else {
                group.GroupOpened = true;
                time(&endTime);
                #ifdef MPIV
		sprintf(buf, "Hostname: %s, Slave: %d. Open Finished in %.0lf seconds}\n", name, rank+1, difftime(endTime, startTime));
                MPI_Send( buf, BUFSIZE, MPI_CHAR, 0, 0, master_comm );
		#elif PAR
                sprintf(prompt_str, "Hostname: %s. Open Finished in %.0lf seconds}\n", name, difftime(endTime, startTime));
                cout << prompt_str << "\n";
		#else
		sprintf(prompt_str, "Open Finished in %.0lf seconds}\n", difftime(endTime, startTime));
       		WritePrompt(prompt_str, false);
		#endif
	}
        // Normalize:
        // baseline array determined by group.FindBaseline() (not in mpi version!)
        #ifdef MPIV
	
	int Array = CountArray();
	int col_size = (Array / group.divisions) + (Array % group.divisions);
        
	int Table[group.divisions][col_size];

	int begin_row = rank;
        int end_row = rank+1;
        int send_count = col_size;
        int recv_count = send_count;	
	int N_Array =Array/group.divisions;

        for (int i=begin_row; i<end_row ;i++)
            for (int j=0; j<col_size; j++)
                Table[i][j] = group.Median[j];
        /* Everybody gets the gathered table */
        MPI_Allgather(&Table[begin_row][0], send_count, MPI_INT,
                           &Table[0][0], recv_count, MPI_INT, comm);
        /* Everybody should have the same table now, */
	k = 0;
	norm.Reset(Array);
	for(int i = 0; i< size-1; i++){
		for (int j = 0; j < col_size ; j++) {
			if ( ( (i < size-2) && (j< N_Array) ) || (i == size-2))
				norm.AddPoint(float(Table[i][j]), float(k++));
		}
	}
	norm.Sort();
	group.Baseline = int(norm.Point[Array / 2].y);
	
	if(!SetBaseFile(N_Array)) return 1;

/*	
	FILE *File;
        char file_name[255];
	sprintf(file_name, "prova%d.txt", rank);
        File = fopen ( file_name , "w" );
	
	fprintf(File, "BASELINE = %d\t CHIPNAME %s\n\n", group.Baseline, group.ChipName[group.Baseline]);
	fprintf(File, "NUMERO DI ARRAY = %d\n\n", Array);
	
	for(int i = 0; i< size-1; i++){
        	for(int j=0; j< col_size; j++)
			fprintf(File,"%d\t", Table[i][j]);
		fprintf(File, "\n");
	}
	fprintf(File, "\n");
	for(int i = 0; i< size-1; i++){
                for (int j = 0; j < col_size ; j++) {
                        if (((i < size-2)&&(j<(Array/group.divisions)) || (i == size-2)))
                                fprintf(File, "%d\t", Table[i][j]);
                }
		fprintf(File, "\n");
        } 

        fclose (File);
*/
	#endif

	#ifdef MPIV
	sprintf(buf, "{Hostname: %s, Slave: %d. Normalization...\n", name, rank+1);
        //MPI_Send( buf, BUFSIZE, MPI_CHAR, 0, 0, master_comm );
	#elif PAR
        sprintf(prompt_str, "{Hostname: %s. Normalization...\n", name);
        //cout << prompt_str << "\n";	
	#else
	sprintf(prompt_str, "{Normalization...\n");
        WritePrompt(prompt_str, false);
        #endif
	
	time(&startTime);
        if (!group.Normalize(false)) {
		#ifdef MPIV
		sprintf(buf, "Hostname: %s, Slave: %d. Normalization not completed}\n", name, rank+1);
                MPI_Send( buf, BUFSIZE, MPI_CHAR, 0, 0, master_comm );
                delete name;
		#elif PAR
                sprintf(prompt_str, "Hostname: %s. Normalization not completed}\n", name);
                cout << prompt_str << "\n";
                delete name;
		#else
                sprintf(prompt_str, "Normalization not completed}\n");
                WritePrompt(prompt_str, false);
                #endif
		return 1;
        } else {
                time(&endTime);
		#ifdef MPIV
		sprintf(buf, "Hostname: %s, Slave: %d. Normalization Finished in %.0lf seconds}\n", name, rank+1, difftime(endTime, startTime));
                MPI_Send( buf, BUFSIZE, MPI_CHAR, 0, 0, master_comm );
		#elif PAR
                sprintf(prompt_str, "Hostname: %s. Normalization Finished in %.0lf seconds}\n", name, difftime(endTime, startTime));
                cout << prompt_str << "\n";	
		#else
                sprintf(prompt_str, "Normalization Finished in %.0lf seconds}\n", difftime(endTime, startTime));
                WritePrompt(prompt_str, false);
		#endif
	}
	//Write .csv files
	#ifdef MPIV
	sprintf(buf, "{Hostname: %s, Slave: %d. Writing files...\n", name, rank+1);
        //MPI_Send( buf, BUFSIZE, MPI_CHAR, 0, 0, master_comm );
	#elif PAR
        sprintf(prompt_str, "{Hostname: %s. Writing files...\n", name);
        //cout << prompt_str << "\n";
	#else
        sprintf(prompt_str, "{Writing files...\n");
        WritePrompt(prompt_str, false);
        #endif
	time(&startTime);
        if (!group.Write()){
                #ifdef MPIV
		sprintf(buf, "{Hostname: %s Slave: %d. Writing not completed}\n", name, rank+1);
                MPI_Send( buf, BUFSIZE, MPI_CHAR, 0, 0, master_comm );
                delete name;
		#elif PAR
                sprintf(prompt_str, "{Hostname: %s. Writing not completed}\n", name);
                cout << prompt_str << "\n";
                delete name;
		#else
		sprintf(prompt_str, "Writing not completed}\n");
                WritePrompt(prompt_str, false);
                #endif
                return 1;
        }else{
                time(&endTime);
		#ifdef MPIV
		sprintf(buf, "Hostname: %s, Slave: %d. Writing Finished in %.0lf seconds}\n", name, rank+1, difftime(endTime, startTime));
                MPI_Send( buf, BUFSIZE, MPI_CHAR, 0, 0, master_comm );
		#elif PAR
                sprintf(prompt_str, "Hostname: %s. Writing Finished in %.0lf seconds}\n", name, difftime(endTime, startTime));
                cout << prompt_str << "\n";
		#else
                sprintf(prompt_str, "Writing Finished in %.0lf seconds}\n", difftime(endTime, startTime));
                WritePrompt(prompt_str, false);
        	#endif
	}
	#ifdef MPIV
	delete name;
	#endif
	#ifdef PAR
        delete name;
        #endif

	return 0;
}

bool readIni(char * ini)
{
        ifstream in;

        in.open(ini);
        if (!in) {
                sprintf(prompt_str, "Cannot read configuration file %s\n", ini);
                WritePrompt(prompt_str);
                return 1;
        } else {
                in.close();
                char *pos = strrchr(ini, '.');
                if (pos) *pos = '\0';
                group.ReadIniFile(ini);
        }
}

//05/02: dChip console version

int main( int argc, char **argv) {

	//Quiet = false;
        Calculating = true;
        group.DcpInWorking = true;
        group.modulo1 = true;

	group.divisions = 0;
	group.proc_num = 0;
	
	bool IniFile = false;
	
	time_t startTotalTime;
        time_t endTotalTime;
        time(&startTotalTime);

	#ifdef MPIV
	int rank, size;
    	MPI_Comm new_comm;
                                                                                
    	MPI_Init( &argc, &argv );
    	MPI_Comm_rank( MPI_COMM_WORLD, &rank );
	MPI_Comm_split( MPI_COMM_WORLD, rank == 0, 0, &new_comm );
	#else
	
	#ifdef PAR
	int rtn;
        while((rtn = getopt(argc, argv, "d:n:i:")) != -1){
                switch (rtn) {
			case 'i':
                                readIni(optarg);
                                IniFile = true;
                                break;
                        case 'd':
                                group.divisions = int(atof(optarg));
                                break;
                        case 'n':
                                group.proc_num = int(atof(optarg));
                                break;
                        default :
                                break;
                }
        }

	#endif
	#endif

	#ifndef PAR
	int rtn;
        while((rtn = getopt(argc, argv, "i:")) != -1){
                switch (rtn) {
                        case 'i':
                                readIni(optarg);
                                IniFile = true;
                                break;
                        default :
                                break;
                }
        }
	#endif
	
	if (!IniFile)
		group.ReadIniFile("data");
	
	#ifdef MPIV
	if (rank == 0) {
        	printf("** master begin **\n");
        	master_io( MPI_COMM_WORLD, new_comm );
        	printf("** master end **\n");
    	}
    	else {
        	//slave_io( MPI_COMM_WORLD, new_comm );
		run( MPI_COMM_WORLD, new_comm );
    	}
                                                                                
    	MPI_Finalize( );
	#else

	run();

	#endif
	time(&endTotalTime);

	sprintf(prompt_str, "Total execution finished in %.0lf seconds", difftime(endTotalTime, startTotalTime));
	WritePrompt(prompt_str, false);
	
	group.RemoveDcp();

	//delete name;
	return 0;

}
