# Supplementary material for: A Web-based and Grid-enabled dChip version for the analysis of large sets of gene expression data
Source: BMC Bioinformatics. 2008 Nov 13;9:480. doi: 10.1186/1471-2105-9-480 (PMC2596147; doi:10.1186/1471-2105-9-480)
Supplement: Additional file 1 — Source code. The archive contains the source code of modified dChip. [file 1471-2105-9-480-S1.gz › gdchip/CVS/Entries]

/Makefile/1.1/Thu Feb  8 08:39:30 2007//
/Makefile.part1/1.15/Fri Aug 31 14:00:11 2007//
/Makefile.part2/1.14/Thu Nov  8 14:25:37 2007//
/Makefile.part3/1.7/Fri Aug 31 14:00:11 2007//
/Rmath.cpp/1.1.1.1/Mon Mar  6 14:02:15 2006//
/Rmath.h/1.2/Thu Mar 23 11:36:07 2006//
/array_list.cpp/1.1.1.1/Mon Mar  6 14:02:15 2006//
/array_list.h/1.1.1.1/Mon Mar  6 14:02:15 2006//
/cdf.cpp/1.12/Fri Jun 29 14:26:13 2007//
/cdf.h/1.3/Thu Feb  8 08:34:31 2007//
/chip_data.cpp/1.10/Fri Jun 29 14:26:13 2007//
/chip_data.h/1.2/Thu Mar 23 11:36:07 2006//
/chromosome.cpp/1.1.1.1/Mon Mar  6 14:02:15 2006//
/chromosome.h/1.1.1.1/Mon Mar  6 14:02:15 2006//
/ci.cpp/1.1/Thu Mar 23 11:36:07 2006//
/ci.h/1.1/Thu Mar 23 11:36:07 2006//
/cluster.cpp/1.1.1.1/Mon Mar  6 14:02:15 2006//
/cluster.h/1.1.1.1/Mon Mar  6 14:02:15 2006//
/compare.cpp/1.6/Tue Jul 24 14:08:35 2007//
/compare.h/1.2/Tue May 30 14:56:31 2006//
/dat.cpp/1.9/Sat Jul 29 10:39:50 2006//
/dat.h/1.2/Wed Mar  8 14:23:26 2006//
/data.ini/1.4/Thu Nov  8 14:25:37 2007//
/divide_array.cpp/1.1.1.1/Mon Mar  6 14:02:15 2006//
/divide_array.h/1.1.1.1/Mon Mar  6 14:02:15 2006//
/gene_info.cpp/1.2/Tue May 30 14:56:31 2006//
/gene_info.h/1.2/Tue May 30 14:56:31 2006//
/group.h/1.10/Wed Jun 27 11:52:15 2007//
/main1.cpp/1.14/Tue Jul 24 14:08:35 2007//
/main2.cpp/1.15/Tue Jul 24 14:08:35 2007//
/main3.cpp/1.10/Tue Jul 24 14:08:35 2007//
/model.cpp/1.2/Tue Apr 18 12:34:58 2006//
/model.h/1.1.1.1/Mon Mar  6 14:02:15 2006//
/my_math.cpp/1.6/Sat Jul 29 10:39:50 2006//
/my_math.h/1.2/Wed Mar  8 14:23:26 2006//
/my_string.cpp/1.1.1.1/Mon Mar  6 14:02:15 2006//
/my_string.h/1.1.1.1/Mon Mar  6 14:02:15 2006//
/nr.cpp/1.1.1.1/Mon Mar  6 14:02:15 2006//
/nr.h/1.1.1.1/Mon Mar  6 14:02:15 2006//
/phi.cpp/1.5/Sat Jul 29 10:39:50 2006//
/phi.h/1.1.1.1/Mon Mar  6 14:02:15 2006//
/princomp.cpp/1.1.1.1/Mon Mar  6 14:02:15 2006//
/princomp.h/1.2/Thu Feb  8 08:34:31 2007//
/r.cpp/1.1.1.1/Mon Mar  6 14:02:15 2006//
/r.h/1.1.1.1/Mon Mar  6 14:02:15 2006//
/sample_info.cpp/1.1.1.1/Mon Mar  6 14:02:15 2006//
/sample_info.h/1.1.1.1/Mon Mar  6 14:02:15 2006//
/snp.cpp/1.1.1.1/Mon Mar  6 14:02:15 2006//
/snp.h/1.1.1.1/Mon Mar  6 14:02:15 2006//
/stdafx.h/1.1.1.1/Mon Mar  6 14:02:15 2006//
/term.cpp/1.1.1.1/Mon Mar  6 14:02:15 2006//
/term.h/1.1.1.1/Mon Mar  6 14:02:15 2006//
/wildcards.cpp/1.1.1.1/Mon Mar  6 14:02:15 2006//
D/CPP_Parsers_Source////
D/mylib////
D/nr////
/group.cpp/1.22/Mon Jun  9 16:42:45 2008//
