# Supplementary material for: A Web-based and Grid-enabled dChip version for the analysis of large sets of gene expression data
Source: BMC Bioinformatics. 2008 Nov 13;9:480. doi: 10.1186/1471-2105-9-480 (PMC2596147; doi:10.1186/1471-2105-9-480)
Supplement: Additional file 1 — Source code. The archive contains the source code of modified dChip. [file 1471-2105-9-480-S1.gz › gdchip/nr.cpp]

#include "stdafx.h"

#include <cmath>
#include <limits>

#include "nr.h"
#include "cdf.h"
//using namespace std;
#define nrerror WritePrompt;

double pearson_pvalue(double r, int n) {
	const DP TINY=1.0e-20; // NR p639
	
	double z=0.5*log((1.0+r+TINY)/(1.0-r+TINY));
	int df=n-2;
	double t=r*sqrt(df/((1.0-r+TINY)*(1.0+r+TINY)));
	return betai(0.5*df,0.5,df/(df+t*t));
}

//void spear(Vec_I_DP &data1, Vec_I_DP &data2, DP &d, DP &zd, DP &probd,
void spear(DP *data1, DP *data2, int n, DP &d, DP &zd, DP &probd,
	DP &rs, DP &probrs)
{
	int j;
	DP vard,t,sg,sf,fac,en3n,en,df,aved;

	//int n=data1.size();
	Vec_DP wksp1(n),wksp2(n);
	for (j=0;j<n;j++) {
		wksp1[j]=data1[j];
		wksp2[j]=data2[j];
	}
	sort2(wksp1,wksp2);
	crank(wksp1,sf);
	sort2(wksp2,wksp1);
	crank(wksp2,sg);
	d=0.0;
	for (j=0;j<n;j++)
		d += SQR(wksp1[j]-wksp2[j]);
	en=n;
	en3n=en*en*en-en;
	aved=en3n/6.0-(sf+sg)/12.0;
	fac=(1.0-sf/en3n)*(1.0-sg/en3n);
	vard=((en-1.0)*en*en*SQR(en+1.0)/36.0)*fac;
	zd=(d-aved)/sqrt(vard);
	probd=erfcc(fabs(zd)/1.4142136);
	rs=(1.0-(6.0/en3n)*(d+(sf+sg)/12.0))/sqrt(fac);
	fac=(rs+1.0)*(1.0-rs);
	if (fac > 0.0) {
		t=rs*sqrt((en-2.0)/fac);
		df=en-2.0;
		probrs=betai(0.5*df,0.5,df/(df+t*t));
	} else
		probrs=0.0;
}

void crank(Vec_IO_DP &w, DP &s)
{
	int j=1,ji,jt;
	DP t,rank;

	int n=w.size();
	s=0.0;
	while (j < n) {
		if (w[j] != w[j-1]) {
			w[j-1]=j;
			++j;
		} else {
			for (jt=j+1;jt<=n && w[jt-1]==w[j-1];jt++);
			rank=0.5*(j+jt-1);
			for (ji=j;ji<=(jt-1);ji++)
				w[ji-1]=rank;
			t=jt-j;
			s += (t*t*t-t);
			j=jt;
		}
	}
	if (j == n) w[n-1]=n;
}

void sort2(Vec_IO_DP &arr, Vec_IO_DP &brr)
{
	const int M=7,NSTACK=50;
	int i,ir,j,k,jstack=-1,l=0;
	DP a,b;
	Vec_INT istack(NSTACK);

	int n=arr.size();
	ir=n-1;
	for (;;) {
		if (ir-l < M) {
			for (j=l+1;j<=ir;j++) {
				a=arr[j];
				b=brr[j];
				for (i=j-1;i>=l;i--) {
					if (arr[i] <= a) break;
					arr[i+1]=arr[i];
					brr[i+1]=brr[i];
				}
				arr[i+1]=a;
				brr[i+1]=b;
			}
			if (jstack < 0) break;
			ir=istack[jstack--];
			l=istack[jstack--];
		} else {
			k=(l+ir) >> 1;
			SWAP(arr[k],arr[l+1]);
			SWAP(brr[k],brr[l+1]);
			if (arr[l] > arr[ir]) {
				SWAP(arr[l],arr[ir]);
				SWAP(brr[l],brr[ir]);
			}
			if (arr[l+1] > arr[ir]) {
				SWAP(arr[l+1],arr[ir]);
				SWAP(brr[l+1],brr[ir]);
			}
			if (arr[l] > arr[l+1]) {
				SWAP(arr[l],arr[l+1]);
				SWAP(brr[l],brr[l+1]);
			}
			i=l+1;
			j=ir;
			a=arr[l+1];
			b=brr[l+1];
			for (;;) {
				do i++; while (arr[i] < a);
				do j--; while (arr[j] > a);
				if (j < i) break;
				SWAP(arr[i],arr[j]);
				SWAP(brr[i],brr[j]);
			}
			arr[l+1]=arr[j];
			arr[j]=a;
			brr[l+1]=brr[j];
			brr[j]=b;
			jstack += 2;
			if (jstack >= NSTACK) nrerror("NSTACK too small in sort2.");
			if (ir-i+1 >= j-l) {
				istack[jstack]=ir;
				istack[jstack-1]=i;
				ir=j-1;
			} else {
				istack[jstack]=j-1;
				istack[jstack-1]=l;
				l=i;
			}
		}
	}
}

DP betai(const DP a, const DP b, const DP x)
{
	DP bt;

	if (x < 0.0 || x > 1.0) nrerror("Bad x in routine betai");
	if (x == 0.0 || x == 1.0) bt=0.0;
	else
		bt=exp(gammln(a+b)-gammln(a)-gammln(b)+a*log(x)+b*log(1.0-x));
	if (x < (a+1.0)/(a+b+2.0))
		return bt*betacf(a,b,x)/a;
	else
		return 1.0-bt*betacf(b,a,1.0-x)/b;
}

DP betacf(const DP a, const DP b, const DP x)
{
	const int MAXIT=100;
	//const DP EPS=numeric_limits<DP>::epsilon();
	//const DP FPMIN=numeric_limits<DP>::min()/EPS;
	const DP EPS=3.0e-7;
	const DP FPMIN=1.0e-30;

	int m,m2;
	DP aa,c,d,del,h,qab,qam,qap;

	qab=a+b;
	qap=a+1.0;
	qam=a-1.0;
	c=1.0;
	d=1.0-qab*x/qap;
	if (fabs(d) < FPMIN) d=FPMIN;
	d=1.0/d;
	h=d;
	for (m=1;m<=MAXIT;m++) {
		m2=2*m;
		aa=m*(b-m)*x/((qam+m2)*(a+m2));
		d=1.0+aa*d;
		if (fabs(d) < FPMIN) d=FPMIN;
		c=1.0+aa/c;
		if (fabs(c) < FPMIN) c=FPMIN;
		d=1.0/d;
		h *= d*c;
		aa = -(a+m)*(qab+m)*x/((a+m2)*(qap+m2));
		d=1.0+aa*d;
		if (fabs(d) < FPMIN) d=FPMIN;
		c=1.0+aa/c;
		if (fabs(c) < FPMIN) c=FPMIN;
		d=1.0/d;
		del=d*c;
		h *= del;
		if (fabs(del-1.0) <= EPS) break;
	}
	if (m > MAXIT) nrerror("a or b too big, or MAXIT too small in betacf");
	return h;
}

DP erfcc(const DP x)
{
	DP t,z,ans;

	z=fabs(x);
	t=1.0/(1.0+0.5*z);
	ans=t*exp(-z*z-1.26551223+t*(1.00002368+t*(0.37409196+t*(0.09678418+
		t*(-0.18628806+t*(0.27886807+t*(-1.13520398+t*(1.48851587+
		t*(-0.82215223+t*0.17087277)))))))));
	return (x >= 0.0 ? ans : 2.0-ans);
}

DP gammln(const DP xx)
{
	int j;
	DP x,y,tmp,ser;
	static const DP cof[6]={76.18009172947146,-86.50532032941677,
		24.01409824083091,-1.231739572450155,0.1208650973866179e-2,
		-0.5395239384953e-5};

	y=x=xx;
	tmp=x+5.5;
	tmp -= (x+0.5)*log(tmp);
	ser=1.000000000190015;
	for (j=0;j<6;j++) ser += cof[j]/++y;
	return -tmp+log(2.5066282746310005*ser/x);
}
