# Supplementary material for: A Web-based and Grid-enabled dChip version for the analysis of large sets of gene expression data
Source: BMC Bioinformatics. 2008 Nov 13;9:480. doi: 10.1186/1471-2105-9-480 (PMC2596147; doi:10.1186/1471-2105-9-480)
Supplement: Additional file 1 — Source code. The archive contains the source code of modified dChip. [file 1471-2105-9-480-S1.gz › gdchip/stdafx.h]

#if !defined(AFX_STDAFX_H__C8BD735D_FAD4_492C_A408_0552DE371828__INCLUDED_)
#define AFX_STDAFX_H__C8BD735D_FAD4_492C_A408_0552DE371828__INCLUDED_

#if defined(_WINDOWS)

#if _MSC_VER > 1000
#pragma once
#endif // _MSC_VER > 1000

#define VC_EXTRALEAN		// Exclude rarely-used stuff from Windows headers

#include <afxwin.h>         // MFC core and standard components
#include <afxext.h>         // MFC extensions
#include <afxole.h>         // MFC OLE classes
#include <afxcview.h>
#include <afxdtctl.h>		// MFC support for Internet Explorer 4 Common Controls
#ifndef _AFX_NO_AFXCMN_SUPPORT
#include <afxcmn.h>			// MFC support for Windows Common Controls
#endif // _AFX_NO_AFXCMN_SUPPORT

#include <afxrich.h>

#include "group.h"
#endif

//{{AFX_INSERT_LOCATION}}
// Microsoft Visual C++ will insert additional declarations immediately before the previous line.

#endif // !defined(AFX_STDAFX_H__C8BD735D_FAD4_492C_A408_0552DE371828__INCLUDED_)
