# Supplementary material for: A Web-based and Grid-enabled dChip version for the analysis of large sets of gene expression data
Source: BMC Bioinformatics. 2008 Nov 13;9:480. doi: 10.1186/1471-2105-9-480 (PMC2596147; doi:10.1186/1471-2105-9-480)
Supplement: Additional file 1 — Source code. The archive contains the source code of modified dChip. [file 1471-2105-9-480-S1.gz › gdchip/r.h]

#if !defined(R_H)
#define R_H

#include "statconnectorsrv.h"

class R : public IStatConnector {
public:
	bool started;
	
	R() {
		started = false;
	}

	~R() {
		if (started)
			ReleaseDispatch();
	}
	bool Start(bool message = true);

	void SetMatrix(CString name, float **mat, int num_row,
				  int num_col);
	void GetMatrix(CString name, float **mat, int num_row,
				  int num_col);

	void Do(CString str) {
		EvaluateNoReturn(str);
		//Evaluate(str);
	}

	void SetVec(CString name, float *vec, int len);
	void GetVec(CString name, float *vec, int len);

};

extern R r;

#endif
