# Supplementary material for: A Web-based and Grid-enabled dChip version for the analysis of large sets of gene expression data
Source: BMC Bioinformatics. 2008 Nov 13;9:480. doi: 10.1186/1471-2105-9-480 (PMC2596147; doi:10.1186/1471-2105-9-480)
Supplement: Additional file 1 — Source code. The archive contains the source code of modified dChip. [file 1471-2105-9-480-S1.gz › gdchip/my_string.h]

#if !defined(MY_STRING_H)
#define MY_STRING_H

#include <iostream>
#include <string>

using namespace std;

string my_replace(string str_src, string old, string newstr);

string my_remove(string str_src, string old);

int my_FindOneOf(string str_src, string find_one);

char* LeftTrim (char* const szTrim);

char* RightTrim (char* const szTrim);

#endif
