# Supplementary material for: A Web-based and Grid-enabled dChip version for the analysis of large sets of gene expression data
Source: BMC Bioinformatics. 2008 Nov 13;9:480. doi: 10.1186/1471-2105-9-480 (PMC2596147; doi:10.1186/1471-2105-9-480)
Supplement: Additional file 1 — Source code. The archive contains the source code of modified dChip. [file 1471-2105-9-480-S1.gz › gdchip/main2.cpp]

#include "stdafx.h" // // for VC++'s use; a blank file for console version

#include "cdf.h"
#include "group.h"
#include "array_list.h"

#if !defined(WIN32)
#include <getopt.h> // for command line parameters
#endif

#include <stdio.h>
#include <string>

#include <unistd.h>

#ifdef MPIV

#undef SEEK_SET
#undef SEEK_END
#undef SEEK_CUR

#include "mpi.h"

#define BUFSIZE 256

#endif

#ifdef MPIV
/* This is the master */
int master_io( MPI_Comm master_comm, MPI_Comm comm )
{
    	int        i,j, size;
    	char       buf[256];
    	MPI_Status status;
    	//int        k;
    
    	MPI_Comm_size( master_comm, &size );
    	for (j=1; j<4; j++) {
    	    for (i=1; i<size; i++) {
        	    MPI_Recv( buf, 256, MPI_CHAR, i, 0, master_comm, &status );
        	    fputs( buf, stdout );
        	}
    	}
}
#endif

/* This is the slave */
#ifdef MPIV
int slave_io(MPI_Comm master_comm, MPI_Comm comm, bool Routput )
#else
int slave_io(bool Routput)
#endif
{
	#ifdef MPIV
	char buf[BUFSIZE];
    	int  rank, size, k;
        
	MPI_Comm_rank( comm, &rank );
    	MPI_Comm_size( master_comm, &size );
        
	group.divisions = size-1;
    	group.proc_num = rank+1;

        char* name;
        name = new char[10];
        gethostname(name, 10);
	#elif PAR
	char* name;
        name = new char[10];
        gethostname(name, 10);
	#endif
	
	// OpenGroup: more details in CMainFrame::OnExtract()
        #ifdef MPIV
	sprintf(buf, "{Hostname: %s, Slave: %d. Open group\n", name, rank+1);
        //MPI_Send( buf, BUFSIZE, MPI_CHAR, 0, 0, master_comm );
        #elif PAR
	sprintf(prompt_str, "{Hostname: %s. Open group\n", name);
	//cout << prompt_str << "\n";	
	#else
	sprintf(prompt_str, "{Open group\n");
        WritePrompt(prompt_str, false);
	#endif
	strcpy(group.ArrayListFile, ""); // use all arrays for exporting MBEI data
        
	group.UseCDF = true;
        group.DcpInWorking = true;
        
	time_t startTime;
        time_t endTime;
        time(&startTime);
        if (!(cdf.Read(group.CDFName, false, "") && group.OpenGroup())) {
                #ifdef MPIV
		sprintf(buf, "{Hostname: %s, Slave: %d. Opening group not completed}\n", name, rank+1);
                MPI_Send( buf, BUFSIZE, MPI_CHAR, 0, 0, master_comm );
                delete name;
		#elif PAR
		sprintf(prompt_str, "{Hostname: %s. Opening group not completed}\n", name);
		cout << prompt_str << "\n";
		delete name;
		#else
		sprintf(prompt_str, "Opening group not completed}\n");
                WritePrompt(prompt_str, false);
		#endif
                return 1;
        } else {
                group.GroupOpened = true;
		time(&endTime);
		#ifdef MPIV
                sprintf(buf, "Hostname: %s, Slave: %d. Open Finished in %.0lf seconds}\n", name, rank+1,  difftime(endTime, startTime));                
		MPI_Send( buf, BUFSIZE, MPI_CHAR, 0, 0, master_comm );
        	#elif PAR
		sprintf(prompt_str, "Hostname: %s. Open Finished in %.0lf seconds}\n", name,  difftime(endTime, startTime));
		cout << prompt_str << "\n";
		#else
		sprintf(prompt_str, "Open Finished in %.0lf seconds}\n",  difftime(endTime, startTime));
                WritePrompt(prompt_str, false);
		#endif
	}

	if (group.proc_num && group.divisions){
                                                                                                              
                group.NumGenes = cdf.NumUnit/group.divisions;
                                       
                group.StartingGene = group.NumGenes*(group.proc_num-1);
                                                                                                              
                group.EndingGene = (group.divisions == group.proc_num) ? cdf.NumUnit : group.NumGenes*group.proc_num;
        }
        else {
                group.StartingGene = 0;
                group.EndingGene = cdf.NumUnit;
        }
                                                                                                              
        //Model-based expression: more details in CMainFrame::OnModel()
        #ifdef MPIV
	sprintf(buf, "{Hostname: %s, Slave: %d. Model-based expression...\n", name, rank+1);
        //MPI_Send( buf, BUFSIZE, MPI_CHAR, 0, 0, master_comm );
	#elif PAR
        sprintf(prompt_str, "{Hostname: %s. Model-based expression...\n", name);
	//cout << prompt_str << "\n";
	#else
	sprintf(prompt_str, "{Model-based expression...\n");
	WritePrompt(prompt_str, false);
	#endif 

	time(&startTime);
                                                                                                              
        if (!group.Model()) {
		#ifdef MPIV
		sprintf(buf, "Hostname: %s, Slave: %d. Expression calculation not completed}\n", name, rank+1);
                MPI_Send( buf, BUFSIZE, MPI_CHAR, 0, 0, master_comm );
		delete name;
		#elif PAR
		sprintf(prompt_str, "Hostname: %s. Expression calculation not completed}\n", name);
                cout << prompt_str << "\n";
		delete name;
		#else
		sprintf(prompt_str, "Expression calculation not completed}\n");
		WritePrompt(prompt_str, false);
		#endif
                return 1;
        } else {
                time(&endTime);
		#ifdef MPIV
                sprintf(buf, "Hostname: %s, Slave: %d. Expression calculation Finished in %.0lf}\n", name, rank+1,  difftime(endTime, startTime));
                MPI_Send( buf, BUFSIZE, MPI_CHAR, 0, 0, master_comm );
        	#elif PAR
		sprintf(prompt_str, "Hostname: %s. Expression calculation Finished in %.0lf}\n", name,  difftime(endTime, startTime));
		cout << prompt_str << "\n";
		#else
		sprintf(prompt_str, "Expression calculation Finished in %.0lf}\n", difftime(endTime, startTime));
		WritePrompt(prompt_str, false);
		#endif
	}

	//Write csv file
	#ifdef MPIV
	sprintf(buf, "{Hostname: %s, Slave: %d. Writing Expression%d.csv...\n", name, rank+1, group.proc_num);
        //MPI_Send( buf, BUFSIZE, MPI_CHAR, 0, 0, master_comm );
	#elif PAR
	sprintf(prompt_str, "{Hostname: %s. Writing Expression%d.csv...\n", name, group.proc_num);
        //cout << prompt_str << "\n";
	#else
	sprintf(prompt_str, "{Writing Expression file...\n");
	WritePrompt(prompt_str, false);
	#endif
	time(&startTime);
	bool ret;
	if (Routput) ret = group.Write2();
	else ret = group.Write();
	if (!ret){
		#ifdef MPIV
                sprintf(buf, "{Hostname: %s Slave: %d. Writing not completed}\n", name, rank+1);
                MPI_Send( buf, BUFSIZE, MPI_CHAR, 0, 0, master_comm );
                delete name;
		#elif PAR
		sprintf(prompt_str, "{Hostname: %s. Writing not completed}\n", name);
		cout << prompt_str << "\n";
		delete name;
		#else
		sprintf(prompt_str, "Writing not completed}\n");
		WritePrompt(prompt_str, false);
		#endif
                return 1;
        }else{
                time(&endTime);
		#ifdef MPIV
                sprintf(buf, "Hostname: %s, Slave: %d. Writing Finished in %.0lf}\n", name, rank+1, difftime(endTime, startTime));
                MPI_Send( buf, BUFSIZE, MPI_CHAR, 0, 0, master_comm );
        	#elif PAR
		sprintf(prompt_str, "Hostname: %s. Writing Finished in %.0lf}\n", name, difftime(endTime, startTime));
		cout << prompt_str << "\n";
		#else
		sprintf(prompt_str, "Writing Finished in %.0lf}\n", difftime(endTime, startTime));
		WritePrompt(prompt_str, false);
		#endif
	}
	#ifdef MPIV
    	delete name;
	#endif
	#ifdef PAR
        delete name;
        #endif
	return 0;
}

bool readIni(char * ini)
{
	ifstream in;

	in.open(ini);
	if (!in) {
		sprintf(prompt_str, "Cannot read configuration file %s\n", ini);
		WritePrompt(prompt_str);
		return 1;
	} else {
		in.close();
		char *pos = strrchr(ini, '.');
		if (pos) *pos = '\0';
		group.ReadIniFile(ini);
	}
}

// dChip console version

int main( int argc, char **argv) {

	
	//Quiet = false;
        Calculating = true;
        group.DcpInWorking = true;
        group.modulo2 = true;
                                                                                                
        group.divisions = 0;
        group.proc_num = 0;
        group.NumGenes = 0;

	bool IniFile = false;	

	time_t startTotalTime;
	time_t endTotalTime;

	time(&startTotalTime);

	#ifdef MPIV
	//mpi init
	int rank, size;
        MPI_Comm new_comm;
        
	MPI_Init( &argc, &argv );
        MPI_Comm_rank( MPI_COMM_WORLD, &rank );
        MPI_Comm_split( MPI_COMM_WORLD, rank == 0, 0, &new_comm );
	//end of mpi init
	#else
                                                                                                
        #ifdef PAR
        int rtn;
        while((rtn = getopt(argc, argv, "rd:n:i:")) != -1){
                switch (rtn) {
			case 'r':
                                Routput = true;
                                break;
			case 'i':
                                readIni(optarg);
                                IniFile = true;
                                break;
                        case 'd':
                                group.divisions = int(atof(optarg));
                                break;
                        case 'n':
                                group.proc_num = int(atof(optarg));
                                break;
                        default :
                                break;
                }
        }
	#endif
        #endif	
	
	#ifndef PAR
	bool Routput = false;
	int rtn;
        while((rtn = getopt(argc, argv, "i:r")) != -1){
                switch (rtn) {
                        case 'r':
                                Routput = true;
                                break;
			case 'i':
				readIni(optarg);
				IniFile = true;
				break;
                 	default :
                                break;
                }
        }

	#endif

	if (!IniFile)
                group.ReadIniFile("data");

	#ifdef MPIV
	if (rank == 0) {
                printf("** master begin **\n");
                master_io( MPI_COMM_WORLD, new_comm );
                printf("** master end **\n");
        }
        else {
                slave_io( MPI_COMM_WORLD, new_comm, Routput );
        }
        
	MPI_Finalize( );
	#else
	slave_io(Routput);
	#endif

	time(&endTotalTime);

        sprintf(prompt_str, "Total execution finished in %.0lf seconds", difftime(endTotalTime, startTotalTime));
        WritePrompt(prompt_str, false);

//    group.ExportExpression();
            


        
	return 0;

}
