# Supplementary material for: A Web-based and Grid-enabled dChip version for the analysis of large sets of gene expression data
Source: BMC Bioinformatics. 2008 Nov 13;9:480. doi: 10.1186/1471-2105-9-480 (PMC2596147; doi:10.1186/1471-2105-9-480)
Supplement: Additional file 1 — Source code. The archive contains the source code of modified dChip. [file 1471-2105-9-480-S1.gz › gdchip/cdf.h]

#if !defined(CDF_H)
#define CDF_H

#include <fstream>
#include <iostream>
//using namespace std;

/*
class CDF contains data structures for a cdf file, struct CDF_UNIT for a
gene, struct CDF_CELL for a cell. 
Extract() reads in lines of a cdf file; 
Write() writes the whole object into a binary file so next time we 
can directly read in the binary file.

The description of one probe set in Affy CDF files:
Atoms mean probe pairs, cells mean probes. For expression array there is only Block1. 
For the probe descriptions, dchip only reads X, Y, ExPos (0-15; ordering of probes. 
Can be relative basepair position in a gene). So you only need to have these 
columns in our custom CDF file. One more column needed is 0 and 1 to indicate 
Mismatch or Perfect Match. (for standard CDF below we compare CBASE and PBASE to 
determine MM and PM).

*/
// for handling CDF files, read in info and store for future use 

//#define TEST

//#define FILE_FORMAT 3
#define FILE_FORMAT 4 // for Exon and 500K array

#define VERSION_STR ("dChip 2005 (DNA-Chip Analyzer), Build date: "__DATE__) 

#if defined(_WINDOWS)
#define FILE_SEP '\\'
#else
#define FILE_SEP '/'
#endif

#define TAB '\t'
#define MY_SQR(x) ((x)*(x))
#define CELL_IDX(x, y) ((x) * cdf.CellDim + (y))

#if defined(_WINDOWS)
#define OVERWRITE_FIRST false // for the first line of prompt like "Gene 0"
#else
#define OVERWRITE_FIRST true
#endif

#define UNIT_NAME_LEN 50
#define LINE_LEN 1000
#define LONG_LINE 20000
#define HUGE_LINE_LEN 500000 

typedef char TINY_STRING[UNIT_NAME_LEN];
typedef char SHORT_STRING[255];
typedef char MEDIUM_STRING[LINE_LEN];
typedef char LONG_STRING[LONG_LINE];

#define SIZEPTR32 4

#define FLAG_NUM 2

enum {MM, PM, QC}; // flag of a cell
extern char * MatchStr[];
extern char TextFileFilter[];

enum {HUSNP = 1, SNP10K = 2, SNP60K = 3};

#define NAME_DISP 30 // display length of gene names

#define MAX_ARRAY_NUM 1000

//#define MAX_PROBE_NUM 1000 
#define MAX_PROBE_NUM 300

#define MAX_SINGLE_OUTLIER 30 // in a probe set

#if !defined(_WINDOWS)
#define COLORREF int
#define RGB(a, b, c) (a + b + c) // don't use it anyway
#endif

// colors: http://www.tayloredmktg.com/rgb/#BR
#define BLACK RGB(0, 0, 0)
#define BLUE RGB(0, 0, 255)
#define RED RGB(255, 0, 0)
#define GREEN RGB(0, 255, 0)
#define GRAY RGB(200, 200, 200)
#define WHITE RGB(255, 255, 255)
#define CYAN RGB(0, 255, 255)
#define YELLOW RGB(255, 255, 0)
#define MAGENTA RGB(255, 0, 255) 
#define LIGHTBLUE RGB(125, 125, 255)
#define LIGHTRED RGB(255, 125, 125)
#define LIGHTYELLOW RGB(255, 255, 150)
#define LIGHTGRAY RGB(200, 200, 200)
#define LIGHTGRAY2 RGB(225,225,225)
#define OLIVE_GREEN RGB(107, 142, 35)
#define DARKGRAY RGB(150, 150, 150)

extern COLORREF BasicColor[];
#define NUM_BASIC_COLOR 4

#define PIC_CHANGE 1.2 // ratio used when changing the size of the pictures
#define MIN_PIC_WD 600 // data view size in piexel 

#define SATURATION_PCT .95 // consider as saturated > .95 * max_inten
		
struct THETA_INFO {
	float Theta, ThetaStd;
	int Exclude; // -1 for array outlier, 1 when only the first probe is
		// a single outlier, 2 when only the 2nd probe is a single outlier ...
};

typedef double ARRAY_VEC[MAX_ARRAY_NUM];  


class CDF_CELL {
public:
#if (FILE_FORMAT >= 4)
	int UnitIndex; // 5/26/05: to handle 500K array
#else
	unsigned short UnitIndex; // belong to which Unit? our own unit id	
#endif
	unsigned short Atom;
	int32_t ExPos; // exon position, can be very long; 
	//for SNP60K, negative value for B probes and its absolute value is A block size

	unsigned char Flag;
	CDF_CELL() {
		Flag = QC;
	}
}; // sizeof(CDF_CELL) = 12

class SHORT_POINT {
public:
	short x, y;
	SHORT_POINT() {
		x = -1;
	}
};

typedef SHORT_POINT SHORT_POINT_ARRAY[FLAG_NUM];

class CDF_UNIT {
public:
	char UnitName[UNIT_NAME_LEN]; // as in *.cdf file
	short NumProbe; // number probe pairs
	SHORT_POINT_ARRAY *CellPos;
	CDF_UNIT() {
		CellPos = NULL;
	}
}; // sizeof(CDF_UNIT) = 56

class CDF { // the information extracted from cdf file
	// sizeof(CDF) = 1068
public:
	char FileName[LINE_LEN - 1];
	unsigned char Format;
	char ChipType[UNIT_NAME_LEN];

	int32_t CellDim; // "int" allocated on 4*n address!
	int32_t NumUnit; 
	
	CDF_UNIT *Unit; 
	CDF_CELL *Cell;
	
	bool Extract(const char * cdf_file, const char * mask_file); 
	bool ExtractBinaryCDF(const char * cdf_file, const char * mask_file); 

	int GetNum();
	bool ExtractCell();

	bool ReadExisting(const char * file);

	CDF() {
		Unit = NULL;
		Cell = NULL;
		CellDim = 640; // for Chromosome view
	}

	~CDF() {
		Release();
	}
	void Release();

	bool Write();
	
	bool Read(const char * cdf_file, bool always_extract,
		const char * mask_file);
	
	bool ValidCell(int i, int j) {
		return (i >= 0 && j >= 0 && i < CellDim && j < CellDim);
	}
	int FindUnitName(const char *name, bool exact = true);

	void Print();

	void GetCellPos();
	bool CheckCellPos();

	bool ReadMaskFile(const char * mask_file);
	
	CDF_CELL *GetCell(int x, int y) {
		return &(Cell[x * CellDim + y]);
	}
	bool IsAffyControl(int i);

	bool ReadProbeTabFile(const char *cdf_file);

	void GetXY(int unit, int probe, int pm_mm, int &x, int &y);
	void DeleteLastLetter();

	bool ReadPgfFile(const char *file);
};

void WritePrompt(const char * str, bool overwrite = false, COLORREF color = BLACK);
enum SHOW_PROMPT_PLACE {SHOW_PROMPT_NONE, SHOW_PROMPT_NORMAL, SHOW_PROMPT_PLOT};
extern SHOW_PROMPT_PLACE ShowPrompt;

void InsertExcelFile(const char * file, bool insert_file = false);

void YieldControl();
char *GetStr(char *line, char ch = '=');
char *get_str_after(char *line, char *name);
char *set_next_tab_zero(char *str);
int wildcardfit(char *wildcard, char *test);

bool FileNameIsNone(const char *file);

#if defined(_WINDOWS)
CString AppendFileName(CString file, const char *str);
void GotoLink(CString link);

#else
char *AppendFileName(char *file, const char *str);
void GotoLink(char *link);
#endif

#if defined(_WINDOWS)
void ShowButtonName(CButton &m_button, char *text, char *none_str = "None");
void ChangeButtonName(CButton &m_button, char *text, bool open,
					  bool permit_none, char *none_str = "None");
#endif

#if !defined(WIN32)
#define stricmp my_stricmp
#define strnicmp my_strnicmp
#endif

extern CDF cdf;
extern bool Calculating;
extern MEDIUM_STRING prompt_str;
extern char tmp_line[HUGE_LINE_LEN];

extern int SnpChip, PM_Chip, IgnoreProbeSet, LeftRotated;

#endif
