# Supplementary material for: A Web-based and Grid-enabled dChip version for the analysis of large sets of gene expression data
Source: BMC Bioinformatics. 2008 Nov 13;9:480. doi: 10.1186/1471-2105-9-480 (PMC2596147; doi:10.1186/1471-2105-9-480)
Supplement: Additional file 1 — Source code. The archive contains the source code of modified dChip. [file 1471-2105-9-480-S1.gz › gdchip/princomp.cpp]

// 8/22/00: find the first 2 principle components of a data matrix
#include "stdafx.h"

#include <math.h>

#include "princomp.h"
#include "my_math.h"

PRIN_COMP::PRIN_COMP(int row, int col) {
	Theta = new double[row];
	Phi = new double[col];
	old_phi = new double[col];
	
	X = matrix<double>(row, col);
	X_Prime = matrix<double>(col, row);
	PrinComp = matrix<float>(row, 2); 
	
	MaxRow = row;
	MaxCol = col;

	NumRow = row;
	NumCol = col;
	/*if (!X || !X_Prime) {
		WritePrompt("    Error: new X in GetPrinComp()", false, RED);
		return false;
	}*/
}

bool PRIN_COMP::SetRowCol(int row, int col) {
	if (row <= MaxRow)
		NumRow = row;
	else
		return false;

	if (col <= MaxCol)
		NumCol = col;
	else
		return false;

	return true;
}

PRIN_COMP::~PRIN_COMP() {
	if (Theta)
		delete Theta;
	if (Phi)
		delete Phi;
	if (old_phi)
		delete old_phi;

	if (X)
		free_matrix(X, NumRow, NumCol);
	if (X_Prime)
		free_matrix(X_Prime, NumCol, NumRow);
	if (PrinComp)
		free_matrix(PrinComp, NumRow, 2); 
}

void PRIN_COMP::SetX(int i, int j, double value) {
	X[i][j] = value;
	X_Prime[j][i] = value;
}

void PRIN_COMP::CenterCol() {
	//mean-center each column 
	int i, j;

	double mean;

	for (i = 0; i < NumCol; i ++) {
		mean = 0;
		int cnt = 0;
		for (j = 0; j < NumRow; j ++) {
			if (X[j][i] != MISSING) {
				mean += X[j][i];
				cnt ++;
			}
			
		}
		if (cnt > 0) {
			mean /= cnt;
		
			for (j = 0; j < NumRow; j ++) {
				X[j][i] -= mean;
				X_Prime[i][j] = X[j][i];
			}
		} // otherwise keep as MISSING
	}
}

double InnerProductMissing(double * v1, double * v2, int len) {

	int cnt = 0;
	double sum = 0;
	for (int i = 0; i < len; i ++) {
		if (v1[i] != MISSING && v2[i] != MISSING) {
			sum += v1[i] * v2[i];
			cnt ++;
		}
	}

	if (cnt > 0)
		return sum;
	else {
		WritePrompt("    Error: InnerProductMissing()", false, RED);
		return MISSING;
	}
}


bool PRIN_COMP::Fit() {

	int i, j;

	for (i = 0; i < NumRow; i ++)
		Theta[i] = i + 1;
	for (j = 0; j < NumCol; j ++) {
		Phi[j] = j + 1;
	}

	int iter = 0;
	int copy_len = NumCol * sizeof(double);
		
	do {
		memcpy(old_phi, Phi, copy_len);
	
		for(i = 0; i < NumRow; i ++) {
			Theta[i] = InnerProductMissing(X[i], Phi, NumCol);
			if (Theta[i] == MISSING) {
				return false;
			}
			
		}
		for(j = 0; j < NumCol; j ++) {
			Phi[j] = InnerProductMissing(X_Prime[j], Theta, NumRow);
			if (Phi[j] == MISSING)
				return false;
				
		}
		 
		// to make sum(Phi[j]^2) = NumCol
		double scaler = sqrt(1 / InnerProductMissing(Phi, Phi, NumCol)) ;
		scale_vec(Phi, scaler, NumCol);

		iter ++;
		
	} while (!Same(old_phi, Phi, NumCol));

	return true;
}

bool PRIN_COMP::Compute() {
	CenterCol();
	
	bool success;

	if (Fit()) {

		for (int i = 0; i < NumRow; i ++)
			PrinComp[i][0] = Theta[i];
		
		// fit the residual to get the 2nd component
		for (int i = 0; i < NumRow; i ++) {
			for (int j = 0; j < NumCol; j ++) {
				X[i][j] -= Theta[i] * Phi[j];
				X_Prime[j][i] = X[i][j];

			}
		}

		if (Fit()) {
			for (int i = 0; i < NumRow; i ++)
				PrinComp[i][1] = Theta[i];
			success = true;
		} else 
			success = false;
		
	} else 
		success = false;

	return success;
}

	
