# Supplementary material for: A Web-based and Grid-enabled dChip version for the analysis of large sets of gene expression data
Source: BMC Bioinformatics. 2008 Nov 13;9:480. doi: 10.1186/1471-2105-9-480 (PMC2596147; doi:10.1186/1471-2105-9-480)
Supplement: Additional file 1 — Source code. The archive contains the source code of modified dChip. [file 1471-2105-9-480-S1.gz › gdchip/compare.cpp]

#include "stdafx.h"

#include "compare.h"
#include "array_list.h"
#include "ci.h"
#include "gene_info.h"
#include "group.h"
#include "my_math.h"

#include <string.h>
#include <stdlib.h>
#include <iostream>
#include <ctype.h>

using namespace std;

char compare_line[LONG_LINE];

char *CombineStr[] = {"and", "or", "and not", "or not"};
// see COMBINE_TYPE

#if defined(_WINDOWS)
CString vec2str(int *vec, int len) {
	// e.g. 13,14,15

	CString vec_str, str;

	bool first = true;
	vec_str = "";
	for (int i = 0; i < len; i ++) {
		if (first)
			first = false;
		else
			vec_str += ',';

		str.Format("%d", vec[i] + 1);
		vec_str += str;

	}

	return vec_str;
}
#else
char *vec2str(int *vec, int len) {
	// e.g. 13,14,15

	LONG_STRING vec_str;
	
	bool first = true;
	
	for (int i = 0; i < len; i ++) {
                if (first){
                        first = false;
			sprintf(vec_str, "%d", (vec[i] + 1));
		}
                else   
                        sprintf(vec_str, "%s,%d", vec_str, (vec[i] + 1));
        }	
	
	return vec_str;
}
#endif

int str2vec(char *str, int *vec) {


	if (str[0] == '\"') {
		// the comaprison file has been saved in Excel and " added around 1,2,3
		#if defined(_WINDOWS)
		CString str2 = str;
		str2.Replace("\"", "");
		strcpy(str, str2);
		#else
		int len = strlen(str);
		for (int i = 0; i < len; i++)
			if (str[i] == '\"')
				for(int j = i; j < len; j++)
					str[j] = str[j+1];
		#endif
	}

	// return the length of the array *vec
	if (str[0] == '\0')
		return 0;

	int len = 0;
	char *pos, *next;
	pos = str;
	
	while (true) {
		next = strchr(pos, ',');
		if (next)
			*next = '\0';
		vec[len ++] = atoi(pos) - 1;
		if (!next)
			break;
		else
			pos = next + 1; // still more
	}
	return len;
}

void print_vec(int *vec, int len) {

	#if defined(_WINDOWS)
	CString str = "", str2;

	for (int i = 0; i < len; i ++) {
		str2.Format("%d ", vec[i]);
		str += str2;
	}
	#else
	char str[] = "";
	MEDIUM_STRING str2;

	for (int i = 0; i < len; i ++) {

		sprintf(str2, "%d ", vec[i]);
		strcat(str, str2);
	}
	#endif

	WritePrompt(str);
	WritePrompt("test");


}

void COMPARE_ITEM::Reset() {
		
	UsePresPct = false;
	DiffValue = 100;
	DiffValue2 = 100;
	FoldValue = 1.2;
	FoldValue2 = 1.2;
	PValue = 0.05;
	PairPValue = 0.05;
	UseDiff = true;
	UseFold = true;
	UseLower = true;
	UsePValue = false;
	UsePairPValue = false;
	UseFold2 = true;
	UseDiff2 = true;
	PresPct = 20;
	PresPct2 = 20;
}

bool COMPARE_ITEM::PermuteGrouping() {
	if (!UsePairPValue) {
		int len = BaseSize + ExperiSize;
		int *vec = new int[len];
		memcpy(vec, Baseline, sizeof(int) * BaseSize);
		memcpy(&(vec[BaseSize]), Experiment, sizeof(int) * ExperiSize);

		permute_vec(vec, len);

		memcpy(Baseline, vec, sizeof(int) * BaseSize);
		memcpy(Experiment, &(vec[BaseSize]), sizeof(int) * ExperiSize);

		//print_vec(vec, len);
		
		delete vec;
	} else { // permuting within pairs
		if (BaseSize != ExperiSize) {
			WritePrompt("    Error: BaseSize != ExperiSize in PermuteGrouping()", false, RED);
			return false;
		} else {
			for (int i = 0; i < BaseSize; i ++) {
				bool switch_pair = (rand() % 2) == 0;
				if (switch_pair) {
					int tmp = Baseline[i];
					Baseline[i] = Experiment[i];
					Experiment[i] = tmp;
				}
			}

		}

	}
	return true;
}

bool COMPARE::Insert(int pos, COMBINE_TYPE type, bool par) {

	if (pos > NumItem)
		return false;

	if (NumItem >= MAX_COMPARE_ITEM - 2) {
		WritePrompt("    Number of comparisons exceeds limit", false, RED);
		return false;
	}

	if (par) {
		if (pos == 0)
			return false;
		else if ((pos != NumItem && Item[pos].par)
			|| Item[pos - 1].par) 
			// two parenthesis can't be together
			return false;
	}

	for (int i = pos; i < NumItem; i ++) {
		CopyItem(Item[i + 1], Item[i]);
	}
	
	CopyItem(Item[pos], Current);
	Item[pos].par = par;
	Item[pos].type = type;

	NumItem ++;
	
	
	return true;
}


void COMPARE::CopyItem(COMPARE_ITEM &dest, COMPARE_ITEM &source) {
	
	if (dest.Baseline)
		delete dest.Baseline;
	if (dest.Experiment)
		delete dest.Experiment;

	memcpy(&dest, &source, sizeof(COMPARE_ITEM));
	
	dest.Baseline = new int[source.BaseSize];
	memcpy(dest.Baseline, source.Baseline, sizeof(int) * source.BaseSize);

	dest.Experiment = new int[source.ExperiSize];
	memcpy(dest.Experiment, source.Experiment, sizeof(int) * source.ExperiSize);
}

void COMPARE::Delete(int pos) {
	for (int i = pos + 1; i < NumItem; i ++) {
		CopyItem(Item[i - 1], Item[i]);
	}
	NumItem --;
}

bool COMPARE::CompareOneRound(int &num_gene, ofstream &out) {

	num_gene = 0;
	
	if (MakeOutput)
		WritePrompt("    Gene 0");

	int cnt = 0;
	#if defined(_WINDOWS)
	CString str;
	#else
	MEDIUM_STRING str;
	#endif

	for (int i = 0; i < cdf.NumUnit; i ++) {


		bool need_compare = (CompareRound == COMPARE_ROUND1 &&
			CompareType[i] != DO_NOT_COMPARE) || (CompareRound == COMPARE_ROUND2 &&
			CompareType[i] == PASSED_COMPARE);


		if (need_compare) {
			// can be PASSED_COMPARE if this is a permutation
			bool result = true;
			COMBINE_TYPE previous = AND; // initial setup
			#if defined(WINDOWS)
			if (MakeOutput) {
				if (FirstLine)
					Header = "probe set\t";

                    // nomegene e' qua
				Output = CString(cdf.Unit[i].UnitName) + "\t";

				if (gene_info.Info) {
					if (FirstLine)
						Header += "gene\t";

                    
					Output += CString(gene_info.Info[i].GeneName) + "\t";

					if (group.OutputAcc) {
						if (FirstLine)
							Header += "Accession\tLocusLink\tDescription\t";
						Output += gene_info.Info[i].Acc + "\t"
							+ gene_info.Info[i].LocusLink + "\t"
							+ gene_info.Info[i].Descrip + "\t";

					}

				}
			}
			#else
			if (MakeOutput) {
				if (FirstLine)
					sprintf(Header, "probe set\t");
				sprintf(Output, "%s\t", cdf.Unit[i].UnitName);

				if (gene_info.Info) {
					if (FirstLine)
						sprintf(Header, "%sgene\t", Header);

					sprintf(Output, "%s%s\t", Output, gene_info.Info[i].GeneName);

					if (group.OutputAcc) {
						if (FirstLine)
							sprintf(Header, "%sAccession\tLocusLink\tDescription\t", Header);


						sprintf(Output, "%s%s\t%s\t%s\t", Output, gene_info.Info[i].Acc, gene_info.Info[i].LocusLink, gene_info.Info[i].Descrip);

					}

				}
			}
			#endif

			bool partial;
			
			for (int j = 0; j < NumItem; j ++) {
				if (!Item[j].par) {
					CurItem = &(Item[j]);
					bool this_one = CompareOne(i);

					COMBINE_TYPE type = Item[j].type;

					if (j == 0 || (j > 0 && Item[j - 1].par)) {
						// first item after "("
						if (type == AND_NOT || type == OR_NOT)
							partial = !this_one;
						else
							partial = this_one; 
					} else {
						if (type == AND)
							partial &= this_one;
						else if (type == OR)
							partial |= this_one;
						else if (type == AND_NOT)
							partial &= !this_one;
						else // or not
							partial |= !this_one;
					}
				} else { // a closing right parenthesis
					if (previous == AND)
						result &= partial;
					else if (previous == OR)
						result |= partial;
					else if (previous == AND_NOT)
						result &= !partial;
					else //if (previous == OR)
						result |= !partial;
					
					
					COMBINE_TYPE type = Item[j].type;
					previous = type;
		
				}
			}

			// NumItem doesn't not count the last ")"
			if (previous == AND)
				result &= partial;
			else if (previous == OR)
				result |= partial;
			else if (previous == AND_NOT)
				result &= !partial;
			else //if (previous == OR)
				result |= !partial;

			if (result)
				CompareType[i] = PASSED_COMPARE;

			if (MakeOutput) {
				if (FirstLine) {
					out << Header << endl;
					FirstLine = false;
				}

				if (OutputAll || result) {
					out << Output << endl;
				}
			}

			if (result) {
				
				num_gene ++;

			}

			cnt ++;
			if (cnt % 300 == 0) {
				YieldControl();
				if (!Calculating) {
					WritePrompt("  User stop command issued", false, RED);
					return false;
				}

				if (MakeOutput) {
					#if defined(_WINDOWS)
					str.Format("    Gene %d", cnt);
					#else
					sprintf(str, "    Gene %d", cnt);
					#endif
					WritePrompt(str, true);
				}
			}
		}
	}


	if (MakeOutput) {
		//str.Format("    Gene %d", cnt);
		sprintf(str, "    Gene %d", cnt);
		WritePrompt(str, true);
	}
	
	return true;
}

bool COMPARE::CompareSamples() {

	if (NumItem == 0) {
		WritePrompt("  No comparisons specified; please select samples to compare", false, RED);
		return false;
	}
	
	int num_gene;

	ofstream out(group.ComparisonFile);
	#if defined(_WINDOWS)
	CString str, str2;
	if (!out) {
		WritePrompt(CString("  Writing file '") + group.ComparisonFile +
			"' failed. Possibly the file is open in Excel or wrong directory name.\n", false, RED);
		return false;
	}
	#else
	MEDIUM_STRING str, str2;

	if (!out) {
		sprintf(prompt_str, "  Writing file '%s' failed. Possibly the file is open in Excel or wrong directory name.\n", group.ComparisonFile);
		WritePrompt(prompt_str, false, RED);
		return false;
	}
	#endif

	FilterAll = true;
	
	if (!FileNameIsNone(group.FilterInputList)) {
		bool read_tree;
		
		num_gene = group.ReadGeneListFile(read_tree, group.FilterInputList);
		
		if (!group.FilterInputUse) {
			for (int i = 0; i < cdf.NumUnit; i ++)
				group.UnitInfo[i].Interesting = !group.UnitInfo[i].Interesting;
			num_gene = cdf.NumUnit - num_gene;
		}
		
		if (num_gene > 0) {
			FilterAll = false;
		} else {
			#if defined(_WINDOWS)
			WritePrompt(CString("  Reading gene list file '") + group.FilterInputList
				+ "' failed, comparing on all genes\n", false, RED);
			#else
			sprintf(prompt_str, "  Reading gene list file '%s' failed, comparing on all genes\n", group.FilterInputList);
			WritePrompt(prompt_str, false, RED);
			#endif
		}
	} 

	// which genes need to be compared
	if (CompareType)
		delete CompareType;
	CompareType = new char[cdf.NumUnit];

	for (int i = 0; i < cdf.NumUnit; i ++) {
		bool omit = group.OmitAffy && cdf.IsAffyControl(i);
		if (!omit && (FilterAll || group.UnitInfo[i].Interesting) ) {
			CompareType[i] = DO_COMPARE;
		} else
			CompareType[i] = DO_NOT_COMPARE;
	}
	
	Calculating = true;
	
	WriteComparisonFile(out);

	//if (UseFold || UseFold2)
	//	WritePrompt("  Negative expression values will be truncated to 1 when calculating fold changes\n");
	#if defined(_WINDOWS)
	WritePrompt(CString("  Writing comparison result in '") + group.ComparisonFile + "'...");
	#else
	sprintf(prompt_str, "  Writing comparison result in '%s'...", group.ComparisonFile);
	WritePrompt(prompt_str, false, RED);
	#endif

	CompareRound = COMPARE_ROUND1;
		
	if (!OutputAll) {
		// two round process, the first round doesn't output anything
		MakeOutput = false;
		if (!CompareOneRound(num_gene, out)) {
			// some genes will be marked as PASSED_COMPARE
			out.close();
			return false;
		}
		CompareRound = COMPARE_ROUND2;
	}

	// output genes
	MakeOutput = true;
	if (!CompareOneRound(num_gene, out)) {
		out.close();
		return false;
	}


	if (FilterAll) {
		#if defined(_WINDOWS)
		str2 = "";
		#else
		sprintf(str2, "");
		#endif
	} else {
		#if defined(_WINDOWS)
		if (group.FilterInputUse)
			str2 = "in file '" + CString(group.FilterInputList) + "' ";
		else
			str2 = "not in file '" + CString(group.FilterInputList) + "' ";
		#else
		if (group.FilterInputUse)
			sprintf(str2, "in file '%s' ", group.FilterInputList);
		else
			sprintf(str2, "not in file '%s' ", group.FilterInputList);
		#endif
	}
	#if defined(_WINDOWS)
	str.Format("    %d genes %ssatisfied the comparison filtering criteria\n",
		num_gene, str2);
	#else
	sprintf(str, "    %d genes %ssatisfied the comparison filtering criteria\n", num_gene, str2);
	#endif
	WritePrompt(str, true);
	out << "$" << TAB << str[4] << endl;

	OriginalNum = num_gene;
	bool success = true;
	//prova();
	if (PermuteSample)
		success = PermuteComparison(out);

	out.close();

	WritePrompt("Finished}\n", false, BLUE);

	return success;
}
#if defined(_WINDOWS)
CString COMPARE::GroupingStr() {

	CString str = "";
	for (int j = 0; j < NumItem; j ++) {

		if (!Item[j].par) {
			if (str != "") {
				str += CString(" ") + CombineStr[Item[j].type] + " ";
			}

			str += "[";
			str += vec2str(Item[j].Baseline, Item[j].BaseSize);
			str += " vs. ";
			str += vec2str(Item[j].Experiment, Item[j].ExperiSize);
			str += "]";
		} else {
			//str += CString(" ") + CombineStr[Item[j].type];
		}
	}
	return str;
}
#else
char *COMPARE::GroupingStr() {

	MEDIUM_STRING str;
	for (int j = 0; j < NumItem; j ++) {

		if (!Item[j].par) {
			if (strcmp(str, "") != 0) {
				sprintf(str, "%s %s ", str, CombineStr[Item[j].type]);
			}
			sprintf(str, "%s[", str);
			sprintf(str, "%s%s", str, vec2str(Item[j].Baseline, Item[j].BaseSize));
			sprintf(str, "%s vs. ", str);
			sprintf(str, "%s%s", str, vec2str(Item[j].Experiment, Item[j].ExperiSize));
			sprintf(str, "%s]", str);
		} else {
			//str += CString(" ") + CombineStr[Item[j].type];
		}
	}
	return str;
}
#endif

bool COMPARE::PermuteComparison(ofstream &out) {
	WritePrompt("  Permuting samples to assess False Discovery Rate (FDR)...");
	#if defined(_WINDOWS)
	WritePrompt("    Original comparison: " + GroupingStr() + "\n");

	CString str;
	#else
	sprintf(prompt_str,"    Original comparison: %s\n", GroupingStr());
	WritePrompt(prompt_str);

	MEDIUM_STRING str;
	#endif

	int num_gene;

	MakeOutput = false;
	DB_VECTOR fdr(PermuteNumber);

	for (int i = 0; i < PermuteNumber; i ++) {

		for (int j = 0; j < NumItem; j ++) {
			if (!Item[j].par) {
				Item[j].PermuteGrouping();
			}
		}

		CompareRound = COMPARE_ROUND1;
		if (!CompareOneRound(num_gene, out)) {
			return false;
		}
		fdr.Add(num_gene);

		#if defined(_WINDOWS)
		str.Format("    Permutation %2d: %s, genes obtained: %d",
			i + 1, GroupingStr(), num_gene);
		#else
		sprintf(str, "    Permutation %2d: %s, genes obtained: %d",
			i + 1, GroupingStr(), num_gene);
		#endif
		WritePrompt(str);
	}

	if (OriginalNum > 0) {
		double fdr_median = fdr.GetQuantile(0.5);
		double fdr_90 = fdr.GetQuantile(0.9);
		#if defined(_WINDOWS)
		str.Format("Obtained %d genes; False Discovery Rate (Number) of %d permutations, Median: %.1f%% (%.0f),"
			" 90th percentile: %.1f%% (%.0f)", OriginalNum, PermuteNumber,
			100 * fdr_median / OriginalNum,	fdr_median,
			100 * fdr_90 / OriginalNum, fdr_90);
		#else
		sprintf(str, "Obtained %d genes; False Discovery Rate (Number) of %d permutations, Median: %.1f%% (%.0f),"
			" 90th percentile: %.1f%% (%.0f)", OriginalNum, PermuteNumber,
			100 * fdr_median / OriginalNum,	fdr_median, 100 * fdr_90 / OriginalNum, fdr_90);
		#endif

		#if defined(_WINDOWS)
		WritePrompt("\n    " + str + "\n");
		#else
		sprintf(prompt_str,"\n    %s\n", str);
		WritePrompt(prompt_str);
		#endif
		out << "[" << str << "]" << endl;
	}

	return true;
}

bool COMPARE::ReadComparisonFile(bool first_time) {
	if (group.ComparisonFile[0] == '\0')
		return false;

	#if defined(_WINDOWS)
	ifstream in(group.ComparisonFile, ios::nocreate);
	#else
	ifstream in(group.ComparisonFile, ios::in);
	#endif

	if (!in) {
		#if defined(_WINDOWS)
		if (!first_time)
			WritePrompt(CString("  Compare result file \"")
				+ group.ComparisonFile + "\" does not exist; will create new file\n", false, RED);
		#else
		if (!first_time){
			sprintf(prompt_str,"  Compare result file \"%s\" does not exist; will create new file\n",group.ComparisonFile);
			WritePrompt(prompt_str, false, RED);
		}
		#endif
		return false;

	}
	
	in.getline(compare_line, LONG_LINE); // [COMPARE_CRITERIA]
	#if defined(_WINDOWS)
	if (!strstr(compare_line, "[COMPARE_CRITERIA_V2]")) {
		WritePrompt(CString("  The file '") + group.ComparisonFile + "' does not"
			" contain the comparison criteria usable with this dChip version\n",
			false, RED);
		return false;
	}
	#else
	if (!strstr(compare_line, "[COMPARE_CRITERIA_V2]")) {
		sprintf(prompt_str, "  The file '%s' does not contain the comparison criteria usable with this dChip version\n", group.ComparisonFile);

		WritePrompt(prompt_str, false, RED);
		return false;
	}
	#endif
	in.getline(compare_line, LONG_LINE); // number of option line
	set_next_tab_zero(compare_line); // in case the file has been saved in Excel and extra tab added
	int option_line = atoi(GetStr(compare_line));

	in.getline(compare_line, LONG_LINE); // Array list file
	set_next_tab_zero(compare_line);

	#if defined(_WINDOWS)
	CString file = GetStr(compare_line);
	#else
	char *file = GetStr(compare_line);
	#endif

	if (!array_list.DelayRead) { // so that the array list file in "compare result file"
		// is not immediately used 
		strcpy(group.ArrayListFile, file);
		array_list.Read(group.ArrayListFile);
	} else
		array_list.DelayRead = false;
	option_line --;

	in.getline(compare_line, LONG_LINE); // compare on gene list
	set_next_tab_zero(compare_line);
	strcpy(group.FilterInputList, GetStr(compare_line));
	option_line --;

	in.getline(compare_line, LONG_LINE); // FilterInputUse
	set_next_tab_zero(compare_line);
	group.FilterInputUse = int(atof(GetStr(compare_line)));
	option_line --;

	in.getline(compare_line, LONG_LINE); // avarege using standard error
	set_next_tab_zero(compare_line);
	group.ConsiderError = bool(strstr(GetStr(compare_line), "Yes"));
	option_line --;

	in.getline(compare_line, LONG_LINE); // omit affy control probe sets
	set_next_tab_zero(compare_line);
	group.OmitAffy = bool(strstr(GetStr(compare_line), "Yes"));
	option_line --;

	for (int i = 0; i < option_line; i ++)
		in.getline(compare_line, LONG_LINE); // skip future option lines

	in.getline(compare_line, LONG_LINE); // NumCriterion
	set_next_tab_zero(compare_line);
	NumItem = int(atof(GetStr(compare_line)));

	in.getline(compare_line, LONG_LINE); // Header line

	for (int i = 0; i < NumItem; i ++) {
		in.getline(compare_line, LONG_LINE);
		if (compare_line[0]) {
			char *token = strtok(compare_line, "\t");

			Item[i].par = strstr(token, "$Yes") != NULL;

			token = strtok(NULL, "\t");
			//_strlwr_s(token);
			my_strlwr(token);
			if (!strcmp(token, "and"))
				Item[i].type = AND;
			else if (!strcmp(token, "and not"))
				Item[i].type = AND_NOT;
			else if (!strcmp(token, "or"))
				Item[i].type = OR;
			else //if (!strcmp(token, "OR_NOT"))
				Item[i].type = OR_NOT;
			
			if (!Item[i].par) {
				int sample_vec[MAX_ARRAY_NUM];
				//Item[i].Baseline = strtok(NULL, "\t");
				strcpy(tmp_line, strtok(NULL, "\t"));
				int vec_len = str2vec(tmp_line, sample_vec);
				if (Item[i].Baseline)
					delete Item[i].Baseline;
				Item[i].Baseline = new int[vec_len];
				Item[i].BaseSize = vec_len;
				memcpy(Item[i].Baseline, sample_vec, sizeof(int) * vec_len);

				// Item[i].Experiment = strtok(NULL, "\t");
				strcpy(tmp_line, strtok(NULL, "\t"));
				vec_len = str2vec(tmp_line, sample_vec);
				if (Item[i].Experiment)
					delete Item[i].Experiment;
				Item[i].Experiment = new int[vec_len];
				Item[i].ExperiSize = vec_len;
				memcpy(Item[i].Experiment, sample_vec, sizeof(int) * vec_len);

				//Item[i].E_Over_B = strtok(NULL, "\t");
				token = strtok(NULL, "\t");
				Item[i].UseFold = (strcmp(token, "NA") != 0);
				if (Item[i].UseFold)
					Item[i].FoldValue = atof(token);

				//Item[i].B_Over_E = strtok(NULL, "\t");
				token = strtok(NULL, "\t");
				Item[i].UseFold2 = (strcmp(token, "NA") != 0);
				if (Item[i].UseFold2)
					Item[i].FoldValue2 = atof(token);

				//Item[i].UseLower = strtok(NULL, "\t");
				token = strtok(NULL, "\t");
				Item[i].UseLower = strcmp(token, "Lower Bound") == 0;

				//Item[i].E_Minus_B = strtok(NULL, "\t");
				token = strtok(NULL, "\t");
				Item[i].UseDiff = (strcmp(token, "NA") != 0);
				if (Item[i].UseDiff)
					Item[i].DiffValue = atof(token);

				//Item[i].B_Minus_E = strtok(NULL, "\t");
				token = strtok(NULL, "\t");
				Item[i].UseDiff2 = (strcmp(token, "NA") != 0);
				if (Item[i].UseDiff2)
					Item[i].DiffValue2 = atof(token);

				//Item[i].PValue = strtok(NULL, "\t");
				token = strtok(NULL, "\t");
				Item[i].UsePValue = (strcmp(token, "NA") != 0);
				if (Item[i].UsePValue)
					Item[i].PValue = atof(token);

				// Item[i].PresPct = strtok(NULL, "\t");
				token = strtok(NULL, "\t");
				Item[i].UsePresPct = (strcmp(token, "NA") != 0);
				if (Item[i].UsePresPct)
					Item[i].PresPct = atoi(token);

				//Item[i].PresPct2 = strtok(NULL, "\t");
				token = strtok(NULL, "\t");
				Item[i].UsePresPct = Item[i].UsePresPct && (strcmp(token, "NA") != 0);
				if (Item[i].UsePresPct)
					Item[i].PresPct2 = atoi(token);

				// Item[i].PairPValue = strtok(NULL, "\t");
				token = strtok(NULL, "\t");
				Item[i].UsePairPValue = (strcmp(token, "NA") != 0);
				if (Item[i].UsePairPValue)
					Item[i].PairPValue = atof(token);
			}
			
		} else {
			WritePrompt("  Error: did not find specified number of comparison criterion lines", 
				false, RED);
			return false;
		}
	}

	if (NumItem > 0) 
		CopyItem(Current, Item[0]);

	#if defined(_WINDOWS)
	CString str;
	str.Format("  Read in %d comparison criteria line in file '" +
		CString(group.ComparisonFile) + "'\n", NumItem);
	#else
	MEDIUM_STRING str;
	sprintf(str, "  Read in %d comparison criteria line in file '%s'\n", NumItem, group.ComparisonFile);
	#endif
	WritePrompt(str);
	return true;

}

void COMPARE::WriteComparisonFile(ofstream &out) {

	out	<< "[COMPARE_CRITERIA_V2]" << endl;

	out << "$NUM_OPTION_LINE=5" << endl;
	out << "$ARRAY_LIST_FILE=" << group.ArrayListFile << endl;
	out << "$COMPARE_ON_GENE_LIST=" <<
		(FileNameIsNone(group.FilterInputList) ? "" : group.FilterInputList) << endl;
	out << "$COMPARE_ON_USE_LIST=" << group.FilterInputUse << endl;
	out << "$AVERAGE_USING_STANDARD_ERROR=" << YES_NO(group.ConsiderError) << endl;
	out << "$OMIT_AFFY_CONTROL_GENE=" << YES_NO(group.OmitAffy) << endl;

	out << "$NUM_CRITERION=" << NumItem << endl;
	// header
	out << "$Parenthesis\tCombine\tBaseline\tExperiment\t"
		"E/B>\tor B/E>\tUse\tE-B>\tor B-E>\tP value <=\t"
		"P call % of B >=\tand P call % of E >=\t"
		"Pair P value <=" << endl;

	#if defined(_WINDOWS)
	CString str;
	#else
	MEDIUM_STRING str;
	#endif
	for (int i = 0; i < NumItem; i ++) {
		out << (Item[i].par ? "$Yes\t" : "$No\t");
		out << CombineStr[Item[i].type] << "\t";
		#if defined(_WINDOWS)
		if (!Item[i].par) {
			// similar to CCompareCombineDlg::FillRow(int row)
			out << vec2str(Item[i].Baseline, Item[i].BaseSize) << "\t";
			out << vec2str(Item[i].Experiment, Item[i].ExperiSize) << "\t";

			str = "NA";
			if (Item[i].UseFold)
				str.Format("%.3f", Item[i].FoldValue);
			out << str << "\t";

			str = "NA";
			if (Item[i].UseFold2)
				str.Format("%.3f", Item[i].FoldValue2);
			out << str << "\t";

			str = "NA";
			if (Item[i].UseFold || Item[i].UseFold2)
				str = Item[i].UseLower ? "Lower Bound" : "Fold Change";
			out << str << "\t";

			str = "NA";
			if (Item[i].UseDiff)
				str.Format("%.3f", Item[i].DiffValue);
			out << str << "\t";

			str = "NA";
			if (Item[i].UseDiff2)
				str.Format("%.3f", Item[i].DiffValue2);
			out << str << "\t";

			str = "NA";
			if (Item[i].UsePValue)
				str.Format("%.4f", Item[i].PValue);
			out << str << "\t";

			if (Item[i].UsePresPct) {
				str.Format("%d", Item[i].PresPct);
				out << str << "\t";
				str.Format("%d", Item[i].PresPct2);
				out << str << "\t";
			} else
				out << "NA\tNA\t";

			str = "NA";
			if (Item[i].UsePairPValue)
				str.Format("%.4f", Item[i].PairPValue);
			out << str << "\t";
		}
		#else
		if (!Item[i].par) {
			// similar to CCompareCombineDlg::FillRow(int row)
			out << vec2str(Item[i].Baseline, Item[i].BaseSize) << "\t";
			out << vec2str(Item[i].Experiment, Item[i].ExperiSize) << "\t";

			sprintf(str, "NA");
			if (Item[i].UseFold)
				sprintf(str,"%.3f", Item[i].FoldValue);
			out << str << "\t";

			sprintf(str, "NA");
			if (Item[i].UseFold2)
				sprintf(str,"%.3f", Item[i].FoldValue2);
			out << str << "\t";

			sprintf(str, "NA");
			if (Item[i].UseFold || Item[i].UseFold2){
				if(Item[i].UseLower)
					sprintf(str, "Lower Bound");

				else	sprintf(str, "Fold Change");
			}
			out << str << "\t";

			sprintf(str, "NA");
			if (Item[i].UseDiff)
				sprintf(str,"%.3f", Item[i].DiffValue);
			out << str << "\t";

			sprintf(str, "NA");
			if (Item[i].UseDiff2)
				sprintf(str,"%.3f", Item[i].DiffValue2);
			out << str << "\t";

			sprintf(str, "NA");
			if (Item[i].UsePValue)
				sprintf(str,"%.4f", Item[i].PValue);
			out << str << "\t";

			if (Item[i].UsePresPct) {
				sprintf(str,"%d", Item[i].PresPct);
				out << str << "\t";
				sprintf(str,"%d", Item[i].PresPct2);
				out << str << "\t";
			} else
				out << "NA\tNA\t";

			sprintf(str, "NA");
			if (Item[i].UsePairPValue)
				sprintf(str,"%.4f", Item[i].PairPValue);
			out << str << "\t";
		}
		#endif
		out << endl;
	}

	out	<< "[COMPARE_RESULT]" << endl;
}
#if defined(_WINDOWS)
void COMPARE::HandleSample(int unit, int *sample_group, int num_sample,
	double &mean, double &mean_se, int &presence, CString name) {

	int sample;

	CString str;
	presence = 0;
	int j;

	int nonzero_se = 0;
	for (j = 0; j < num_sample; j ++) {
		sample = sample_group[j];
		
		double value, std;
		char call;

		array_list.GetDataPoint(unit, sample, value, std, call);

		if (MakeOutput) {
			// output expression
			if (FirstLine)
				Header += CString(array_list.SampleName[sample]) + '\t';
			
			if (value != MISSING) {
				str.Format("%.2f", value);
				Output += str;
			} 
			Output += '\t';
		
			// output call
			if (CurItem->UsePresPct) {
				if (FirstLine) 
					Header += CString(array_list.SampleName[sample]) + " Call\t";

				Output += call;
				Output += '\t';
			}
		}
		
		expr_vec[j] = value;
		std_vec[j] = std;
		nonzero_se += (std > 0);

		if (call == 'P')
			presence ++;

	}

	if (num_sample == 1) {
		mean = expr_vec[0];
		mean_se = std_vec[0];
		// already exported, don't report here
	} else {
		if (group.ConsiderError && nonzero_se > 0)
			pool_replicate(expr_vec, std_vec, num_sample, mean, mean_se);
		else
			simple_average(expr_vec, num_sample, mean, mean_se);

		if (MakeOutput) {
			// output the mean
			if (FirstLine) 
				Header += name + " mean\t";

			if (mean != MISSING) {
				str.Format("%.2f", mean);
				Output += str;
			} 
			Output += '\t';
		}
	}


	if (MakeOutput && CurItem->OutputStd) { // output standard error
		if (FirstLine) {
			if (num_sample == 1) {
				Header += CString(array_list.SampleName[sample]) + " SE\t";
			} else
				Header += name + " mean's SE\t";
		}

		if (mean != MISSING) {
			str.Format("%.2f", mean_se);
			Output += str;
		}
		Output += '\t';
	}
}
#else
void COMPARE::HandleSample(int unit, int *sample_group, int num_sample,
	double &mean, double &mean_se, int &presence, char *name) {

	int sample;

	MEDIUM_STRING str;
	presence = 0;
	int j;

	int nonzero_se = 0;
	for (j = 0; j < num_sample; j ++) {
		sample = sample_group[j];
		
		double value, std;
		char call;

		array_list.GetDataPoint(unit, sample, value, std, call);

		if (MakeOutput) {
			// output expression
			if (FirstLine)
				sprintf(Header, "%s%s\t", Header, array_list.SampleName[sample]);

			if (value != MISSING) {
				sprintf(str, "%.2f", value);
				sprintf(Output, "%s%s", Output, str);
			}
			sprintf(Output, "%s\t", Output);
		
			// output call
			if (CurItem->UsePresPct) {
				if (FirstLine) 
					sprintf(Header, "%s%s Call\t", Header, array_list.SampleName[sample]);

				sprintf(Output, "%s%c",Output , call);
				sprintf(Output, "%s\t", Output);
			}
		}

		expr_vec[j] = value;
		std_vec[j] = std;
		nonzero_se += (std > 0);

		if (call == 'P')
			presence ++;

	}

	if (num_sample == 1) {
		mean = expr_vec[0];
		mean_se = std_vec[0];
		// already exported, don't report here
	} else {
		if (group.ConsiderError && nonzero_se > 0)
			pool_replicate(expr_vec, std_vec, num_sample, mean, mean_se);
		else
			simple_average(expr_vec, num_sample, mean, mean_se);

		if (MakeOutput) {
			// output the mean
			if (FirstLine)
				sprintf(Header, "%s%s mean\t", Header, name);

			if (mean != MISSING) {
				sprintf(str, "%.2f", mean);
				sprintf(Output, "%s%s", Output, str);
			}
			sprintf(Output, "%s\t", Output);
		}
	}


	if (MakeOutput && CurItem->OutputStd) { // output standard error
		if (FirstLine) {
			if (num_sample == 1) {
				sprintf(Header, "%s%s SE\t", Header, array_list.SampleName[sample]);
			} else
				sprintf(Header, "%s%s mean's SE\t", Header, name);
		}

		if (mean != MISSING) {
			sprintf(str,"%.2f", mean_se);
			sprintf(Output, "%s%s", Output, str);
		}
		sprintf(Output, "%s\t", Output);
	}
}
#endif
bool COMPARE::CompareOne(int unit) {

	double base_mean, experi_mean;
	double base_mean_se, experi_mean_se;
	int base_presence, experi_presence; // percentage

	HandleSample(unit, CurItem->Baseline, CurItem->BaseSize, base_mean,
		base_mean_se, base_presence, "baseline");
	HandleSample(unit, CurItem->Experiment, CurItem->ExperiSize, experi_mean,
		experi_mean_se, experi_presence, "experiment");

	double fold, lower, upper;
	ci_finder.GetCI(experi_mean, experi_mean_se, 
		base_mean, base_mean_se, fold, lower, upper);

	#if defined(_WINDOWS)
	CString str;
	#else
	MEDIUM_STRING str;
	#endif

	bool result = true;

	if (CurItem->UseFold || CurItem->UseFold2) { 
		double fold_value = CurItem->UseLower ? lower : fold;
		if (MakeOutput) { // output fold change
			if (FirstLine) {
				sprintf(Header, "%sfold change\tlower bound of FC\tupper bound of FC\t", Header);
			}
			#if defined(_WINDOWS)
			if (fold != MISSING) {
				str.Format("%.2f", fold);
				Output += str;
			}
			Output += '\t';

			if (lower != MISSING) {
				str.Format("%.2f", lower);
				Output += str;
			}
			Output += '\t';

			if (upper != MISSING) {
				str.Format("%.2f", upper);
				Output += str;
			}
			Output += '\t';
			#else
			if (fold != MISSING) {
				sprintf(str,"%.2f", fold);
				sprintf(Output, "%s%s", Output, str);
			}
			sprintf(Output, "%s\t", Output);

			if (lower != MISSING) {
				sprintf(str,"%.2f", lower);
				sprintf(Output, "%s%s", Output, str);
			}
			sprintf(Output, "%s\t", Output);

			if (upper != MISSING) {
				sprintf(str,"%.2f", upper);
				sprintf(Output, "%s%s", Output, str);
			}
			sprintf(Output, "%s\t", Output);
			#endif
		}

		if (fold_value == MISSING)
			result = false;
		else if (! ( (CurItem->UseFold && fold_value > CurItem->FoldValue)
			|| (CurItem->UseFold2 && -fold_value > CurItem->FoldValue2)) )
			result = false;
	}

	double mean_diff, t_stat, pvalue;

	if (experi_mean == MISSING || base_mean == MISSING) {
		mean_diff = t_stat = pvalue = MISSING;
	} else {


		mean_diff = (experi_mean - base_mean);

		if (CurItem->UsePValue) {
			if (base_mean_se == 0 && experi_mean_se == 0) {
				t_stat = pvalue = MISSING;
			} else {
			
				double A1 = MY_SQR(base_mean_se); // var1/n1
				double A2 = MY_SQR(experi_mean_se); // var2/n2
				t_stat = (experi_mean - base_mean) / sqrt(A1 + A2);

				double df = MY_SQR(A1 + A2) / 
					(MY_SQR(A1) / (CurItem->BaseSize - 1) + MY_SQR(A2) / (CurItem->ExperiSize - 1));
				// http://www.gs.washington.edu/~noble/gs559/lectures/lecture9.html
				pvalue = p_value_t(t_stat, df);

				/*pvalue = p_value_t(t_stat, BaseSize + ExperiSize - 1);
				Fisher and van Belle, p163
				 -1 instead of -2 for BaseSize and ExperiSize both = 1 (this comment on 8/3/02)*/
			}
		}
	}

	if (CurItem->UseDiff || CurItem->UseDiff2) {

		#if defined(_WINDOWS)
		if (MakeOutput) {
			// output difference
			if (FirstLine)
				Header += "difference of means\t";

			if (mean_diff != MISSING) {
				str.Format("%.2f", mean_diff);
				Output += str;
			}
			Output += '\t';
		}
		#else
		if (MakeOutput) {
			// output difference
			if (FirstLine)
				sprintf(Header,"%sdifference of means\t", Header);

			if (mean_diff != MISSING) {
				sprintf(str,"%.2f", mean_diff);
				sprintf(Output, "%s%s", Output, str);
			}
			sprintf(Output, "%s\t", Output);
		}
		#endif

		if (mean_diff == MISSING)
			result = false;
		else if (! ((CurItem->UseDiff && mean_diff > CurItem->DiffValue)
			|| (CurItem->UseDiff2 && -mean_diff > CurItem->DiffValue2)))
			result = false;
		
	}

	if (CurItem->UsePValue) {
		#if defined(_WINDOWS)
		if (MakeOutput) {
			// output t stistics
			if (FirstLine)
				Header += "t statistic\tP value\t";

			if (t_stat != MISSING) {
				str.Format("%.3f\t%f\t", t_stat, pvalue);
				Output += str;
			} else
				Output += "\t\t";
		}
		#else
		if (MakeOutput) {
			// output t stistics
			if (FirstLine)
				sprintf(Header, "%st statistic\tP value\t", Header);

			if (t_stat != MISSING) {
				sprintf(str,"%.3f\t%f\t", t_stat, pvalue);
				sprintf(Output, "%s%s", Output, str);
			} else
				sprintf(Output, "%s\t\t", Output);
		}
		#endif

		if (t_stat == MISSING)
			result = false;
		else if (pvalue > CurItem->PValue)
			result = false;
	}
	
	if (CurItem->UsePresPct) {
		
		int pres = double (base_presence) / CurItem->BaseSize * 100;
		int pres2 = double (experi_presence) / CurItem->ExperiSize * 100;

		#if defined(_WINDOWS)
		if (MakeOutput) {
			// output presence percentage
			if (FirstLine)
				Header += "P call % of B\tP call % of E\t";

			str.Format("%d\t%d\t", pres, pres2);
			Output += str;
		}
		#else
		if (MakeOutput) {
			// output presence percentage
			if (FirstLine)
				sprintf(Header, "%sP call % of B\tP call % of E\t", Header);

			sprintf(str,"%d\t%d\t", pres, pres2);
			sprintf(Output, "%s%s", Output, str);
		}

		#endif

		if (pres < CurItem->PresPct || pres2 < CurItem->PresPct2)
			result = false;
	}

	double paired_t_stat, paired_pvalue;

	if (CurItem->UsePairPValue) {
		if (CurItem->BaseSize == CurItem->ExperiSize) {
			
			PairedTest(unit, CurItem->Baseline, CurItem->Experiment, 
				CurItem->BaseSize, paired_t_stat, paired_pvalue);
			#if defined(_WINDOWS)
			if (MakeOutput) {
				// output t stistics
				if (FirstLine)
					Header += "paired t statistic\tpaired P value\t";

				if (paired_t_stat != MISSING) {
					str.Format("%.3f\t%f\t", paired_t_stat, paired_pvalue);
					Output += str;
				} else
					Output += "\t\t";
			}
			#else
			if (MakeOutput) {
				// output t stistics
				if (FirstLine)
					sprintf(Header, "%spaired t statistic\tpaired P value\t", Header);

				if (paired_t_stat != MISSING) {
					sprintf(str,"%.3f\t%f\t", paired_t_stat, paired_pvalue);
					sprintf(Output, "%s%s", Output, str);
				} else
					sprintf(Output, "%s\t\t", Output);
			}
			#endif

			if (paired_t_stat == MISSING)
				result = false;
			else if (paired_pvalue > CurItem->PairPValue)
				result = false;
		} else {
			if (FirstLine) {
				WritePrompt("    Unequal number of samples in the two groups; pair-t test ignored.", false, RED);
				WritePrompt("    Gene 0"); // cannot return false since it has a differnt meaning
			}
		}
	}
	#if defined(_WINDOWS)
	if (MakeOutput) {
		// output result
		if (FirstLine)
			Header += "filtered\t";
		Output += (result ? "*\t" : "\t"); // separator
	}
	#else
	if (MakeOutput) {
		// output result
		if (FirstLine)
			sprintf(Header, "%sfiltered\t", Header);
		if(result) sprintf(Output, "%s*\t", Output);// separator
		else	sprintf(Output, "%s\t", Output); // separator
	}
	#endif

	return result;

}

void COMPARE::PairedTest(int unit, int *base_group, int *experi_group, 
	int num_sample, double &t_stat, double &pvalue) {

	int j;
	int nonzero_se = 0;

	for (j = 0; j < num_sample; j ++) {
		int base = base_group[j];
		int experi = experi_group[j];

		double value, std, value2, std2;
		char call;

		array_list.GetDataPoint(unit, base, value, std, call);
		array_list.GetDataPoint(unit, experi, value2, std2, call);

		if (value == MISSING || value2 == MISSING) {
			expr_vec[j] = MISSING;
		} else
			expr_vec[j] = value2 - value;

		if (std == MISSING || std2 == MISSING) {
			std_vec[j] = MISSING;
		} else {
			std_vec[j] = sqrt(MY_SQR(std) + MY_SQR(std2));
			nonzero_se += (std_vec[j] > 0);
		}

	}


	double mean, mean_se;

	if (num_sample == 1) {
		mean = expr_vec[0];
		mean_se = std_vec[0];
	} else {

		if (group.ConsiderError && nonzero_se > 0)
			pool_replicate(expr_vec, std_vec, num_sample, mean, mean_se);
		else
			simple_average(expr_vec, num_sample, mean, mean_se);
	}


	if (mean != MISSING && mean_se != MISSING && mean_se != 0) {
		
		t_stat = mean / mean_se;
		int df = num_sample - 1;
		if (df < 1)
			df = 1;
		pvalue = p_value_t(t_stat, df);
	} else {
		t_stat = pvalue = MISSING;
	}

}

void COMPARE::Reset() {
		
	NumItem = 0;
	FirstLine = true;

	Current.BaseSize = 0;
	Current.ExperiSize = 0;
	
	if (group.ComparisonFile[0] == '\0') {
		sprintf(prompt_str, "%s%c%s_compare_result.xls", 
			group.WorkingDir, FILE_SEP, group.GroupName);
		strcpy(group.ComparisonFile, prompt_str);
	}
	
	if (ReadComparisonFile(true)) {
		ItemSelected = 0;
		//GetParameters(0);
		
	} else 
		ItemSelected = -1;
	
}	

void COMPARE::FinalizeItem() {
	if (ItemSelected != -1 && ItemSelected < NumItem) {
		Current.par = Item[ItemSelected].par;
		Current.type = Item[ItemSelected].type;
		Current.OutputStd = ((Current.UseFold || Current.UseFold2)
			&& Current.UseLower) || Current.UsePValue;

		CopyItem(Item[ItemSelected], Current);
	}
}

bool COMPARE::Write_Item_Values(){

//WritePrompt("writing Item Values.txt...", false);

cout << "\nWriting Item_Values.txt...";
ofstream out("./Item_Values.txt");

if (!out) {
	cout<< "file out non aperto\n\n";
	return false;
}

out << "Item[0].type = " << Item[0].type << endl;
out << "Item[0].par = " << Item[0].par << endl;
out << "Item[0].BaseSize = " << Item[0].BaseSize << endl;
for (int i = 0; i < Item[0].BaseSize; i++)
	out << "Item[0].Baseline[" << i << "] = " << Item[0].Baseline[i] << endl;

out << "Item[0].ExperiSize = " << Item[0].ExperiSize << endl;
for (int i = 0; i < Item[0].ExperiSize; i++)
	out << "Item[0].Experiment[" << i << "] = " << Item[0].Experiment[i] << endl;

out << "Item[0].UseDiff = " << Item[0].UseDiff << endl;
out << "Item[0].UseDiff2 = " << Item[0].UseDiff2 << endl;
out << "Item[0].UseFold = " << Item[0].UseFold << endl;
out << "Item[0].UseFold2 = " << Item[0].UseFold2 << endl;
out << "Item[0].UsePresPct = " << Item[0].UsePresPct << endl;
out << "Item[0].UseLower = " << Item[0].UseLower << endl;
out << "Item[0].UsePValue = " << Item[0].UsePValue << endl;
out << "Item[0].UsePairPValue = " << Item[0].UsePairPValue << endl;
out << "Item[0].DiffValue = " << Item[0].DiffValue << endl;
out << "Item[0].DiffValue2 = " << Item[0].DiffValue2 << endl;
out << "Item[0].PresPct = " << Item[0].PresPct << endl;
out << "Item[0].PresPct2 = " << Item[0].PresPct2 << endl;
out << "Item[0].FoldValue = " << Item[0].FoldValue << endl;
out << "Item[0].FoldValue2 = " << Item[0].FoldValue2 << endl;
out << "Item[0].PValue = " << Item[0].PValue << endl;
out << "Item[0].PairPValue = " << Item[0].PairPValue << endl;
out << "Item[0].OutputStd = " << Item[0].OutputStd << endl;

out.close();

cout << "OK!\n";

return true;

}

bool COMPARE::Init_Item_Values(){

ifstream in;
MEDIUM_STRING base, exp;

NumItem = 1;

cout << "\nInit Comparison settings...";

in.open(group.FileIni, ios::in);

while(!in.eof()){

	in.getline(group_line, LINE_LEN);
	
	if (strstr(group_line, "CS_PAR"))
                Item[0].par = int(atof(GetStr(group_line)));

        if (strstr(group_line, "CS_BASESIZE"))
                Item[0].BaseSize = int(atof(GetStr(group_line)));

        if (strstr(group_line, "CS_EXPERISIZE"))
                Item[0].ExperiSize = int(atof(GetStr(group_line)));
        
        if (strstr(group_line, "CS_BASELINE"))
                sprintf(base, GetStr(group_line));

        if (strstr(group_line, "CS_EXPERIMENT"))
                sprintf(exp, GetStr(group_line));

        if (strstr(group_line, "CS_USEDIFF"))
                Item[0].UseDiff = int(atof(GetStr(group_line)));

        if (strstr(group_line, "CS_USEDIFF2"))
                Item[0].UseDiff2 = int(atof(GetStr(group_line)));

        if (strstr(group_line, "CS_USEFOLD"))
                Item[0].UseFold = int(atof(GetStr(group_line)));

        if (strstr(group_line, "CS_USEFOLD2"))
                Item[0].UseFold2 = int(atof(GetStr(group_line)));

        if (strstr(group_line, "CS_USEPRESPCT"))
                Item[0].UsePresPct = int(atof(GetStr(group_line)));

        if (strstr(group_line, "CS_USELOWER"))
                Item[0].UseLower = int(atof(GetStr(group_line)));

        if (strstr(group_line, "CS_USEPVALUE"))
                Item[0].UsePValue = int(atof(GetStr(group_line)));

        if (strstr(group_line, "CS_USEPAIRPVALUE"))
                Item[0].UsePairPValue = atof(GetStr(group_line));

        if (strstr(group_line, "CS_DIFFVALUE"))
                Item[0].DiffValue = atof(GetStr(group_line));

        if (strstr(group_line, "CS_DIFFVALUE2"))
                Item[0].DiffValue2 = atof(GetStr(group_line));

        if (strstr(group_line, "CS_PRESPCT"))
                Item[0].PresPct = int(atof(GetStr(group_line)));

        if (strstr(group_line, "CS_PRESPCT2"))
                Item[0].PresPct2 = int(atof(GetStr(group_line)));
	
	if (strstr(group_line, "CS_FOLDVALUE"))
                Item[0].FoldValue = atof(GetStr(group_line));

        if (strstr(group_line, "CS_FOLDVALUE2"))
                Item[0].FoldValue2 = atof(GetStr(group_line));

        if (strstr(group_line, "CS_PVALUE"))
                Item[0].PValue = atof(GetStr(group_line));

        if (strstr(group_line, "CS_PAIRPVALUE"))
                Item[0].PairPValue = atof(GetStr(group_line));

        if (strstr(group_line, "CS_OUTPUTSTD"))
                Item[0].OutputStd = int(atof(GetStr(group_line)));

}

in.close();

if (Item[0].Baseline)
        delete Item[0].Baseline;
Item[0].Baseline = new int[Item[0].BaseSize];
                                                                                                                     
if (Item[0].Experiment)
        delete Item[0].Experiment;
Item[0].Experiment = new int[Item[0].ExperiSize];

char *tmp = base;

for (int i = 0; i < Item[0].BaseSize; i++){
        if (i != Item[0].BaseSize-1 ){
		sscanf(tmp, "%d,", &Item[0].Baseline[i]);
		tmp = strchr(tmp, ',')+1;
	}
	else sscanf(tmp, "%d", &Item[0].Baseline[i]);
}

tmp = exp;
                                                                                                          
for (int i = 0; i < Item[0].ExperiSize; i++){
        
	if (i != Item[0].ExperiSize-1 ){
                sscanf(tmp, "%d,", &Item[0].Experiment[i]);
                tmp = strchr(tmp, ',')+1;
        }
        else sscanf(tmp, "%d", &Item[0].Experiment[i]);

}

Item[0].type = AND;

#ifdef _DEBUG
cout << "Item[0].type = " << Item[0].type << endl;
cout << "Item[0].par = " << Item[0].par << endl;
cout << "Item[0].BaseSize = " << Item[0].BaseSize << endl;
for (int i = 0; i < Item[0].BaseSize; i++)
       cout << "Item[0].Baseline[" << i << "] = " << Item[0].Baseline[i] << endl;

cout << "Item[0].ExperiSize = " << Item[0].ExperiSize << endl;
for (int i = 0; i < Item[0].ExperiSize; i++)
        cout << "Item[0].Experiment[" << i << "] = " << Item[0].Experiment[i] << endl;

cout << "Item[0].UseDiff = " << Item[0].UseDiff << endl;
cout << "Item[0].UseDiff2 = " << Item[0].UseDiff2 << endl;
cout << "Item[0].UseFold = " << Item[0].UseFold << endl;
cout << "Item[0].UseFold2 = " << Item[0].UseFold2 << endl;
cout << "Item[0].UsePresPct = " << Item[0].UsePresPct << endl;
cout << "Item[0].UseLower = " << Item[0].UseLower << endl;
cout << "Item[0].UsePValue = " << Item[0].UsePValue << endl;
cout << "Item[0].UsePairPValue = " << Item[0].UsePairPValue << endl;
cout << "Item[0].DiffValue = " << Item[0].DiffValue << endl;
cout << "Item[0].DiffValue2 = " << Item[0].DiffValue2 << endl;
cout << "Item[0].PresPct = " << Item[0].PresPct << endl;
cout << "Item[0].PresPct2 = " << Item[0].PresPct2 << endl;
cout << "Item[0].FoldValue = " << Item[0].FoldValue << endl;
cout << "Item[0].FoldValue2 = " << Item[0].FoldValue2 << endl;
cout << "Item[0].PValue = " << Item[0].PValue << endl;
cout << "Item[0].PairPValue = " << Item[0].PairPValue << endl;
cout << "Item[0].OutputStd = " << Item[0].OutputStd << endl;
#endif

cout << "OK!\n";

return true;

}

bool COMPARE::prova(){

cout  << "NumItem = "<< NumItem << "\n\n";
cout  << "ItemSelected = "<< ItemSelected << "\n\n";
cout  << "OutputAll = "<< OutputAll << "\n\n";
cout  << "PermuteSample = "<< PermuteSample << "\n\n";
cout  << "PermuteNumber = "<< PermuteNumber << "\n\n";
cout  << "FilterAll = "<< FilterAll << "\n\n";
cout  << "OriginalNum = "<< OriginalNum << "\n\n";
cout  << "gene_info.info = "<< gene_info.Info << "\n\n";
cout  << "array_list.DelayRead = "<< array_list.DelayRead << "\n\n";

return true;

}

COMPARE compare;
