# Supplementary material for: A Web-based and Grid-enabled dChip version for the analysis of large sets of gene expression data
Source: BMC Bioinformatics. 2008 Nov 13;9:480. doi: 10.1186/1471-2105-9-480 (PMC2596147; doi:10.1186/1471-2105-9-480)
Supplement: Additional file 1 — Source code. The archive contains the source code of modified dChip. [file 1471-2105-9-480-S1.gz › gdchip/term.h]

#if !defined(TERM_H)
#define TERM_H

// 12/01: extract protein domain information from LocusLink
// 12/02: store terms for a particular annotaion database, such as GeneOntology
// or InterPro protein domains

// virtual function: http://www.cplusplus.com/doc/tutorial/tut4-4.html

#define MAX_TERM 5000
#define MAX_GENE_TERM 300 // terms that one gene has
#define MAX_USED_TERM 1200 // <= #define MAX_GENE_FUNCTION in gene_info.h
/*
struct TERM {
	int ID;
	short NumGene, NumParent, NumChildren;
	CString Name;
	bool Used; // this term has NumGene ranking < MAX_USED_TERM
	bool Consider; // the term is not trivial (e.g. <cellular_component ; GO:0005575)
		// or not a synonym
};

class TERM_SET { 
public:
	CString CateName; // category name
	TERM *Term;
		
	int NumTerm, MaxTerm;
	
	int GeneTerm[MAX_GENE_TERM]; // for one gene
	int NumGeneTerm; 

	int AddTerm(CString id, CString name, bool add = true);

	bool AddGeneTerm(int index);
	
	CString MakeTermString();
	TERM_SET(CString name, int max_term) {
		CateName = name;
		Term = NULL;
		MaxTerm = max_term;
	}
	
	bool Reset() {
		NumTerm = 0;
		if (Term)
			delete [] Term;
		Term = new TERM[MaxTerm];
		return Term != NULL;
	}

	void ResetGene() {
		NumGeneTerm = 0;  // GeneTerm[MAX_GENE_TERM] is a vector. 
			// However, only from GeneTerm[0] to GeneTerm[NumGeneTerm] is used.
			// Other elements, GeneTerm[NumGeneTerm]
	}
	void ResetNumGene() { 
		for (int i = 0; i < NumTerm; i ++)
			Term[i].NumGene = 0;
	}

	~TERM_SET() {
		if (Term)
			delete [] Term;
	}

	void Print(CString file);
	void GetUsed();
	void AddNumGene();
};*/

#endif
