# Supplementary material for: A Web-based and Grid-enabled dChip version for the analysis of large sets of gene expression data
Source: BMC Bioinformatics. 2008 Nov 13;9:480. doi: 10.1186/1471-2105-9-480 (PMC2596147; doi:10.1186/1471-2105-9-480)
Supplement: Additional file 1 — Source code. The archive contains the source code of modified dChip. [file 1471-2105-9-480-S1.gz › gdchip/snp.h]

#if !defined(SNP_H)
#define SNP_H

//05/02: make the SNP calls for one SNP block

#include "cdf.h"
#include "princomp.h"

#define MAX_MINI_BLOCK 20
#define MINI_BLOCK_PROBE 4 // the number of probes in a mini-block

enum {MM_A, PM_A, PM_B, MM_B};

#define NUM_SNP_CALL 4

enum SNP_CALL_TYPE {SNP_A, SNP_B, SNP_AB, SNP_NO_CALL, SNP_A_B, SNP_B_A}; // SNP calls
extern char *SnpCallStr[];
extern COLORREF SnpColor[];

extern const char Geno2OrderedPheno[2][2];
extern const char Geno2Pheno[2][2];
	
bool GetSnpColRow(int num_probe, int probe, int flag, int block3_size,
				  int &mini_block, int &row);

class SNP {
public:
	int NumMiniBlock; 
	float mmA, pmA, mmB, pmB;
	float bkgrdA, bkgrdB;

	int Unit;

	float Inten[MAX_ARRAY_NUM][MAX_MINI_BLOCK][MINI_BLOCK_PROBE];
	int MaxInten;
	
	float Stat[MAX_ARRAY_NUM][MAX_MINI_BLOCK]; // each mini-block provides a 
	float Stat2[MAX_MINI_BLOCK];
	// 1-dimemsion statistic for determining SNP call,
	// the data is NumMiniBlock-dimension vector

	float SignalA[MAX_ARRAY_NUM], SignalB[MAX_ARRAY_NUM];

	float **PrinComp;

	float Likelihood[MAX_ARRAY_NUM][NUM_SNP_CALL];

	#if defined(_WINDOWS)
	DB_VECTOR *background, *signal;
	#endif

	PRIN_COMP *prin_comp;

	SNP();
	~SNP();
	bool GetData(int unit);

	void GetMiniBlockData(int array, int mini_block);
	bool GetPrinComp();
	bool Init();

	int GetMaxInten(int array);
	
};

extern SNP snp;

#endif
