# Supplementary material for: A Web-based and Grid-enabled dChip version for the analysis of large sets of gene expression data
Source: BMC Bioinformatics. 2008 Nov 13;9:480. doi: 10.1186/1471-2105-9-480 (PMC2596147; doi:10.1186/1471-2105-9-480)
Supplement: Additional file 1 — Source code. The archive contains the source code of modified dChip. [file 1471-2105-9-480-S1.gz › gdchip/snp.cpp]

#include "stdafx.h"

#include "snp.h"
#include "my_math.h"
#include "group.h"
#include "cdf.h"

char *SnpCallStr[] = {"A", "B", "AB", "NoCall", "AB_A", "AB_B"};
COLORREF SnpColor[] = {RED, BLUE, YELLOW, WHITE, RGB(180, 0, 0), RGB(0, 0, 180)};
// see SNP_CALL_TYPE

const char Geno2OrderedPheno[2][2] = {{SNP_A, SNP_A_B}, {SNP_B_A, SNP_B}};
const char Geno2Pheno[2][2] = {{SNP_A, SNP_AB}, {SNP_AB, SNP_B}};


SNP::SNP() {
	PrinComp = NULL;
	prin_comp = NULL;
	Unit = -1;

	int len = MAX_MINI_BLOCK * MINI_BLOCK_PROBE;
#if defined(_WINDOWS)
	background = new DB_VECTOR(len);
	signal = new DB_VECTOR(len);
#endif
}

SNP::~SNP() {
	if (PrinComp) {
		free_matrix(PrinComp, group.NumArray, 2);
		PrinComp = NULL;
	}

	if (prin_comp)
		delete prin_comp;
	#if defined(_WINDOWS)
	delete background;
	delete signal;
	#endif
}

bool SNP::Init() {
	Unit = -1;
	prin_comp = new PRIN_COMP(group.NumArray, MAX_MINI_BLOCK * 4);

	PrinComp = matrix<float>(group.NumArray, 2); 
	return true;
}

void SNP::GetMiniBlockData(int array, int mini_block) {
	mmA = Inten[array][mini_block][MM_A];
	pmA = Inten[array][mini_block][PM_A];
	pmB = Inten[array][mini_block][PM_B];
	mmB = Inten[array][mini_block][MM_B];

	/*mmA = log(mmA);
	pmA = log(pmA);
	mmB = log(mmB);
	pmB = log(pmB);*/

}

bool GetSnpColRow(int num_probe, int probe, int flag, int block3_size,
				  int &mini_block, int &row) {
	
	int num_forward_miniblock; // miniblock of forward strand
	int strand_adjust = 0;
	int num_strand_miniblock; // miniblock in the current strand
	
	if (num_probe > 10 && num_probe > (2 * block3_size)) { 
		// has probes for both strand; for 500K array, may have only 2 blocks and
		// block3_size is block1_size

		if (SnpChip != SNP60K) { // equal numbre of forward and reverse probes
			num_forward_miniblock = num_probe / 4;
			
		} else { // SNP60K array
			int block1_size = (num_probe - (2 * block3_size)) / 2;
			num_forward_miniblock = block1_size;
		}

		num_strand_miniblock = num_forward_miniblock;

		if (probe >= (num_forward_miniblock * 2)) { // reverse strand
			strand_adjust = num_forward_miniblock; 
			probe -= num_forward_miniblock * 2; 
			if (SnpChip == SNP60K)
				num_strand_miniblock = block3_size;
		} 
	
	} else { // only one strand
		num_strand_miniblock = (num_probe / 2); 
	}
	
	mini_block = probe % num_strand_miniblock + strand_adjust;

	if (mini_block >= (num_probe / 2)) { // cause error in 10k V2 and 100K array
#if defined(TEST)
		WritePrompt("  Error: mini_block >= (num_probe / 2)", false, RED);
		return false;
#endif

	}
	 
	if (probe < num_strand_miniblock) { // allele_A
		row = (flag == PM) ? PM_A : MM_A;
	} else
		row = (flag == PM) ? PM_B : MM_B;
	return true;
}

bool SNP::GetData(int unit) {

	int num_probe = cdf.Unit[unit].NumProbe;
	NumMiniBlock = num_probe / 2;
	if (NumMiniBlock > MAX_MINI_BLOCK) {
		WritePrompt("    Error: Exceeds the MAX_MINI_BLOCK limit", false, RED);
		return false;
	}

	memset(Inten, 0, sizeof(Inten));
	Unit = unit;
	MaxInten = 0;

	int block3_size = 0;
	if (SnpChip == SNP60K) {
		int x = cdf.Unit[unit].CellPos[num_probe - 1][PM].x;
		int y = cdf.Unit[unit].CellPos[num_probe - 1][PM].y;
		block3_size = -cdf.GetCell(x, y)->ExPos;
	}

	for (int i = 0; i < num_probe; i ++) {
		for (int j = 0; j < FLAG_NUM; j ++) {

			int x = cdf.Unit[unit].CellPos[i][j].x;
			int y = cdf.Unit[unit].CellPos[i][j].y;
			
			int mini_block, row;
			
			if (!GetSnpColRow(num_probe, i, j, block3_size, mini_block, row))
				return false;
			
			int idx = CELL_IDX(x, y);
			for (int k = 0; k < group.NumArray; k ++) {
				//int bk = group.FindBackground(k, x, y);
				int inten = group.NormInten[k][idx];
				
				Inten[k][mini_block][row] = (float)inten;
				if (MaxInten < inten)
					MaxInten = inten;
			}
		}
		
	}

	// compress the 4 statistics for each mini-block to one number
	// to compue Call and Signal
	for (int i = 0; i < group.NumArray; i ++) {
		
		for (int j = 0; j < NumMiniBlock; j ++) {
			GetMiniBlockData(i, j);

			//double mm = (mmA + mmB) / 2; // may cause more scattering of the PCA plot
			double diffA = my_max(pmA - mmA, 1);
			double diffB = my_max(pmB - mmB, 1);
			
			Stat[i][j] = float(diffA / (diffA + diffB));
			
			//Stat2[j] = __max((pmA - mm) / (mm) + (pmB - mm) / mm, 0.01);
			Stat2[j] = (pmA - mmA) / mmA + (pmB - mmB) / mmB;
			

		}

		SignalA[i] = partial_sort(Stat2, NumMiniBlock, 0.5);		
		//SignalA[i] = (SignalA[i] - 0.5) * 2 * group.DisplayRange; // scale to [-3,3]
		//SignalA[i] = SignalA[i] / 2; // not too large
		SignalA[i] = float(my_max(SignalA[i], 0.01));
	} // i

	return true;
}


int SNP::GetMaxInten(int array) {

	int inten = 0;

	for (int i = 0; i < NumMiniBlock; i ++) {
		for (int j = 0; j < MINI_BLOCK_PROBE; j ++) {
			if (inten < Inten[array][i][j])
				inten = (int)Inten[array][i][j];
		}
	}

	return inten;
}


bool SNP::GetPrinComp() {
	
	//WritePrompt("  Obtaining principle component of samples...");

	
	int row = group.NumArray;
	int col = NumMiniBlock;
	
	int i, j;

	if (!prin_comp->SetRowCol(row, col)) {
		WritePrompt("    Error: SetRowCol() exceeds limit", false, RED);
		return false;
	}

	for (i = 0; i < row; i ++) {
		for (j = 0; j < col; j ++) {
			prin_comp->SetX(i, j, Stat[i][j]);
		}
	}

	
	bool success = prin_comp->Compute();
	if (success) {
		for (i = 0; i < row; i ++) {
			for (j = 0; j < 2; j ++) {
				PrinComp[i][j] = prin_comp->PrinComp[i][j];
			}
		}
	
		//WritePrompt("    Principal Componebt Analyisis Finished\n");
	} else { 
		//WritePrompt("    PCA not completed\n");
	}
	
	return success;

}


SNP snp;
