# Supplementary material for: A Web-based and Grid-enabled dChip version for the analysis of large sets of gene expression data
Source: BMC Bioinformatics. 2008 Nov 13;9:480. doi: 10.1186/1471-2105-9-480 (PMC2596147; doi:10.1186/1471-2105-9-480)
Supplement: Additional file 1 — Source code. The archive contains the source code of modified dChip. [file 1471-2105-9-480-S1.gz › gdchip/my_math.cpp]

#include "stdafx.h" // // for VC++'s use; a blank file for console version

#include <math.h>
#include <stdlib.h>
#include <memory>
#include <string>
#include <stdio.h>
#include <ctype.h>
#include <fcntl.h>
#include <errno.h>

#ifdef GFAL
//aggiunte le seguenti righe necessarie per le API GFAL
extern "C" {
#include "gfal_api.h"
#include "lcg_util.h"
}

extern "C" {
int gfal_open(const char*, int, mode_t);
int gfal_write(int, const void*, size_t);
int gfal_close(int);
int gfal_read(int, void*, size_t);
}
#endif

using namespace std;

#include "my_math.h"
#include "nr.h"
#include "cdf.h"

#define MATHLIB_STANDALONE
#include "Rmath.h"

extern void WritePrompt(const char*, bool, bool);

#define nrerror WritePrompt
// many functions are from "Numerical Recipes in C" (1992)

#define ITMAX 100 // Maximum allowed number of iterations.
#define EPS 3.0e-7 // Relative accuracy.
#define FPMIN 1.0e-30 // Number near the smallest representable floating-point number.

double factln(int n)
//Returns ln(n!).
{
	double gammln(double xx);
	static double a[101]; //A static array is automatically initialized to zero.
	if (n < 0) nrerror("Negative factorial in routine factln");
	if (n <= 1) return 0.0;
	if (n <= 100) return a[n] ? a[n] : (a[n]=gammln(n+1.0)); //In range of table.
	else return gammln(n+1.0); //Out of range of table.
}

double bico(int n, int k) {
//Returns the binomial coe.cient
	return floor(0.5+exp(factln(n)-factln(k)-factln(n-k)));
	//The floor function cleans up roundo error for smaller values of n and k.
}


double euclidean_dist(double *x, double *y, int n) { 
	// allow missing values
	
	int cnt = 0;

	double sum = 0;

	for (int i = 0; i < n; i ++) {
		double xi = x[i];
		double yi = y[i];

		if (xi != MISSING && yi != MISSING) {
			xi -= yi;
			sum += MY_SQR(xi);
			cnt ++;
		}
	}

	if (cnt > 0)
		return sqrt(sum / cnt);
	else 
		return MAX_EUCLIDEAN_DIST; // an arbitrary large number
}


void restrict_by_limit(int &value, int lower, int upper) {
	if (value < lower) 
		value = lower;
	if (value > upper) 
		value = upper;
}

void swap_double(double &x, double &y) {
	if (&x != &y) {
		double tmp = x;
		x = y;
		y = tmp;
	}
}

void swap_char(char &x, char &y) {
	if (&x != &y) {
		char tmp = x;
		x = y;
		y = tmp;
	}
}

void swap_int(int &x, int &y) {
	if (&x != &y) {
		int tmp = x;
		x = y;
		y = tmp;
	}
}


void vec_min_max(double * v, int len, double &min, double &max) {
	min = v[0];
	max = v[0];
	for (int i = 1; i < len; i ++) {
		if (v[i] > max)
			max = v[i];
		if (v[i] < min)
			min = v[i];
	}
	
}

double vec_mean(double * v, int len) {
	if (len == 0)
		return MISSING;
	else {
		double sum = 0;
		int cnt = 0;

		for (int i = 0; i < len; i ++) {
			if (v[i] != MISSING) {
				cnt ++;
				sum += v[i];
			}
		}
		if (cnt > 0) 
			return sum / cnt;
		else
			return MISSING;
	}
}

double standard_dev(double *v, double mean, int len, bool return_mean_se) { 

	double sum_sqr = 0;
	int cnt = 0;
	for (int i = 0; i < len; i ++) {
		if (v[i] != MISSING) {
			sum_sqr += MY_SQR(v[i]);
			cnt ++;
		}
	}

	if (cnt == 0)
		return MISSING;
	else if (cnt == 1)
		return 0;
	else {
		double std = sqrt((sum_sqr - cnt * MY_SQR(mean))/( cnt - 1)); // more stable
		if (!return_mean_se)
			return std; // sample standard deviation
		else
			return std / sqrt((double)cnt);
	}
}


double standardize(double *vec, int len, bool do_stand, bool return_cv,
				   double use_mean) { 

	double mean = 0, std;
	
	int i, cnt = 0;
	for (i = 0; i < len; i++) {
		if (vec[i] != MISSING) {
			mean += vec[i];
			cnt ++;
		}
	}

	if (cnt == 0) {
		return MISSING; // no CV, keep them as missing
	} else if (cnt == 1) {
		// standardize the only non-missing nubmer as 0
		if (do_stand) {
			for (i = 0; i < len; i ++) {
				if (vec[i] != MISSING) {
					vec[i] = 0;
				}
			}
		}
		return MISSING;
	} else {

		mean /= cnt;
		
		double sum_square = 0;
		for (i = 0; i < len; i++) {
			if (vec[i] != MISSING) {
				sum_square += MY_SQR(vec[i]);
			}
		}

		std = sqrt((sum_square - cnt * MY_SQR(mean))/( cnt - 1));
		
		if (do_stand) {
		
			if (use_mean != MISSING) { // 9/14/04
				mean = use_mean;
			}
			
			for (i = 0; i < len; i ++) {
				if (vec[i] != MISSING) {
					if (std != 0) {
						vec[i] = (vec[i] - mean) / std;
					} else
						vec[i] = 0;
				}
			}
			
		}

		if (return_cv)
			return fabs(std / mean);
		else
			return std; // sample standard deviation
	}
}


double p_value_t(double t_stat, double df) {
	//return betai(0.5 * df, 0.5, df / (df + MY_SQR(t_stat)));

	//  pt(q, df, lower.tail = TRUE, log.p = FALSE)
	return 2 * pt(fabs(t_stat), df, false, false);
}

void scale_vec(double *v, double scaler, int len) {
	for (int i = 0; i < len; i ++) {
		v[i] *= scaler;
	}
}

// from NR, p280
#define IA 16807
#define IM 2147483647
#define AM (1.0/IM)
#define IQ 127773
#define IR 2836
#define NTAB 32
#define NDIV (1+(IM-1)/NTAB)
#define EPS2 1.2e-7
#define RNMX (1.0-EPS2)

double ran1(long *idum) {
/*
"Minimal" random number generator of Park and Miller with Bays-Durham shu.e and added
safeguards. Returns a uniform random deviate between 0.0 and 1.0 (exclusive of the endpoint
values). Call with idum a negative integer to initialize; thereafter, do not alter idum between
successive deviates in a sequence. RNMX should approximate the largest oating value that is
less than 1.*/

	int j;
	long k;
	static long iy=0;
	static long iv[NTAB];
	double temp;
	if (*idum <= 0 || !iy) { // Initialize.
		if (-(*idum) < 1) *idum=1; // Be sure to prevent idum = 0.
		else *idum = -(*idum);
		for (j=NTAB+7;j>=0;j--) { // Load the shu.e table (after 8 warm-ups).
			k=(*idum)/IQ;
			*idum=IA*(*idum-k*IQ)-IR*k;
			if (*idum < 0) *idum += IM;
			if (j < NTAB) iv[j] = *idum;
		}
		iy=iv[0];
	}
	k=(*idum)/IQ; // Start here when not initializing.
	*idum=IA*(*idum-k*IQ)-IR*k; // Compute idum=(IA*idum) % IM without over-
		// flows by Schrage's method. 
	if (*idum < 0) *idum += IM;
	j=iy/NDIV; // Will be in the range 0..NTAB-1.
	iy=iv[j]; // Output previously stored value and refill the
		// shuffle table. 
	iv[j] = *idum;
	if ((temp=AM*iy) > RNMX) return RNMX; 
	// Because users don't expect endpoint values.
	else return temp;
}

// from NR, p289
double gasdev(long *idum) {
// Returns a normally distributed deviate with zero mean and unit variance, using ran1(idum)
// as the source of uniform deviates.

	double ran1(long *idum);
	static int iset=0;
	static double gset;
	double fac,rsq,v1,v2;
	if (*idum < 0) iset=0; // Reinitialize.
	if (iset == 0) { // We don't have an extra deviate handy, so
		do {
			v1=2.0*ran1(idum)-1.0; // pick two uniform numbers in the square ex-
				// tending from -1 to +1 in each direction, 
			v2=2.0*ran1(idum)-1.0;
			rsq=v1*v1+v2*v2; // see if they are in the unit circle,
		} while (rsq >= 1.0 || rsq == 0.0); 
		// and if they are not, try again.
		fac=sqrt(-2.0*log(rsq)/rsq);
		// Now make the Box-Muller transformation to get two normal deviates. Return one and
		// save the other for next time.
		gset=v1*fac;
		iset=1; // Set flag.
		return v2*fac;
	} else { // We have an extra deviate handy,
		iset=0; // so unset the flag,
		return gset; // and return it.
	}
}

long seed = -1; // for rnorm 
double rnorm(double mean, double std) {
	return mean + gasdev(&seed) * std;
}

class NORMAL_RANDOM {
	// store some normal(0,1) numbers and use repeatedly in pool_replicate
	double Number[MAX_ARRAY_NUM];
	bool HasNumber;
	int CurNumber;
public:
	NORMAL_RANDOM() {
		HasNumber = false;
	}

	void Reset() {
		CurNumber = 0;
		if (!HasNumber) {
			long seed = -1;
			for (int i = 0; i < MAX_ARRAY_NUM; i ++) {
				Number[i] = gasdev(&seed);
			}
			HasNumber = true;
		}
	}

	double rnorm_stored(double mean, double std) {
		
		double num = mean + Number[CurNumber] * std;
		CurNumber ++;
		if (CurNumber == MAX_ARRAY_NUM)
			CurNumber = 0;
		return num;
	}
} norm_random;


void simple_average(double *vec, int len, double &mean, double &std_mean) {
	mean = vec_mean(vec, len);
	std_mean = standard_dev(vec, mean, len, true);
}

void pool_replicate(double *vec, double *std, int len, double &mu, double &std_mu) {
	// 1/31/01
	// vec_i ~ N(mu_i, std_i^2), and mu_i ~ N(mean, std_mu^2)
	// try to find a linear combination of 
	// "vec" as an unbiased estimate of mu with minimal variance

	norm_random.Reset();
	ARRAY_VEC var, sampled_vec;

	#define NUM_SAMPLE 20
	double sampled_sig_sqr;

	// resample several times to estimate var_mean more reliably

	int i;

	int cnt = 0;
	int non_missing;
	for (i = 0; i < len; i ++) {
		if (vec[i] != MISSING) {
			var[i] = MY_SQR(std[i]);
			non_missing = i;
			cnt ++;
		}
	}

	if (cnt == 0) {
		mu = MISSING;
		std_mu = MISSING;
		return;
	} else if (cnt == 1) {
		mu = vec[non_missing];
		std_mu = std[non_missing];
		return;
	}

	// at least there are two non-missing value in vec
	
	sampled_sig_sqr = 0;

	int j;
	for (i = 0; i < NUM_SAMPLE; i ++) {
		
		cnt = 0;
		for (j = 0; j < len; j ++) {
			if (vec[j] != MISSING) {
				sampled_vec[cnt] = norm_random.rnorm_stored(vec[j], std[j]);
				cnt ++;
			}
		}

		double sampled_vec_mean, sampled_vec_std;

		sampled_vec_mean = vec_mean(sampled_vec, cnt);
		sampled_vec_std = standard_dev(sampled_vec, sampled_vec_mean, cnt);
		
		sampled_sig_sqr += MY_SQR(sampled_vec_std);
	}

	sampled_sig_sqr /= NUM_SAMPLE;

	//double sampled_sig = sqrt(sampled_sig_sqr);
	// precision-weighted average
	double weighted_ave = 0;
	double weight_sum = 0;
	cnt = 0;
	for (j = 0; j < len; j ++) {
		if (vec[j] != MISSING) {
			double inv_var = 1 / (var[j] + sampled_sig_sqr);
			weighted_ave += vec[j] * inv_var;
			weight_sum += inv_var;
			cnt ++;

		}

	}
	mu = weighted_ave / weight_sum;
	std_mu = sqrt(1 / weight_sum);
	
}

double euclidian(double *v1, double *v2, double len) {
	double sum_sqr = 0;
	for (int i = 0; i < len; i ++) {
		double diff = v1[i] - v2[i];
		sum_sqr += MY_SQR(diff);
	}

	return sqrt(sum_sqr);
}


int compare_float_point( const void *arg1, const void *arg2 ) // only ordered by x
{
	float a = ((FLOAT_POINT *) arg1)->x;
	float b = ((FLOAT_POINT *) arg2)->x;

	if (a > b) 
		return 1;
	else if (a < b)
		return -1;
	else 
		return 0;
}

int compare_int_point( const void *arg1, const void *arg2 ) // only ordered by x
{
	int a = ((INT_POINT *) arg1)->x;
	int b = ((INT_POINT *) arg2)->x;

	return (a - b);
		
}


char *my_strupr(char *str)
{
      char *s;

      if (str)
      {
            for (s = str; *s; ++s)
                  *s = toupper(*s);
      }
      return str;
} 

char *my_strlwr(char *str)
{
      char *s;

      if (str)
      {
            for (s = str; *s; ++s)
                  *s = tolower(*s);
      }
      return str;
}


void trim_right(char *str) {
	int len = strlen(str);

	// in the end
	for (int i = len - 1; i >= 0 ; i --) {
		if (str[i] != ' ' && str[i] != '\t') {
			break;
		} else
			str[i] = '\0';
	}
}

char *trim_left(char *str) {
	int len = strlen(str);
	char *s;
	s = str;

	for (int i = 0; i < len; i++) {
		if (str[i] != ' ' && str[i] != '\t') {
			break;
		} else
			s = s+1;
	}
	return s;
}


double InnerProduct(double * v1, double * v2, int len,
					short * exclude, bool mean_corrected) {

	double v1_mean = 0;
	double v2_mean = 0;
	
	if (mean_corrected) {
		
		for (int i = 0; i < len; i ++) {
			if (exclude == NULL || !exclude[i]) {
				v1_mean += v1[i];
				v2_mean += v2[i];
			}
		}
		v1_mean /= len;
		v2_mean /= len;
	} 
	
	double sum = 0;
	for (int i = 0; i < len; i ++) {

		if (exclude == NULL || !exclude[i]){
			sum += (v1[i] - v1_mean) * (v2[i] - v2_mean);

		}
	}
	return sum;
}

bool Same(double * v1, double * v2, int len, short *exclude) {
	// compare two vectors to see if they are close enough
	double sum = 0;
	for (int i = 0; i < len; i ++) {
		if (exclude == NULL || !exclude[i])
			sum += fabs(v1[i] - v2[i]);
	}
	sum /= len;
	return (sum < 1e-6);
}

void permute_vec(int *vec, int len) {
	// Randomize in place, see Cormen et al. 2001 p103

	for (int i = 0; i < len ; i ++) {
		int idx = i + rand() % (len - i); // idx is Random(i, n)
		/*if (idx >= len) 
			WritePrompt("Error");*/
	
		// switch vec[i] and vec[idx]
		int tmp = vec[i];
		vec[i] = vec[idx];
		vec[idx] = tmp;
	}
}

void TestPermute() {
	int x[] = {1, 2, 3, 4, 5, 6, 7, 8, 9, 10, 11, 12, 13, 14, 15, 16, 17, 18, 19, 20};
	
	for (int i = 0; i < 300; i ++) {
		permute_vec(x, 18);
		#if defined(_WINDOWS)
		CString str1 = "x: ", str2 = "y: ", tmp;
		 for (int i = 0; i < 10; i ++) {
			tmp.Format("%d ", x[i]);
			str1 += tmp;
			tmp.Format("%d ", x[i + 10]);
			str2 += tmp;
		 }
		 WritePrompt(str1 + str2);
		#else
		char *str1 = "x: ", *str2 = "y: ", *tmp;
		for (int i = 0; i < 10; i ++) {
			sprintf(tmp, "%d ", x[i]);
			strcat(str1, tmp);
			sprintf(tmp, "%d ", x[i + 10]);
			strcat(str2, tmp);
		}
		sprintf(tmp, "%s %s", str1, str2);
		WritePrompt(tmp);
		#endif
	}
}

void DB_VECTOR::SetTrimmed2Missing(int pct) {
	double trim_pct = pct / 200;

	double lower = GetQuantile(trim_pct);
	double upper = GetQuantile(1 - trim_pct);

	for (int i = 0; i < Len; i ++) {
		if (Data[i] > upper || Data[i] < lower)
			Data[i] = MISSING;
	}
}

int compare_double( const void *arg1, const void *arg2 ) {
	double a = * (double *) arg1;
	double b = * (double *) arg2;

	if (a > b) return 1;  
	else return (a == b) ? 0 : -1;
}

int my_stricmp( const char *string1, const char *string2) {
	int len1 = strlen(string1);
	int len2 = strlen(string2);

	if (len1 != len2)
		return len1 - len2;

	for (int i = 0; i < len1; i ++) {

		int diff = toupper(string1[i]) - toupper(string2[i]);
		if (diff != 0)
			return diff;
	}

	return 0; // the same
}

int my_strnicmp( const char *string1, const char *string2, int count ) {

	int len1 = strlen(string1);
	int len2 = strlen(string2);

	int len = my_min(len1, len2);
	len = my_min(count, len);

	for (int i = 0; i < len; i ++) {

		int diff = toupper(string1[i]) - toupper(string2[i]);
		if (diff != 0)
			return diff;
	}
	
	return 0; // the same
}


/*char *my_getline(int fd){

char *buffer = NULL; 
buffer = new char[LINE_LEN];
char *str = NULL; 
str = new char[LINE_LEN];

//buffer = (char*)malloc(sizeof(char)*1000);
//str = (char*)malloc(sizeof(char)*1000);

long nbytes;
do{
	nbytes = gfal_read(fd, buffer, sizeof(char));
	strcat(str, buffer);

}while(!strstr(buffer, "\n"));


return str;

}*/

/*
int my_stricmp( const char *string1, const char *string2) {
	int len1 = strlen(string1);
	int len2 = strlen(string2);

	if (len1 != len2)
		return len1 - len2;

	for (int i = 0; i < len1; i ++) {

		int diff = toupper(string1[i]) - toupper(string2[i]);
		if (diff != 0)
			if (toupper(string1[i]) != toupper(string2[i]))
				return diff;

	}

	return 0; // the same
}
*/

/*
string my_replace(string str_src, string old, string newstr)
{
	int tmp1 = str_src.find(old, 0);
	int tmp2 = old.lenght();
	str_src.replace(tmp1, tmp2, newstr);

	return str_src;
}
string my_remove(string str_src, string old)
{
	int tmp1 = str_src.find(old, 0);
	int tmp2 = old.lenght();
	str_src.erase(tmp1, tmp2);

	return str_src;
}

int my_FindOneOf(string str_src, string find_one)
{
	string str_tmp1, str_tmp2;

	int pos, tmp1, tmp2;

	for (int i=0; i<find_one.lenght; i++)
	{
		str_tmp1 = find_one.substr(i, i+1);
		str_tmp2 = find_one.substr(i+1, i+2);

		tmp1 = str.find(str_tmp1,0);
		tmp2 = str.find(str_tmp2,0);

		pos = (tmp1 < tmp2) ? tmp1 : tmp2;
	}
	return pos;
}*/
