# Supplementary material for: A Web-based and Grid-enabled dChip version for the analysis of large sets of gene expression data
Source: BMC Bioinformatics. 2008 Nov 13;9:480. doi: 10.1186/1471-2105-9-480 (PMC2596147; doi:10.1186/1471-2105-9-480)
Supplement: Additional file 1 — Source code. The archive contains the source code of modified dChip. [file 1471-2105-9-480-S1.gz › gdchip/cdf.cpp]

#include "stdafx.h" // for VC++'s use; a blank file for console version
#include <fcntl.h>
#include <errno.h>
#include <stdlib.h>


#if defined(_WINDOWS)
#include "mainfrm.h"
#include "AnalysisView.h"
#include "PlotsView.h"
#include "leftview.h"
#endif

#if defined(WIN32)
#include <io.h>
#else
#include <unistd.h>
#endif

#include <sys/stat.h>
#include <string>
#include <stdio.h>

// this file is for converting .cdf file into a useable format
// store it into CDF structure
#include "CPP_Parsers_Source/CDFFileData.h" // Affy reader
#include "cdf.h"
#include "group.h"
#include "my_math.h"

#ifdef GFAL
// code needed to use API GFAL
extern "C" {
#include "gfal_api.h"
#include "lcg_util.h"
}

extern "C" {
int gfal_open(const char*, int, mode_t);
int gfal_write(int, const void*, size_t);
int gfal_close(int);
int gfal_read(int, void*, size_t);
}
#endif

using namespace affxcdf;
	
CDF cdf;
bool Calculating;

enum {IN_CDF_HEADER, IN_BLOCK_HEADER, IN_BLOCK};

COLORREF BasicColor[] = {RED, BLUE, YELLOW, CYAN};

char * MatchStr[] = {"MM", "PM", "QC"};
char TextFileFilter[] = "Tab-delimited Text Files (*.xls;*.txt)|*.xls;*.txt|All Files (*.*)|*.*||";

	
MEDIUM_STRING prompt_str;
char tmp_line[HUGE_LINE_LEN];

int SnpChip, CustomCDF, PM_Chip, IgnoreProbeSet = false, LeftRotated;
// these options are used by cdf.cpp
int ProbePerPair;
SHOW_PROMPT_PLACE ShowPrompt = SHOW_PROMPT_NORMAL;
int BlockAdjust, LastBlockSize; // # of probe pairs in a block
bool TryBinaryCDF;

void WritePrompt(const char *str, bool overwrite, COLORREF color) {

	#if defined(_WINDOWS)
	if (ShowPrompt == SHOW_PROMPT_NONE)
		return;
	else { 

	CMainFrame* pMainFrame = (CMainFrame*)AfxGetMainWnd();

	//if (ShowPrompt == SHOW_PROMPT_NORMAL) {

		if (!pMainFrame->m_wndSplitter.GetPane(0,1)->IsKindOf(RUNTIME_CLASS(CAnalysisView))) {
			pMainFrame->SwitchView(VIEW_ANALYSIS);
			YieldControl();
		}
				
		((CAnalysisView*)pMainFrame->pView[VIEW_ANALYSIS])->Prompt(str, overwrite, color);
	
	}
	YieldControl();

	#else
	 // console version
	const char *termchar = overwrite ? "\r" : "\n";

	if(color == RED) {
		cerr << str << termchar;
	} else {
		cout << str << termchar;
	}
	#endif
	
}

void YieldControl() {
	#if defined(_WINDOWS)
	MSG message;

	if (::PeekMessage(&message, NULL, 0, 0, PM_REMOVE)) {
		::TranslateMessage(&message);
		::DispatchMessage(&message);
	}
	#endif
}

char *GetStr(char *line, char ch) {
	return strchr(line, ch) + 1;
}

//nuovo
char *get_str_after(char *line, char *name) {
	char *pos;
	if (pos = strstr(line, name)) {
		return pos + strlen(name);
	} else
		return NULL;
}

char *set_next_tab_zero(char *str) { 
	// unlike strtok, this allows empty entries between tabs
	// and return the postion of '\t'
	char *pos;
	pos = strchr(str, '\t');
	if (pos) 
		*pos = '\0';
	return pos;
}


bool CDF::ReadExisting(const char* file) {

	//FILE *File;
	
	#ifdef GFAL
	int fd;
	long nbytes;

	for(int i = 0; i < 15; i++){

		fd = gfal_open (file, O_RDONLY, 0);
		if (fd >= 0){
			break;
		}
	}
	if (fd < 0){
                cout<<"\n "<<file<<"  not opened";
                cout<<"\n fd=" ;
                cout<<fd;
                cout<<"\n";
                return false;
        }
	

	#ifdef B64
        nbytes = gfal_read(fd, (char *)this, 1052);
        #else
	nbytes = gfal_read (fd, (char *)this, sizeof(CDF) - sizeof(int) * 2 - sizeof(CDF_UNIT*) - sizeof(CDF_CELL*));
	#endif	

	#else

	FILE *File;
	
	File = fopen(file, "rb");
	if(!File){
		cout << "File " << file << " not opened\n";
		return false;
	}

	#ifdef B64
        fread ((char *)this, 1052, 1, File);
        #else
	fread ((char *)this, sizeof(CDF) - sizeof(int32_t) * 2 - sizeof(CDF_UNIT*) - sizeof(CDF_CELL*), 1, File);
	#endif

	#endif

	strcpy(FileName, file); // avoid the old file path
	sprintf(prompt_str, " file name is %s, format is %d, chiptype %s \n", FileName, Format, ChipType);
	#ifndef NOOUTSCR
	WritePrompt(prompt_str);
	#endif

	if (Format < FILE_FORMAT) {
		sprintf(prompt_str, "  The existing cdf.bin file is too old (file format %d)", Format);
		WritePrompt(prompt_str, false, RED);
		return false;
	} 

	if (Format > FILE_FORMAT) {

		sprintf(prompt_str, "  The existing cdf.bin file is too new (file format %d)", Format);
		WritePrompt(prompt_str,	false, RED);
		return false;
	} 
	
	sprintf(prompt_str, "  Read in existing binary CDF file %s (file format %d)...\n", file, Format);
	
	#ifndef NOOUTSCR
	WritePrompt(prompt_str);
	#endif
	YieldControl();
	
	#ifdef GFAL
	nbytes = gfal_read (fd, (char *)&CellDim, sizeof(int));
	nbytes = gfal_read (fd, (char *)&NumUnit, sizeof(int));
	#else
	fread((char *)&CellDim, sizeof(int32_t), 1, File);
	fread((char *)&NumUnit, sizeof(int32_t), 1, File);
	#endif

	#ifdef B64

	int gap;
	#ifdef GFAL
	gfal_read (fd, (char *)&gap, sizeof(int));
	#else
	fread((char *)&gap, sizeof(int32_t), 1, File);
	#endif

	#endif

 /* pivan  */
  try
  {
	if (Unit)
		delete [] Unit;
	Unit = new CDF_UNIT[NumUnit];
  }
  catch (exception& e)
  {
    cout << "\nNumUnit bytes= "<< NumUnit ;
    cout << "\nNumUnit size= "<<sizeof(NumUnit);
    cout << "\n&NumUnit size= "<<sizeof(&NumUnit);
    cout << "\nint size= "<<sizeof(int);
    cout << "\nint32_t size= "<<sizeof(int32_t);
    cout << "\nUnit size= "<<sizeof(Unit);

    cout << "\n\n*** Standard exception: " << e.what() << endl;
  }


	#ifdef GFAL
	nbytes = gfal_read (fd, (char *)Unit, sizeof(CDF_UNIT) * NumUnit);
	#else
	fread((char *)Unit, sizeof(CDF_UNIT) * NumUnit, 1, File);
	#endif

	if (Cell)
		delete [] Cell;
	int cel_num = MY_SQR(CellDim);
	Cell = new CDF_CELL[cel_num];
	
	#ifdef GFAL
	nbytes = gfal_read (fd, (char *)Cell, sizeof(CDF_CELL) * cel_num);
	gfal_close (fd);
	#else
	fread((char *)Cell, sizeof(CDF_CELL) * cel_num, 1, File);
	fclose (File);
	#endif
	
	return true;

}

bool CDF::Read(const char* cdf_file, bool always_extract, const char* mask_file) {


	// get chip type info
	MEDIUM_STRING file, bin_file;

	strcpy(file, cdf_file);

	char * start = strrchr(file, FILE_SEP);
	if (start == NULL) // if not found start from 0
		start = file;
	else 
		start = start + 1;

	char *end = strchr(start, '.');

	if (!end) {
		sprintf(prompt_str, "    No CDF file specified in \"Open group/Other information\""
			" dialog, or wrong CDF file name: %s", cdf_file);
		WritePrompt(prompt_str, false, RED);

		return false;
	}
	//start = HG-U133_Plus_2.cdf, end =.cdf

	int len = end - start;

	//start = HG-U133_Plus_2.cdf, end = .cdf, len = 14

	if (len < 2) {

		sprintf(prompt_str, "    Incorrect length of 'ChipType'"
			" when parsing %s", cdf_file);
		WritePrompt(prompt_str, false, RED);

		return false;
	}

	strncpy(ChipType, start, len);
	ChipType[len] = '\0';

	SnpChip = 0;
	LeftRotated = false;
	// Giles suggest: use lower() function before this comparison

	if (stricmp(ChipType, "husnp") == 0)
		SnpChip = HUSNP;
	else if (stricmp(ChipType, "ax13339") == 0 || strstr(ChipType, "Mapping10K_Xba131"))
		SnpChip = SNP10K; // 1 block, equal number of quartets on forward and reverse strand
	else if (stricmp(ChipType, "CentHindAv2") == 0 ||
		stricmp(ChipType, "CentXbaAv2") == 0 ||
		strstr(ChipType, "Mapping50K") || strstr(ChipType, "mapping50k")
		|| strstr(ChipType, "Mapping10K_Xba142")
		|| strstr(ChipType, "mapping10k_xba142")) // 142 has same "Name" problem as 60K
		SnpChip = SNP60K; // 4 blocks

	#if defined(_WINDOWS)
	else if (CString(ChipType).CompareNoCase("Mendel_Nsp") == 0
		|| CString(ChipType).CompareNoCase("Mendel_Sty") == 0
		|| CString(ChipType).CompareNoCase("Mapping250K_Nsp") == 0
		|| CString(ChipType).CompareNoCase("Mapping250K_Sty") == 0
		) {
		SnpChip = SNP60K;
		LeftRotated = true; // array is left roated 90 degrees
	}
	#else
	else if (stricmp(ChipType, "Mendel_Nsp") == 0
		|| stricmp(ChipType, "Mendel_Sty") == 0
		|| stricmp(ChipType, "Mapping250K_Nsp") == 0
		|| stricmp(ChipType, "Mapping250K_Sty") == 0
		) {
		SnpChip = SNP60K;
		LeftRotated = true;
	}
	#endif
	if (SnpChip)
		WritePrompt("  Found this array type as SNP array");
	YieldControl();
		
	char *dchip_pos = strstr(ChipType, "_dchip_");
	CustomCDF = dchip_pos != NULL;
	if (CustomCDF) { // delete "_dchip_" and anything afterwards
		WritePrompt("  This is a dChip custom CDF file");
		*dchip_pos = '\0';
	}
	char chip_type[UNIT_NAME_LEN];
	strcpy(chip_type, ChipType);
	
	ProbePerPair = PM_Chip ? 1 : 2;

//	sprintf(prompt_str, " probe per pair = %d", ProbePerPair);
//		WritePrompt(prompt_str, false, RED);

	strcpy(file, cdf_file);
	char* bin_pos = strstr(file, ".bin");
	if (bin_pos)
		*bin_pos = '\0';
	
	sprintf(bin_file, "%s.bin", file);
	strcpy(FileName, bin_file);
	// look for .bin file first, if not there, extract data from cdf file and store them
		
	bool success;

	if (!always_extract) {
		success = ReadExisting(bin_file);
		strcpy(ChipType, chip_type); // do it again in case of missing ChipType in cdf.bin

		if (success && Unit) { // the read-in file does not affect CellPos' nullity
			for (int i = 0; i < NumUnit; i ++) {
				Unit[i].CellPos = NULL;
			}
		} else
			always_extract = true;
	}

	if (always_extract) {

	#if defined(_WINDOWS)
		if (CString(cdf_file).Find(".cdf") != -1 ||	CString(cdf_file).Find(".CDF") != -1) { // CDF file
			success = Extract(file, mask_file);
			if (!success && TryBinaryCDF)
				success = ExtractBinaryCDF(file, mask_file);
		} else if (CString(cdf_file).Find(".pgf") != -1 || CString(cdf_file).Find(".PGF") != -1) {
			success = ReadPgfFile(file);
		} else {
			WritePrompt("    Cannot recoganize file type", false, RED);
			success = false;
		}
	#else
		if (strstr(cdf_file, ".cdf") || strstr(cdf_file, ".CDF")) {
			success = Extract(file, mask_file);
			
			if (!success && TryBinaryCDF)
				success = ExtractBinaryCDF(file, mask_file);
		} else if (strstr(cdf_file, ".pgf") || strstr(cdf_file, ".PGF")) {
			success = ReadPgfFile(file);
		} else {
			WritePrompt("    Cannot recoganize file type", false, RED);
			success = false;
		}
	#endif
	}

	//Print();

	if (success) {
		GetCellPos();
		if (always_extract) {
			if (!CheckCellPos())
				return false;
		}
	} 

//Remove '^M' from genes' name
	for(int i = 0; i < NumUnit; i++){
                cdf.Unit[i].UnitName[strlen(cdf.Unit[i].UnitName)-1] = '\0';
        }

	return success;
		
}

int CDF::GetNum() {
	// get the number after the "=" sign
	int num;
	char * pos = strchr(tmp_line, '=');
	sscanf(pos + 1, "%d", &num);
	return num;
}

void CDF::DeleteLastLetter() { // for SNP 12K array
	WritePrompt("    Deleting last letter in probe set name for Mapping10K_Xba131 array...");
	for (int i = 0; i < NumUnit; i ++) {
		#if defined(_WINDOWS)
		CString name = Unit[i].UnitName;

		int len = name.GetLength();
		char ch = name.GetAt(len - 1);
		if (strchr("ATGC", ch)) {
			strcpy(Unit[i].UnitName, name.Left(len - 1));
		}
		#else
		char* name = Unit[i].UnitName;
		int len = strlen(name);
		char ch = name[len-1];
		if (strchr("ATGC", ch)) {
		strncpy(Unit[i].UnitName, name, (len - 1));
		}
		#endif
	}
}

bool CDF::ExtractCell() {
	//shrinking from 8*8 to 6*6
// read info from a tmp_line like this:
// CellHeader=X	Y	PROBE	FEAT	QUAL	EXPOS	POS	CBASE	PBASE	TBASE	ATOM	INDEX	CODONIND	CODON	REGIONTYPE	REGION
// Cell1=22	10	CTACTATAACGGCATTTTGAGGCCG	control	BioB-M	483	13	G	C	G	1	2622	-1	-1	99	

	// and create all links between Cell[] and Unit[]
	
	char * pos = strchr(tmp_line, '=');

	int x, y;
	char CBase, PBase, TBase;
	char Probe[30];

	int ex_pos, Pos;
	char tmp[50];
	char tmp_char;
	int flag_pm, nimb_probe;

	if (!CustomCDF) {
		sscanf(pos + 1, "%d%d%s%s%s%d%d%c%c%c%c%c%c", &x, &y, Probe, tmp, tmp,
			&ex_pos, &Pos, &tmp_char, &CBase, &tmp_char, &PBase, &tmp_char, &TBase);
	} else {
		//sscanf(pos + 1, "%d%d%d%d%d", &x, &y, &ex_pos, &nimb_probe, &nimb_pm);
		sscanf(pos + 1, "%d%d%d%d", &x, &y, &ex_pos, &flag_pm);
		
	}

	if (LeftRotated) { // 500K SNP array, roated back
		int old_y = y;
		y = x;
		x = CellDim - 1 - old_y;
	}

	CDF_CELL * cell = GetCell(x, y);
	cell->UnitIndex = NumUnit; 

	cell->ExPos = ex_pos;
	cell->Atom = Unit[NumUnit].NumProbe / ProbePerPair;
	// assum PM and MM probes of the same pair are always 
	// adjacent; however either can be before the other

	if (SnpChip == SNP60K) {
		// 11/9/04: store number of A probes on each direction and indciate B probes
		if (BlockAdjust != 0) {
			cell->ExPos = - BlockAdjust;
		}
	}
	
	
	if (!SnpChip) {
		// if Probe Base is not the same as Target Base, it's a perfect match
		if (PM_Chip) {
			cell->Flag = PM;
		} else if (CustomCDF) {
			cell->Flag = flag_pm ? PM : MM;
		} else 
			cell->Flag = (PBase != TBase) ? PM : MM;
		// 10/13/04: for some custom CDF file, if  Pbase and Tbase are not complimentary, then the probe is a MM.
			
	} else if (SnpChip == HUSNP) {
		// for SNP chip the above method doesn't hold
		// e.g. probe set WIAF-2936 in HuSNP chip, probe set 112A in SNP10K chip
		int row_mod_4 = (y - 3) % 4; 
		if (row_mod_4 == 0 || row_mod_4 == 3)
			cell->Flag = MM;
		else
			cell->Flag = PM;
	} else if (SnpChip == SNP10K || SnpChip == SNP60K) {
		// PM probes are on the odd rows
		//if (!CustomCDF)
			cell->Flag = (y % 2 == 1) ? PM : MM;
		//else // binary CDF file, added on 5/26/05
		//	cell->Flag = flag_pm ? PM : MM;
	}


	if (!IgnoreProbeSet) { 
		Unit[NumUnit].NumProbe ++;
		
		//if (Unit[NumUnit].NumProbe == MAX_PROBE_NUM) { // for FULL_MODEL
		if (Unit[NumUnit].NumProbe / ProbePerPair == MAX_PROBE_NUM) {
			sprintf(prompt_str, "    Number of probe pairs in probe set %s "
				"exceeds limit %d", Unit[NumUnit].UnitName, MAX_PROBE_NUM);
			WritePrompt(prompt_str, false, RED);
			return false;
		}
	} // otherwise NumProbe remains 0

	return true;
}

	
// use a automata machine to read the file, thus in each state we know what 
// to expect, avoiding enumerating all possible cases

bool CDF::Extract(const char *cdf_file, const char *mask_file) {

	int line_num = 0;

	#if defined(WIN32)
	ifstream in(cdf_file, ios::nocreate);
	#else
	ifstream in(cdf_file, ios::in);
	#endif
	
	TryBinaryCDF = false;

	if (!in) {
		sprintf(prompt_str, "  Reading CDF file '%s' failed\n", cdf_file);
		WritePrompt(prompt_str, false, RED);
		return false;
	}

	sprintf(prompt_str, "  Converting CDF file '%s' into dChip binary format for faster access...",
		cdf_file);
	WritePrompt(prompt_str);


	NumUnit = -1; // will be starting from 0
	
	
	WritePrompt("    Line 0", OVERWRITE_FIRST);
	
	int status = IN_CDF_HEADER;

	TINY_STRING last_name;

	// [Unit1] section is ignored, only [Unit1_Block1] section matters

	while (!in.eof()) {
	
		in.getline(tmp_line, LINE_LEN);
		int len = strlen(tmp_line);
		if (line_num == 0 && !strstr(tmp_line, "CDF")) {
			WritePrompt("    Not a CDF file or not in text format", true, RED);
			in.close();
			TryBinaryCDF = true;
			return false;
		}

		if (len > 2) { // this tmp_line is not blank
			switch (status) {
			case IN_CDF_HEADER:
				if (strstr(tmp_line, "Rows")) {
					CellDim = GetNum();
					if (Cell)
						delete [] Cell;
					Cell = new CDF_CELL[CellDim * CellDim];

				} else if (strstr(tmp_line, "Cols")) {
					int num_col = GetNum();
					if (num_col > CellDim) {
						if (!CustomCDF) {
							WritePrompt("    Number of columns is greater than number of rows", false, RED);
							return false;
						} else {
							CellDim = num_col;
							if (Cell)
								delete [] Cell;
							Cell = new CDF_CELL[CellDim * CellDim];
						}
					}

				} else if (strstr(tmp_line, "NumberOfUnits")) {
					int total_unit = GetNum();
					
					if (Unit) 
						delete [] Unit;
					Unit = new CDF_UNIT[total_unit];
					
				} else if (strstr(tmp_line, "_Block")) {
					status = IN_BLOCK_HEADER;
				} 
				break;
			case IN_BLOCK_HEADER: // in header of block1
				if (strstr(tmp_line, "Name")) {
				
					NumUnit ++;
					char *name = GetStr(tmp_line);

					int name_len = strlen(name);
					if (name_len >= UNIT_NAME_LEN) {
						WritePrompt("    Error: the length of probe set name "
							"exceeds limit", false, RED);
							return false;
					} 
					
					if (name_len == 1)
						name = last_name; // 120K array

					strcpy(Unit[NumUnit].UnitName, name);
					
					Unit[NumUnit].NumProbe = 0;
				} else if (strstr(tmp_line, "CellHeader")) {
					// ready for info of this unit
					status = IN_BLOCK; 
				}
				// do nothing otherwise
				break;
			
			case IN_BLOCK:
				if (strstr(tmp_line, "Cell") == tmp_line &&
					tmp_line[4] != 'H') {
					// not "CellHeader=" of Block 2
					// store information of this tmp_line
					if (!ExtractCell())
						return false;
					
				} else if (strstr(tmp_line, "_Block1")) { 
					// go to next probe set; Block2 has been read if there is any
					Unit[NumUnit].NumProbe /= ProbePerPair;
					status = IN_BLOCK_HEADER;
					
					if (Unit[NumUnit].NumProbe == 0)
						NumUnit --;
					
				} 
				
				if (SnpChip == SNP60K) {
					
					if (strstr(tmp_line, "Name")) { 
						// 120K SNP array, the Name is before Block1
						strcpy(last_name, GetStr(tmp_line));
					} else if (strstr(tmp_line, "_Block1") || 
						strstr(tmp_line, "_Block3")) { // start of A probes
						BlockAdjust = 0; 
					} else if (strstr(tmp_line, "_Block2")) { // start of B probes
						int num_atom = Unit[NumUnit].NumProbe / ProbePerPair;
						BlockAdjust = num_atom; 
						LastBlockSize = num_atom;
					} else if (strstr(tmp_line, "_Block4")) { 
						int num_atom = Unit[NumUnit].NumProbe / ProbePerPair;
						BlockAdjust = num_atom - 2 * LastBlockSize; // block 3 size
					}

				}
				break;
			}
		} // if

		line_num ++;

		if (line_num % 100 == 0) {
			YieldControl();
			
		}

		if (line_num % 10000 == 0) {
		//if (line_num % 1 == 0) {
			char line_no[UNIT_NAME_LEN];
			sprintf(line_no, "    Line %d", line_num);
			WritePrompt(line_no, true);
		}
		
		
	} // while

	Unit[NumUnit].NumProbe /= ProbePerPair;

	NumUnit ++; 

	if (mask_file[0] != '\0')
		ReadMaskFile(mask_file);
	YieldControl();

	ReadProbeTabFile(cdf_file);

	if (SnpChip && stricmp(ChipType, "Mapping10K_Xba131") == 0)
		DeleteLastLetter();

	if (!Write()) {
		return false;
	}

	return true;
}


bool CDF::Write() { // write to a file

	Format = FILE_FORMAT;

	#if defined(WIN32)
	_chmod(FileName, _S_IWRITE);
	ofstream out(FileName, ios::binary);
	#else
	chmod(FileName, S_IWRITE);
	ofstream out(FileName, ios::out|ios::binary);
	#endif
	
	
	if (!out) {
		sprintf(prompt_str, "    Saving %s failed\n", FileName);
		WritePrompt(prompt_str, false, RED);
		return false;
	} else {
		sprintf(prompt_str, "    Saving %s ...\n", FileName);
		WritePrompt(prompt_str);
		YieldControl();

		out.write((char *)this, sizeof(CDF)
			- sizeof(CDF_UNIT*) - sizeof(CDF_CELL*));
		out.write((char *)Unit, sizeof(CDF_UNIT) * NumUnit); 
		out.write((char *)Cell, sizeof(CDF_CELL) * CellDim * CellDim); 
		out.close();

		return true;
	}
	
}


int CDF::FindUnitName(const char *name, bool exact) {
	static int start = 0;

	if (exact) {
		for (int i = start; i < start + NumUnit; i ++) {
			int unit = i % NumUnit;
			
			//cout << "CDF: "<<Unit[unit].UnitName<< "\n";
			if (strstr(Unit[unit].UnitName, name)) {
			//if (!stricmp(Unit[unit].UnitName, name)) {
				start = unit;
				return unit;
			}
		
		}
	} else { // inexact
		int len = strlen(name); // query name may be shorter than UnitName

		for (int i = start; i < start + NumUnit; i ++) {
			int unit = i % NumUnit;

			if (!strnicmp(Unit[unit].UnitName, name, len)) {
				start = unit;
				return unit;
			}
		
		}

	}
	return -1;
}
	
void CDF::Print() {
	char file_name[30];
	sprintf(file_name, "%s probeset.txt", ChipType);
	ofstream out(file_name);
	
	for (int i = 0; i < NumUnit; i ++) {
		out << i << '\t' << Unit[i].UnitName << '\t' << 
			Unit[i].NumProbe ;
		out << endl;
	}
}


void CDF::GetCellPos() {
	// dynamically compute Unit to probe mapping
	int num_probe; 
	int i, j;
	
	//WritePrompt("    Find probes of probe sets...");
	//YieldControl();

	for (i = 0; i < NumUnit; i ++) {
		num_probe = Unit[i].NumProbe;
		if (Unit[i].CellPos)
			delete [] Unit[i].CellPos;
		Unit[i].CellPos = new SHORT_POINT_ARRAY[num_probe];
	}

	for (i = 0; i < CellDim; i ++) {
		for (j = 0; j < CellDim; j ++) {
			int flag = GetCell(i, j)->Flag;
			if (flag != QC) {
				int unit = GetCell(i, j)->UnitIndex;
				int atom = GetCell(i, j)->Atom;
				
				Unit[unit].CellPos[atom][flag].x = i;
				Unit[unit].CellPos[atom][flag].y = j;

				if (PM_Chip) { // artifically MM probe, the same as PM
					Unit[unit].CellPos[atom][MM].x = i;
					Unit[unit].CellPos[atom][MM].y = j;
				}
			}
		}
	}
}

bool CDF::CheckCellPos() {

	int i, j, k;
	// check if all PM and MM entries are valid
	for (i = 0; i < NumUnit; i ++) {
		for (j = 0; j < cdf.Unit[i].NumProbe; j ++) { 
			for (k = 0; k < FLAG_NUM; k ++) { 
				int x = cdf.Unit[i].CellPos[j][k].x;
				if (x == -1) {
					sprintf(prompt_str, "    Error: CheckCellPos() failed at "
						"probe set %s, probe pair %d. Is the SNP array type specified in dChip, or does this cell occur in two probe sets?", 
						cdf.Unit[i].UnitName, j + 1);
					WritePrompt(prompt_str, false, RED);
					return false;
				}
			}
		}
	}
	return true;
}

void CDF::Release() {
	if (Unit) {
		for (int i = 0; i < NumUnit; i ++) {
			if (Unit[i].CellPos)
				delete [] Unit[i].CellPos;
		}
		delete [] Unit;	
	}
	Unit = NULL;
	

	if (Cell)
		delete [] Cell;
	Cell = NULL;
}

bool CDF::ReadMaskFile(const char* mask_file) {
	// mask probe sets in the file as QC cells

	#if defined(WIN32)
	ifstream in(mask_file, ios::nocreate);
	#else
	ifstream in(mask_file);
	#endif

	char unit_name[UNIT_NAME_LEN];

	int i, j;


	if (!in) {
		sprintf(prompt_str, "    Probe set mask file '%s' not found", mask_file);
		WritePrompt(prompt_str, false, RED);

		return false;
	} else {
		sprintf(prompt_str, "    Found probe set mask file '%s'", mask_file);
		WritePrompt(prompt_str);
		YieldControl();

		GetCellPos();

		CDF *new_cdf = new CDF;
		if (!new_cdf) {
			WritePrompt("      Allocating new_cdf failed", false, RED);
			return false;
		}

		// copy cdf to new_cdf
		memcpy(new_cdf, this, sizeof(CDF));
		
		new_cdf->Unit = new CDF_UNIT[NumUnit];
		memcpy(new_cdf->Unit, Unit, sizeof(CDF_UNIT) * NumUnit);
		
		new_cdf->Cell = new CDF_CELL[MY_SQR(CellDim)];
		memcpy(new_cdf->Cell, Cell, sizeof(CDF_CELL) * MY_SQR(CellDim));
		
		// cdf and new_cdf share Unit[i].CellPos

		while (1) {
			in.getline(tmp_line, LINE_LEN);

			if (strlen(tmp_line) == 0)
				break;
			#if defined(WIN32)
			CString mask_probe_str; // 2/23/05: mask out specific probes
			mask_probe_str = CString(set_next_tab_zero(tmp_line) + 1);
			#else
			char * mask_probe_str;
			strcpy(mask_probe_str, set_next_tab_zero(tmp_line) + 1);
			#endif

			int unit = FindUnitName(tmp_line);

			if (unit != -1) {

				bool mask_all = false;

				//char* mask_find1, mask_find2;

				#if defined(WIN32)
				if (mask_probe_str == "" || mask_probe_str.Find("all") != -1
					|| mask_probe_str.Find("1-") != -1) // such as "1-11" in yeast_2 cdf mask file
					mask_all = true;
				else
					mask_probe_str = CString("|") + mask_probe_str + "|";
				#else
				if (mask_probe_str == "" || strstr(mask_probe_str, "all") || strstr(mask_probe_str, "1-")) // such as "1-11" in yeast_2 cdf mask file
					mask_all = true;
				else	{

					mask_probe_str = strcat("|", mask_probe_str);
					mask_probe_str = strcat(mask_probe_str, "|");

					}
				#endif
				// set the cells of this probe set to be QC 
				// for new_cdf

				int num_probe = Unit[unit].NumProbe;
								
				int new_num_probe = 0;
				for (i = 0; i < num_probe; i ++) {
					char probe_str[10];
					sprintf(probe_str, "|%d|", i + 1); // string to find
					#if defined(WIN32)
					if (mask_all || mask_probe_str.Find(probe_str) != -1) {
						// mask this probe
					#else
					if (mask_all || strstr(mask_probe_str, probe_str)) {
					#endif

						int x = Unit[unit].CellPos[i][PM].x;
						int y = Unit[unit].CellPos[i][PM].y;
						new_cdf->GetCell(x, y)->Flag = QC;
						
						x = Unit[unit].CellPos[i][MM].x;
						y = Unit[unit].CellPos[i][MM].y;
						new_cdf->GetCell(x, y)->Flag = QC;
						
						Unit[unit].CellPos[i][PM].x = -1;
						//Unit[unit].NumProbe --;
					} else { // keep the unit
						int x = Unit[unit].CellPos[i][PM].x;
						int y = Unit[unit].CellPos[i][PM].y;
						new_cdf->GetCell(x, y)->Atom = new_num_probe;
						
						x = Unit[unit].CellPos[i][MM].x;
						y = Unit[unit].CellPos[i][MM].y;
						new_cdf->GetCell(x, y)->Atom = new_num_probe;

						new_num_probe ++;
					}
				}
			} else {
				sprintf(prompt_str, "      Probe set '%s' not found", tmp_line);
				WritePrompt(prompt_str, false, RED);
			}
		}

		// re-arrange Unit

		new_cdf->NumUnit = 0;
		int num_exclude_probe = 0;
		for (i = 0; i < NumUnit; i ++) {
				
			int num_probe = Unit[i].NumProbe;
			for (j = 0; j < num_probe; j ++) {
				int x = Unit[i].CellPos[j][PM].x;
				int y = Unit[i].CellPos[j][PM].y;

				if (x == -1) { // exclude the probe
					Unit[i].NumProbe --;
					num_exclude_probe ++;
				} else {
					new_cdf->GetCell(x, y)->UnitIndex = new_cdf->NumUnit;
			
					x = Unit[i].CellPos[j][MM].x;
					y = Unit[i].CellPos[j][MM].y;
					new_cdf->GetCell(x, y)->UnitIndex = new_cdf->NumUnit;
				}
			}

			if (Unit[i].NumProbe > 0) {
			
				memcpy(&(new_cdf->Unit[new_cdf->NumUnit]), &(Unit[i]), sizeof(CDF_UNIT));
				
				new_cdf->NumUnit ++;
				
			} else {
				if (Unit[i].CellPos) {
					delete [] Unit[i].CellPos;
					Unit[i].CellPos = NULL;
				}
			}
		}
		

		int diff = NumUnit - new_cdf->NumUnit;

		delete [] Unit; // will point to Unit and Cell of new_cdf
		delete [] Cell;
		memcpy(this, new_cdf, sizeof(CDF));
		
		new_cdf->Cell = NULL; // used by cdf
		new_cdf->Unit = NULL; 
		delete new_cdf;

		GetCellPos(); // recompute CellPos

		sprintf(prompt_str, "      Excluded %d probes (including %d probe sets)",
			num_exclude_probe, diff);
		WritePrompt(prompt_str);
		return true;
	}
}

bool CDF::IsAffyControl(int i) {
	// probe sets starting with "AFFX"

	return (strnicmp(Unit[i].UnitName, "AFFX", 4) == 0);
		
}
#if defined (_WINDOWS)
CString AppendFileName(CString file, const char *str) {
	int pos = file.ReverseFind('.');
	if (pos == -1)
		pos = file.GetLength();

	return file.Left(pos) + str;
}

#else
char *AppendFileName(char *file, const char *str) {
/*	char *pos = strrchr(file, '.');
	int len;
	if (!pos)
		len = strlen(file);


	return file.Left(pos) + str;*/
}

#endif


bool FileNameIsNone(const char* file) {
	if (file[0] == '\0')
		return true;
	if (strnicmp(file, "None", 4) == 0)
		return true;
	return false;
}

bool CDF::ReadProbeTabFile(const char *cdf_file) {
	// downloadable at http://www.affymetrix.com/analysis/download_center.affx
	MEDIUM_STRING file;

	strcpy(file, cdf_file);

	char *pos_underscore = strchr(file, '_');
	if (pos_underscore) // files at Affy website use '-' instead of '_' in chip name
		*pos_underscore = '-';  

	char *pos = strchr(file, '.');
	if (!pos) 
		return false;

	strcpy(pos, "_probe_tab");

	#if defined(WIN32)
	ifstream in(file, ios::nocreate);
	#else
	ifstream in(file, ios::in);
	#endif

	if (!in) { // try again
		in.clear(); // very important to reuse it!
		if (pos_underscore) { // some files may still use '_'
			*pos_underscore = '_';  
			#if defined(WIN32)
			in.open(file, ios::nocreate);
			#else
			in.open(file, ios::in);
			//in.open(file);
			#endif
		} else
			return false;
	}
	if (!in)
		return false;

	sprintf(prompt_str, "    Reading probe tabular file %s for probe positions...",
		file);
	WritePrompt(prompt_str);
	
	WritePrompt("      Line 0", OVERWRITE_FIRST);
	
	SHORT_STRING unit_name;
	int x, y, ex_pos, order;

	in.getline(tmp_line, LINE_LEN); // skip header

	bool has_order = strstr(tmp_line, "Serial Order"); // an extra column in Ecoli_ASv2_probe_tab

	int line_num = 2;
	while (!in.eof()) {
		in.getline(tmp_line, LINE_LEN);

		if (!has_order)
			sscanf(tmp_line, "%s%d%d%d", unit_name, &x, &y, &ex_pos);
		else
			sscanf(tmp_line, "%s%d%d%d%d", unit_name, &order, &x, &y, &ex_pos);

		if (ValidCell(x, y)) {
			GetCell(x, y)->ExPos = ex_pos;
			GetCell(x, y + 1)->ExPos = ex_pos; //MM
		} else {
			sprintf(tmp_line, "      Error: cell(%d, %d) not valid on line %d", 
				x, y, line_num);
			WritePrompt(tmp_line, false, RED);
		}

		line_num ++;

		if (line_num % 100 == 0) {
			YieldControl();
			
		}

		if (line_num % 10000 == 0) {
			sprintf(tmp_line, "      Line %d", line_num);
			WritePrompt(tmp_line, true);
		}
		
		
	} 

	//WritePrompt("");
	return true;
}


void CDF::GetXY(int unit, int probe, int pm_mm, int &x, int &y) {
	x = cdf.Unit[unit].CellPos[probe][pm_mm].x;
	y = cdf.Unit[unit].CellPos[probe][pm_mm].y;
}
		
bool CDF::ExtractBinaryCDF(const char * cdf_file, const char * mask_file) {
	// 8/28/04: try to use affy's codes to read binary CDF file
	WritePrompt("    Read binary CDF file...");
	CCDFFileData *binary_cdf = new CCDFFileData;
	if (!binary_cdf) {
		WritePrompt("      Allocate memeory failed in ExtractBinaryCDF()", false, RED);
		return false;
	}

	binary_cdf->SetFileName(cdf_file);
	if (!binary_cdf->Read()) {
		WritePrompt("      Failed to read Binary CDF file", false, RED);
		delete binary_cdf;
		return false;
	}

	WritePrompt("      Unit 0");
	// get header info, parallels Extract()
	CCDFFileHeader header = binary_cdf->GetHeader();

	CellDim = header.GetRows(); 
	int num_col = header.GetCols();
	if (num_col > CellDim) 
		CellDim = num_col;
	
	Release();
	
	Cell = new CDF_CELL[CellDim * CellDim];

	int total_unit = header.GetNumProbeSets();
	Unit = new CDF_UNIT[total_unit];

	if (!Cell || !Unit) {
		WritePrompt("    Allocation failed in ExtractBinaryCDF()", false, RED);
		return false;
	}
		
	// get probe set information
	CCDFProbeSetInformation *probeset;
	CCDFProbeGroupInformation *probe_group; // a block
	CCDFProbeInformation *probe;

	//ofstream out("c:\\tmp\\500k.txt");
	for (int i = 0; i < total_unit; i ++) {
		binary_cdf->GetProbeSetInformation(i, probeset);
		int num_group = probeset->GetNumGroups();

		NumUnit = i;
		Unit[NumUnit].NumProbe = 0;

		for (int j = 0; j < num_group; j ++) {
			probeset->GetGroupInformation(j, probe_group);
			int num_probe = probe_group->GetNumCells(); // # of probe, not probe pair
							
			std::string name;
			binary_cdf->GetProbeSetName(i, name);
			strncpy(Unit[NumUnit].UnitName, name.c_str(), UNIT_NAME_LEN);
			
			if (SnpChip == SNP60K) {
				
				if (j == 0 || j == 2) { // block1 or block 3
					BlockAdjust = 0; 
					LastBlockSize = num_probe / 2;
				} else if (j == 1 || j == 3) // block 2 or block 4
					BlockAdjust = LastBlockSize; 
			}
			for (int k = 0; k < num_probe; k ++) {
				probe_group->GetCell(k, probe);

				// fake a line to call ExtractCell()
				sprintf(tmp_line, "Cell1=%d %d %d %d", probe->GetX(), probe->GetY(),
					probe->GetExpos(), probe->GetPBase() != probe->GetTBase());

				/*if (CString(name.c_str()).Find("SNP_A-2249444") == 0)
					out << tmp_line << endl;*/

			
				CustomCDF = true;
				if (!ExtractCell()) {
					delete binary_cdf;
					Release();
					return false;
				}

				CustomCDF = false;

			}
		}
		Unit[NumUnit].NumProbe /= ProbePerPair; // as probe pair

		if (i % 500 == 0) {
			YieldControl();
			
			char line_no[UNIT_NAME_LEN];
			sprintf(line_no, "      Unit %d", i);
			WritePrompt(line_no, true);
		}
	}
	NumUnit = total_unit; // ExtractCell() uses NumUnit, so only assign it here

	delete binary_cdf;

	if (mask_file[0] != '\0') // add on 5/26/05
		ReadMaskFile(mask_file);

	if (!Write()) {
		return false;
	}

	return true;
}

bool CDF::ReadPgfFile(const char *file) {
// 5/30/05, read probe group file of exon array
	#define EXON_ARRAY_DIM 2560

	#if defined(WIN32)
	ifstream in(file, ios::nocreate);
	#else
	ifstream in(file);
	#endif

	if (!in) {
		sprintf(prompt_str, "  Read probe group file '%s' failed", file);
		WritePrompt(prompt_str, false, RED);
		return false;
	} else {
		sprintf(prompt_str, "  Reading probe group file '%s'...", file);
		WritePrompt(prompt_str);
	}

	Release();

	PM_Chip = true; // better be specified earilier
	ProbePerPair = 1;
	NumUnit = 1409000;
	CellDim = EXON_ARRAY_DIM;
	
	Cell = new CDF_CELL[CellDim * CellDim];
	Unit = new CDF_UNIT[NumUnit];

	if (!Cell || !Unit) {
		WritePrompt("    Allocation failed in ReadPgfFile()", false, RED);
		return false;
	}
	
	char tmp_str[50], exon_pos[50];	
	NumUnit = -1;
	int line = 0;
	WritePrompt("    Line 0");

	bool skip_unit = false;
	while (in.getline(group_line, LONG_LINE)) { // skip headers
	if (group_line[0] != '%') {
		if (group_line[0] != '\t') { // header 0
			//skip_unit = strstr(group_line, "control->");
			skip_unit = !strstr(group_line, "main:");
			
			if (!skip_unit) {
			
				if (NumUnit >= 0) // handle the previous unit 
					Unit[NumUnit].NumProbe /= ProbePerPair; // as probe pair

				NumUnit ++;
				Unit[NumUnit].NumProbe = 0;
				sscanf(group_line, "%s", cdf.Unit[NumUnit].UnitName);
			}
		} else {
			if (!skip_unit && group_line[1] == '\t') { // header 2
			// %header2=		probe_id	type	gc_count	probe_length	
			// interrogation_position	probe_sequence	exon_position
				int probe_id;
				sscanf(group_line + 2, "%d%s%s%s%s%s%s", &probe_id, tmp_str,
					tmp_str, tmp_str, tmp_str, tmp_str, exon_pos);

				probe_id --;
				int x = probe_id % EXON_ARRAY_DIM; // refer to CLF file
				int y = probe_id / EXON_ARRAY_DIM;
				// fake a line to call ExtractCell()
				sprintf(tmp_line, "Cell1=%d %d %s 1", x, y, exon_pos);

				CustomCDF = true;
				if (!ExtractCell()) {
					Release();
					return false;
				}
				CustomCDF = false;
				
			}
		}
	
		if (line ++ % 2000 == 0) 
			YieldControl();
			
		if (line % 20000 == 0) {
			sprintf(prompt_str, "      Line %d, probe set %d", line, NumUnit);
			WritePrompt(prompt_str, true);
		}
		
	}
	}
	Unit[NumUnit].NumProbe /= ProbePerPair; // last one
	NumUnit ++; 

	sprintf(prompt_str, "      Read %d lines and %d probe sets", line, NumUnit);
	WritePrompt(prompt_str, true);

	if (!Write()) 
		return false;
	
	return true;
}
#if !defined(_WINDOWS)
void InsertExcelFile(const char* file, bool insert_file) {
}
#endif
