# Supplementary material for: A Web-based and Grid-enabled dChip version for the analysis of large sets of gene expression data
Source: BMC Bioinformatics. 2008 Nov 13;9:480. doi: 10.1186/1471-2105-9-480 (PMC2596147; doi:10.1186/1471-2105-9-480)
Supplement: Additional file 1 — Source code. The archive contains the source code of modified dChip. [file 1471-2105-9-480-S1.gz › gdchip/dat.cpp]

#include "stdafx.h" // // for VC++'s use; a blank file for console version
#include <fcntl.h>
#include <errno.h>
#include <stdlib.h>
#include <fstream>
#include <string>
#include <stdlib.h>
#include <math.h>
#include <stdio.h>

#include "dat.h"
#include "my_math.h"
#include "cdf.h"
#include "group.h"

#ifdef GFAL
//aggiunte le seguenti righe necessarie per le API GFAL
extern "C" {
#include "gfal_api.h"
#include "lcg_util.h"
}

extern "C" {
int gfal_open(const char*, int, mode_t);
int gfal_write(int, const void*, size_t);
int gfal_close(int);
int gfal_read(int, void*, size_t);
int gfal_stat(const char*, struct stat*);
}
#endif

char dat_line[LINE_LEN];

DB_VECTOR vec(200);

void DAT::GetInten(int x, int y) {
	//2/9/00: almost exactly duplicated Affy's cell averaing result
	

	short left, right, top, bottom; // boundary given by Eric's function
	
	// corners has just been found
	FindCorner(x, y, left, top, right, bottom);
	
	while ((right - left + 1) > 6) { 

		right --;
		left ++;
	}

	while ((bottom - top + 1) > 6) { 

		top ++;
		bottom --;
	}

	vec.Reset();	
	int i, j;
	for (j = top; j <= bottom; j ++) {
		for (i = left; i <= right; i ++) {
	
			vec.Add(INTENSITY(i, j));
		}
	}

	int point = x * CellDim + y;
	Inten[point] = (unsigned short) vec.GetQuantile(.75);
	StdError[point] = (unsigned short) (vec.GetStd() / sqrt((double)vec.Len));

}


void DAT::GetQuantile(int &lower_lim, int &upper_lim) {
	#define LOWER_QUANTILE 0.01
	#define UPPER_QUANTILE 0.95

	#define SAMPLE_RATE 25
	DB_VECTOR *vec	= new DB_VECTOR(MY_SQR(PixelDim / SAMPLE_RATE + 2));

	for (int i = 0; i < PixelDim; i += SAMPLE_RATE) {
		for (int j = 0; j < PixelDim; j += SAMPLE_RATE) {
			vec->Add(INTENSITY(i, j));
		}
	}
	lower_lim = int(vec->GetQuantile(LOWER_QUANTILE));
	upper_lim = int(vec->GetQuantile(UPPER_QUANTILE));

	delete vec;
}


// For a given pixel(x,y), the corresponding cell will be (i,j): 

void DAT::FindCell(int x, int y, int &i, int &j) {
	double A,B,C,E,F,G;   
	double s,d,k,m,u, v, l;              
	double r1, r2; // two ratios

	A = (double) ULX - LLX; // could be negtive 
	B = (double) URX - ULX;
	C = (double) URX - LRX - A; 
	E = (double) LLY - ULY;
	F = (double) URY - ULY;
	G = (double) LRY - URY - E; 

	d = (double) x - ULX;
	m = (double) y - ULY;
	k = A * m / E;
	l = (double) sqrt(A * A + E * E);
	u = A * (k + d) / l;

	s = (double) sqrt( (k + d) * (k + d) - u * u);
	r1 = s / (double) sqrt(B * B + F * F);

	v = (double) sqrt(m * m + k * k) - u;
	r2 = v / l;
	
	i = int(r1 * CellDim + 0.5); 
	j = int(r2 * CellDim + 0.5); 

}

#define OFFSET 1 // throw away one boundary layer
void DAT::FindCorner(double i, double j, short &X1, short &Y1, short &X2, short &Y2) {
	
	X1 =int( ULX+( i * (URX-ULX+1)*CellDim + j * (LLX-ULX)*CellDim +
		i * j * (LRX-LLX-URX+ULX))/ CellArea + 0.5 + OFFSET ); 

	Y1 =int(ULY+( j * (LLY-ULY+1)*CellDim + i * (URY-ULY)*CellDim +
		i * j * (LRY-LLY-URY+ULY)) / CellArea + 0.5 + OFFSET);  

	i = i + 1;
	j = j + 1;
	
	X2 = int( ULX+( i * (URX-ULX+1)*CellDim + j * (LLX-ULX)*CellDim +
		i * j * (LRX-LLX-URX+ULX))/ CellArea + 0.5 - 1 - OFFSET);
 
	Y2 = int(ULY+( j * (LLY-ULY+1)*CellDim + i * (URY-ULY)*CellDim +
		i * j * (LRY-LLY-URY+ULY))/ CellArea + 0.5 - 1 - OFFSET);
}

bool DAT::Extract(char * file) {

	WritePrompt("    Reading DAT file...");

	strcpy(FileName, file);

	//FILE *File;
	#ifdef GFAL
	
	int fd;
        long nbytes;
        
	fd = gfal_open (FileName, O_RDONLY, 0);
        if (fd < 0){
                cout<<"\nfile " << file << " not opened";
                cout<<"\n fd=" ;
                cout<<fd;
                cout<<"\n";
                return false;
        }
	nbytes = gfal_read (fd,(char *)Header, HEADER_SIZE);

	#else
	FILE *File;

	File = fopen(FileName, "rb");

	if (!File) {
		sprintf(prompt_str, "      Reading file '%s' failed", file);
		WritePrompt(prompt_str, false, RED);
		return false;
	}

	fread((char *)Header, HEADER_SIZE, 1, File);
	
	//nbytes = gfal_read (fd,(char *)Header, HEADER_SIZE);
	
	#endif

	// Find ULX,ULY,URX,URY,LRX,LRY,LLX,LLY. These numbers are in position
	// (byte) 340 - 356 of dat file
	memcpy(&ULX, &Header[340], sizeof(ULX) * 8); 

	// info like this starts from char 33:
	// "CLS=2367 RWS=2367 XIN=6  YIN=6  VE=17        2.0 03/03/98 15:25:52    .  . 1252AA71.1sq .  "
	// "CLS=2367 RWS=2367 XIN=6  YIN=6  VE=17        2.0 05/20/98 16:34:56    . GridVerify=Success . 1252BA71.1sq .  .  .  .  .  ."
	// "CLS=2367 RWS=2367 XIN=6  YIN=6  VE=17        2.0 03/03/98 18:25:06    .  . 1252DA71.1sq .  .  .  .  .  . "
	// "CLS=2367 RWS=2367 XIN=6  YIN=6  VE=17        2.0 02/16/99 12:51:12    . GridVerify=None . Mu6500subC.1sq .  .  .  .  .  "
	// "CLS=2367 RWS=2367 XIN=6  YIN=6  VE=17        2.0 07/09/98 17:08:06    . GridVerify=Success . 1252CA71.1sq .  .  .  .  .  . "
	// "CLS=4733 RWS=4733 XIN=3  YIN=3  VE=17        2.0 10/01/98 15:50:28    . GridVerify=Success . Hu6800.1sq .  .  .  .  .  . "

	sscanf(&Header[37], "%d", &PixelDim);
	
	char * pos = strchr(&Header[33], char(0x14)); // go to the first '.' before "1252AA71.1sq", it value is 14
	pos = strchr(pos + 1, char(0x14)); // go to the 2nd '.'

	// assume dat_cdf file has been loaded

	CellDim = cdf.CellDim;
	CellArea = MY_SQR(CellDim);
	
	Intensity = new unsigned short[PixelDim * PixelDim];
	if (Intensity) {
		#ifdef GFAL
		nbytes = gfal_read (fd, (char *) Intensity, PixelDim * PixelDim * sizeof(unsigned short));
		#else
		fread((char *) Intensity, PixelDim * PixelDim * sizeof(unsigned short), 1, File);
		#endif
	} else {
		WritePrompt("    Allocating memory failed in DAT::ExtractDat", false, RED);
		return false;
	}

	int cel_len = MY_SQR(CellDim);
	if (Inten)
		delete Inten;
	if (StdError)
		delete StdError;
	Inten = new unsigned short[cel_len];
	StdError = new unsigned short[cel_len];

	WritePrompt("      Row 0", OVERWRITE_FIRST);

	int i, j;
	for (j = 0; j < CellDim; j ++) {
		for (i = 0; i < CellDim; i ++) {
		
			GetInten(i, j);	
		}
		
		if (j % 20 == 0) {
			sprintf(prompt_str, "      Row %d", j);
			WritePrompt(prompt_str, true);
		}
		YieldControl();
			
		if (!Calculating) {
			WritePrompt("  User stop command issued", false, RED);
			delete Intensity;
			Intensity = NULL;
			return false;
		}
	}
	
	delete Intensity;
	Intensity = NULL;

	#ifdef GFAL
	gfal_close (fd);
	#else
	fclose(File);
	#endif

	return true;
}

void DAT::WriteDat() { // write to a file

	strcat(FileName, " new");
	#if defined(WIN32)
	ofstream out(FileName, ios::binary);
	#else
	ofstream out(FileName, ios::out|ios::binary);
	#endif

	if (out) {
	
		memcpy(&Header[340], &ULX, sizeof(ULX) * 8); 
		
		out.write((char *)Header, sizeof(Header)); 
		if (Intensity)
			out.write((char *)Intensity, sizeof(unsigned short) * PixelDim * PixelDim); 
		out.close();
	}

}

bool IsHg_u95a(const char* file_type) {
	// 11/01: combine hg_u95a and hg_u95av2 arrays
	char hg_u95av2[] = "hg_u95av2";

	if (!strstr(group.MaskFile, "hg_u95av2 probe set mask.txt"))
		return false;

	if (stricmp(hg_u95av2, cdf.ChipType) == 0 &&
		stricmp(file_type, "hg_u95a") == 0)
		return true;
	else
		return false;

}

#define HEADER_SIZE 512
bool DAT::CheckDatFile(char * file, char *file_time) {
	// check this dat file to see if the type is a particular type

	char Header[HEADER_SIZE]; 
	char *pos, *pos2;

	if (SnpChip == HUSNP) {
		if (!(strstr(file, "B.") || strstr(file, "b.")))
			return false; // only read in scan B files
		//if (strstr(file, "A.") || strstr(file, "a."))
	}

	if (strstr(file, ".DAT") || strstr(file, ".dat")) {

		
		#ifdef GFAL
		
		int fd;
	        long nbytes;
        	fd = gfal_open (file , O_RDONLY, 0);
        	
		if (fd < 0){
                	cout<<"\nfile " << file << " not opened";
                	cout<<"\n fd=" ;
                	cout<<fd;
                	cout<<"\n";
                	return false;
                }

		nbytes = gfal_read (fd, (char *)Header, HEADER_SIZE);
		pos2 = Header + 33;

		gfal_close (fd);
		
		#else
		
		FILE *File;
		File = fopen( file, "rb" );

		if (!File) {
                        sprintf(prompt_str, "    Reading DAT file %s failed", file);
                        WritePrompt(prompt_str, false, RED);
                        return false;
                }
		
		fread((char *)Header, HEADER_SIZE, 1, File);
		pos2 = Header + 33;
		
		fclose(File);
		
		#endif
		
	} else if (strstr(file, ".CEL") || strstr(file, ".cel")){ 
		
		#ifdef GFAL

		int fd, i, j = 0;
		char hstring[] = "DatHeader";
	        long nbytes;
		bool ok = false;
		
		fd = gfal_open (file , O_RDONLY, 0);

        	if (fd < 0){
                	cout<<"\nfile " << file << "  not opened";
                	cout<<"\n fd=" ;
                	cout<<fd;
                	cout<<"\n";
                	return false;
                }
		
		nbytes = gfal_read (fd, dat_line, LINE_LEN);
		if (nbytes == -1) {
                       	cout << "\n\nGFAL_READ error in reading '"<< file << "'";
			
                        return false;
                }

		gfal_close(fd);
		
		for(i = 0; i < LINE_LEN; i++){
			
			if (dat_line[i] == hstring[j]) {		
				j++;
				ok = true;
				if (j == strlen(hstring)) break;
			}
			else {
				j = 0;
				ok = false;
			}
		}
		if (!ok) {
			sprintf(prompt_str, "  Cannot find header line in %s, ignored", file);
                        WritePrompt(prompt_str, false, RED);
			return false;
		}
		else pos2 = &dat_line[i-j];

		#else

		ifstream in(file);
				
		if (!in) {
			sprintf(prompt_str, "    Reading CEL file %s failed", file);
			WritePrompt(prompt_str, false, RED);
			return false;
		}
		
		int line = 0;
		while (1) {
			in.getline(dat_line, LINE_LEN); 
			line ++;
			if (line == 100) {
				sprintf(prompt_str, "  Cannot find header line in %s, ignored", file);
				WritePrompt(prompt_str, false, RED);
				return false;
			}
			if (pos2 = strstr(dat_line, "DatHeader")) 
				break;
			
		}
		#endif
		
	} else { // dcp file
		
		FILE *File;

		File = fopen( file, "rb" );

		fread(dat_line, 1, LINE_LEN, File);
		
		/*int fd;
	        long nbytes;
        	fd = gfal_open (file , O_RDONLY, 0);
        	if (fd < 0)
                	{
                	cout<<"\nfile "<< file << " not opened";
                	cout<<"\n fd=" ;
                	cout<<fd;
                	cout<<"\n";
                	return false;
                	}
		nbytes = gfal_read (fd, dat_line, sizeof(char)*LINE_LEN);*/ 
		pos2 = dat_line;

		fclose(File);
		//gfal_close (fd);
	}

	strncpy(HeaderLine, pos2, LINE_LEN);

	pos = strchr(pos2, char(0x14));
	// go to the first '.' before "GridVerify=None", its value is 14
	if (!pos)
		return false;

	pos = strchr(pos + 1, char(0x14)); // go to the 2nd '.'
	if (!pos)
		return false;

	MEDIUM_STRING file_chip_type;
	strcpy(file_chip_type, pos + 2);

	char *dot_pos = strchr(file_chip_type, '.');
	if (!dot_pos) {
		sprintf(prompt_str, "    File type %s is incorrect", file_chip_type);
		WritePrompt(prompt_str, false, RED);
		return false;
	}
	*dot_pos = '\0';

	bool same = (my_stricmp(file_chip_type, cdf.ChipType) == 0)
		|| IsHg_u95a(file_chip_type);

	if (same) {

		// match either one
		//get file time
		pos = strchr(pos2, '/');
		// go to "05/01/98"
		if (pos) {
			strncpy(file_time, pos - 2, 17);
			file_time[17] = '\0';
		} else {
			strcpy(file_time, "No time");
		}

		return true;
	} else
		return false;

}

DAT dat;
