# Supplementary material for: A Web-based and Grid-enabled dChip version for the analysis of large sets of gene expression data
Source: BMC Bioinformatics. 2008 Nov 13;9:480. doi: 10.1186/1471-2105-9-480 (PMC2596147; doi:10.1186/1471-2105-9-480)
Supplement: Additional file 1 — Source code. The archive contains the source code of modified dChip. [file 1471-2105-9-480-S1.gz › gdchip/model.cpp]

#include "stdafx.h" // // for VC++'s use; a blank file for console version

#include <math.h>
#include <stdlib.h>
#include <iomanip.h>

#include "model.h"
#include "phi.h"
#include "my_math.h"
#include "array_list.h"
#include "divide_array.h"
#include "group.h"

// model.cpp for calculating MBEI

char *ModelMethodStr[] = {"PM/MM difference model",
	"PM-only model", "Average Difference", "Full model"};

void reverse_sign(double * v, int len) {
	for (int i = 0; i < len; i ++)
		v[i] = -v[i];
}

bool MODEL::correct_sign() {
	// if positive theta are the majority
	
	double pos_presence = 0, neg_presence = 0;
	int pos_cnt = 0, neg_cnt = 0;

	for (int i = 0; i < NumArray; i ++) {
		if (!ExcludeArray[i]) {
		// 5/5/05: the array outliers may be highly expressed genes 
		// and should provide information?
			if (Theta[i] > 0) {
				pos_cnt ++;
				if (AbsCall[i] == 'P') {
					pos_presence += 1;
				} 
			//} else {
			} else if (Theta[i] < 0) {// don't count the case when theta[i] = 0, 01/03
				neg_cnt ++;
				if (AbsCall[i] == 'P') {
					neg_presence += 1;
				} 
			}
		}
	}

	if (pos_cnt > 0) // then pos_presence >= 0
		pos_presence /= pos_cnt; // % of P calls in theta > 0
	if (neg_cnt > 0)
		neg_presence /= neg_cnt; // % of P calls in theta < 0

	if (pos_presence > neg_presence)
		return true;
	else if (pos_presence == neg_presence)
		return pos_cnt >= neg_cnt;
	else 
		return false;
	
}

void subtract_vec(double *v1, double *v2, int len) {
	for (int i = 0; i < len; i ++) {
		v1[i] -= v2[i];
	}
}

double partial_mean(double *v, int len, double *exclude) {
	double sum = 0;
	int cnt = 0;
	for (int i = 0; i < len; i ++) {
		if (!exclude[i]) {
			sum += v[i];
			cnt ++;
			
		}
		
	} 
	return sum / cnt;
}


void SetLimit(double value, double &upper, double &lower) {
	if (value > upper)
		upper = value;
	if (value < lower)
		lower = value;
}

void MODEL::SetIntenRange() { // prepare for dataview
	MaxInten = 0;
	MinInten = 0xFFFF;
	MaxDiff = -0xFFFF; 
	MinDiff = 0xFFFF;
	
	#define LOWER_QUANTILE 0.01
	#define UPPER_QUANTILE 0.95

	DB_VECTOR *vec	= new DB_VECTOR(2 * NumArray * NumProbe);


	int i, j;
	for (i = 0; i < NumArray; i ++) {
		for (j = 0; j < NumProbe; j ++) {
			int outlier = Outlier[i][j];
			if (!outlier || group.OutlierInRange) {
				SetLimit(PM_Probe[i][j], MaxInten, MinInten);

				if (group.ModelMethod == DIFF_MODEL ||
					group.ModelMethod == MODEL_AVE_DIFF)
					SetLimit(MM_Probe[i][j], MaxInten, MinInten);

				vec->Add(PM_Probe[i][j]);
				vec->Add(MM_Probe[i][j]);

				if (group.ModelMethod == DIFF_MODEL ||
					group.ModelMethod == MODEL_AVE_DIFF)
					SetLimit(Diff[i][j], MaxDiff, MinDiff);
			
			}
		}
	}

	LowerLimit = int(vec->GetQuantile(LOWER_QUANTILE));
	UpperLimit = int(vec->GetQuantile(UPPER_QUANTILE));
	delete vec;

	MaxPhiStd = 0;
	for (j = 0; j < NumProbe; j ++) {
		if (PhiStd[j] > MaxPhiStd)
			MaxPhiStd = PhiStd[j];
	}

	for (i = 0; i < NumArray; i ++) {
		for (j = 0; j < NumProbe; j ++) {

			if (ExcludeProbe[j])
				Fitted[i][j] = MISSING; // for displaying purpose

			if (!group.OutlierInRange && Outlier[i][j]) {
				PM_Probe[i][j] = MISSING;

				if (group.ModelMethod == DIFF_MODEL ||
					group.ModelMethod == MODEL_AVE_DIFF)
					MM_Probe[i][j] = MISSING;

				Diff[i][j] = MISSING;
				Resid[i][j] = MISSING;
			}
			
		}
	}


	// decide display orders
	for (i = 0; i < NumArray; i ++) {
		Sort[i].x = float(LocalTheta[i]); // order arrays by Theta
		Sort[i].y = float(i);
	}
	qsort((void *)&Sort, NumArray, sizeof(FLOAT_POINT), compare_float_point);

}

void MODEL::DEBUG_MODEL(int unit) {

double pm, mm, diff;

int i, j;

int unit1 = unit-1;
int unit2 = unit;

sprintf(prompt_str, "NumArray = %d", group.NumArray);
WritePrompt(prompt_str);
sprintf(prompt_str, "NumProbe = cdf.Unit[5501].NumProbe = %d", cdf.Unit[unit1].NumProbe);
WritePrompt(prompt_str);
sprintf(prompt_str, "NumProbe = cdf.Unit[5502].NumProbe = %d", cdf.Unit[unit2].NumProbe);
WritePrompt(prompt_str);
sprintf(prompt_str, "PresPct = int(group.Presence(5501) * 100)= %d", int(group.Presence(unit1) * 100));
WritePrompt(prompt_str);
sprintf(prompt_str, "PresPct = int(group.Presence(5502) * 100)= %d", int(group.Presence(unit2) * 100));
WritePrompt(prompt_str);

MEDIUM_STRING debug;

sprintf(debug, "%s%cdebug.txt", group.GroupName, FILE_SEP);

ofstream out(debug);

if (!out) {
	sprintf(prompt_str, "  Writing file '%s' "
		" failed. Possibly the file is open in Excel or wrong directory name\n", debug);
	WritePrompt(prompt_str, false, RED);
	return;

} else  {
	sprintf(prompt_str, "  Writing debug file %s\n", debug);
	WritePrompt(prompt_str);
	}

int myunit;

for(myunit = (unit2 - 10); myunit < (unit2 + 10); myunit++)
{
NumArray = group.NumArray;
NumProbe = cdf.Unit[myunit].NumProbe;
PresPct = int(group.Presence(myunit) * 100);

for (j = 0; j < NumProbe; j ++) {

		int x = cdf.Unit[myunit].CellPos[j][PM].x;
		int y = cdf.Unit[myunit].CellPos[j][PM].y;
		Pos[j] = cdf.GetCell(x, y)->ExPos;

		int x2 = cdf.Unit[myunit].CellPos[j][MM].x;
		int y2 = cdf.Unit[myunit].CellPos[j][MM].y;

		for (i = 0; i < NumArray; i ++) {

			if (group.LoadProbeData) {
				pm = group.NormInten[i][CELL_IDX(x, y)];
				PM_Probe[i][j] = pm;

				mm = group.NormInten[i][CELL_IDX(x2, y2)];
				MM_Probe[i][j] = mm;

				diff = pm - mm;
				Diff[i][j] = diff;

				if (group.ModelMethod == PM_ONLY_MODEL) {
					int pm_bk = group.FindBackground(i, x, y);

					Background[i][j] = pm_bk;
					Diff[i][j] = my_max(pm - pm_bk, 0);

				}
			} else { // get probe data from divide_array
				PM_Probe[i][j] = MM_Probe[i][j] = 0;
				Background[i][j] = 0;
				Diff[i][j] = divide_array.IntenDiff[i][divide_array.CurProbe + j];

			}
			if (group.ZeroNegDiff && Diff[i][j] < 0) // 9/13/05
				Diff[i][j] = 0;


		}

	}
out << endl << " critical unit = " << unit << endl;

out << endl << " unit = " << myunit << endl;

for (j = 0; j < NumProbe; j ++) {

	for (i = 0; i < NumArray; i ++) {

		sprintf(prompt_str, "PM_Probe[%d][%d]", i, j);

		out << prompt_str << '\t' << PM_Probe[i][j] << '\t';
	}
	out << endl;
}

out << endl;

for (j = 0; j < NumProbe; j ++) {

	for (i = 0; i < NumArray; i ++) {

		sprintf(prompt_str, "MM_Probe[%d][%d]", i, j);

		out << prompt_str << '\t' << MM_Probe[i][j] << '\t';
	}
	out << endl;
}

out << endl;

for (j = 0; j < NumProbe; j ++) {

	for (i = 0; i < NumArray; i ++) {

		sprintf(prompt_str, "Diff[%d][%d]", i, j);

		out << prompt_str << '\t' << Diff[i][j] << '\t';
	}
	out << endl;
}


//out.close();
//fine
	if (group.ModelMethod != MODEL_AVE_DIFF) {
		int num_point = NumArray * NumProbe;
		if (db_vec) {
			WritePrompt("db_vec");
			delete db_vec;
		}

		if (db_vec2){
			WritePrompt("db_vec");
			delete db_vec2;
		}
		db_vec = new DB_VECTOR(num_point);
		db_vec2 = new DB_VECTOR(num_point);

		if (array_point){
			WritePrompt("array point");
			delete array_point;
		}
		array_point = new short[num_point];

		if (group.HandleImageSpike){
			WritePrompt("GETSATURATED");
			GetSaturated();

		}
	}

	
	// adjust Pos
	StartPos = Pos[0];
	EndPos = Pos[NumProbe - 1];
	if (!SnpChip) { // since for 60K array Pos contains adjustment info
		for (i = 0; i < NumProbe; i ++)
			Pos[i] -= StartPos;
	}
	ExonLen = EndPos - StartPos + 1;

	FitPhi = group.PsiMode != READ_USE_PSI;

	for (i = 0; i < group.NumArray; i ++)
		AbsCall[i] = group.AbsCall[i][unit];

	StartFitting(); // set outlier data

	if (group.ModelMethod == MODEL_AVE_DIFF) {
		GetAveDiff();
	} else {
		ManyRounds(false);
		//ManyRounds(true);
	}

	for (i = 0; i < NumArray; i ++) {

		sprintf(prompt_str, "Theta[%d]", i);
		out << endl << prompt_str << '\t' << Theta[i] << endl;
	}
	for(j = 0; j < NumProbe; j ++) {

		sprintf(prompt_str, "Phi[%d]", j);
		out << endl << prompt_str << '\t' << Phi[i];

	}
	out << endl;
	if (SnpChip && group.SeparateABSignal)
		NumArray = group.NumArray; // restore for displaying purpose

	if (group.ModelForDataView)
		SetIntenRange();
}

out.close();
//fuzione debug!
//fuzione debug!
//fuzione debug!
}

bool MODEL::GetData(int unit) {

	Unit = unit;
	NumArray = group.NumArray;
	PresPct = int(group.Presence(unit) * 100);

	double pm, mm, diff;
	int i, j;

	NumProbe = cdf.Unit[Unit].NumProbe;

	/*if (group.ModelMethod == FULL_MODEL && NumProbe * 2 >= MAX_PROBE_NUM) {
		WritePrompt("  Error: Number of probes exceeds limit in MODEL::GetData()", false, RED);
		return false;
	}*/

#if !defined(TEST)
	group.SeparateABSignal = false;
#endif

	if (SnpChip && group.SeparateABSignal && NumArray * 2 >= MAX_ARRAY_NUM) {
		WritePrompt("  Error: Number of arrays exceeds limit in MODEL::GetData()", false, RED);
		return false;
	}
	//int zero = 1;
	// get data for this gene
	for (j = 0; j < NumProbe; j ++) {

		int x = cdf.Unit[Unit].CellPos[j][PM].x;
		int y = cdf.Unit[Unit].CellPos[j][PM].y;
		Pos[j] = cdf.GetCell(x, y)->ExPos;

		int x2 = cdf.Unit[Unit].CellPos[j][MM].x;
		int y2 = cdf.Unit[Unit].CellPos[j][MM].y;

		for (i = 0; i < NumArray; i ++) {

			if (group.LoadProbeData) {
				pm = group.NormInten[i][CELL_IDX(x, y)];
				PM_Probe[i][j] = pm;

				mm = group.NormInten[i][CELL_IDX(x2, y2)];
				MM_Probe[i][j] = mm;
			//	if u
				diff = pm - mm;
				Diff[i][j] = diff;

				if (group.ModelMethod == PM_ONLY_MODEL) {
					int pm_bk = group.FindBackground(i, x, y);

					Background[i][j] = pm_bk;
					Diff[i][j] = my_max(pm - pm_bk, 0);

				} /*else if (group.ModelMethod == FULL_MODEL) {

					int pm_bk = group.FindBackground(i, x, y);
					int mm_bk = group.FindBackground(i, x2, y2);

					Background[i][j] = pm_bk;
					Background[i][NumProbe + j] = mm_bk;

					Diff[i][j] = pm - pm_bk;
					//Diff[i][num_probe + j] = max(mm - mm_bk, 0);
					Diff[i][NumProbe + j] = mm - mm_bk;

					PM_Probe[i][NumProbe + j] = mm;
					MM_Probe[i][NumProbe + j] = mm;

				} */
			} else { // get probe data from divide_array
				PM_Probe[i][j] = MM_Probe[i][j] = 0;
				Background[i][j] = 0;
				Diff[i][j] = divide_array.IntenDiff[i][divide_array.CurProbe + j];

			}
			if (group.ZeroNegDiff && Diff[i][j] < 0) // 9/13/05
			{
				//zero++;
				//if (zero == NumProbe) Diff[i][j] = 0.01;

				//else
					Diff[i][j] = 0;
			}
		}


	}


	if (!group.LoadProbeData) {
		divide_array.CurProbe += NumProbe;
	}

	if (group.ModelMethod == FULL_MODEL)
		NumProbe *= 2;

	if (SnpChip) { // some special handling

		int num_probe4 = NumProbe / 4;
		int adjust;
		bool B_probe;

		for (j = 0; j < NumProbe; j ++) {

			if (SnpChip == SNP60K) { // 11/9/04: handle 60K array since the 4 blocks have differnt size
				B_probe = (Pos[j] < 0);
				adjust = - Pos[j];
			} else {
				adjust = num_probe4;
				B_probe = (j % (NumProbe / 2)) >= num_probe4;
			}

			if (B_probe) { // allele B
				for (i = 0; i < NumArray; i ++) {
					if (!group.SeparateABSignal)
						Diff[i][j - adjust] += Diff[i][j]; 
					else {
						Diff[i + NumArray][j - adjust] = Diff[i][j];
						Diff[i + NumArray][j] = 0;
					}

					Diff[i][j] = 0;
					
				}
			}
		}
		if (group.SeparateABSignal)
			NumArray *= 2;
	}

	if (group.ModelMethod != MODEL_AVE_DIFF) {
		int num_point = NumArray * NumProbe;
		if (db_vec) {
			delete db_vec;
		}

		if (db_vec2)
			delete db_vec2;
		db_vec = new DB_VECTOR(num_point);
		db_vec2 = new DB_VECTOR(num_point);

		if (array_point)
			delete array_point;
		array_point = new short[num_point];

		if (group.HandleImageSpike)
			GetSaturated();
	}

	
	// adjust Pos
	StartPos = Pos[0];
	EndPos = Pos[NumProbe - 1];
	if (!SnpChip) { // since for 60K array Pos contains adjustment info
		for (i = 0; i < NumProbe; i ++)
			Pos[i] -= StartPos;
	}
	ExonLen = EndPos - StartPos + 1;
	
	FitPhi = group.PsiMode != READ_USE_PSI;

	for (i = 0; i < group.NumArray; i ++)
		AbsCall[i] = group.AbsCall[i][unit];

	StartFitting(); // set outlier data

	if (group.ModelMethod == MODEL_AVE_DIFF) {
		GetAveDiff();
	} else {
		ManyRounds(false);
		//ManyRounds(true);
	}

	if (SnpChip && group.SeparateABSignal)
		NumArray = group.NumArray; // restore for displaying purpose

	if (group.ModelForDataView)
		SetIntenRange();
	return true;
}

void super_scoring(double *v, int len, double &lower, double &upper) {
// follow Affy's super scoring, exclude the largest and the smallest
// values when caluclating mean and std, then exlude values outside 
// of mean +/- 3*std
	#define STP 3

	double min_v, max_v;
	int min_pos, max_pos;

	PROBE_VEC tmp_vec;
	memcpy(tmp_vec, v, sizeof(double) * len);
	
	min_v = max_v = tmp_vec[0];
	min_pos = max_pos = 0;

	for (int i = 1; i < len; i ++) {
		if (tmp_vec[i] < min_v) {
			min_pos = i;
			min_v = tmp_vec[i];
		}

		if (tmp_vec[i] > max_v) {
			max_pos = i;
			max_v = tmp_vec[i];
		}
	}
	
	swap_double(tmp_vec[min_pos], tmp_vec[len - 2]);

	if (max_pos != (len - 2)) {
		swap_double(tmp_vec[max_pos], tmp_vec[len - 1]);
	} else // max value is at postion min_x 
		swap_double(tmp_vec[min_pos], tmp_vec[len - 1]);

	double mean = vec_mean(tmp_vec, len - 2);
	double std = standard_dev(tmp_vec, mean, len - 2);

	// exchange min and max value to the last two positions
	lower = mean - STP * std;
	upper = mean + STP * std;
}


void MODEL::Fit() {
	int i, j;

	PROBE_VEC old_phi, old_phi2, tmp_phi;

	// see p150, Mandel(1991)
	if (Round == 0) {
		for (i = 0; i < NumArray; i ++)
			Theta[i] = i + 1;

		if (FitPhi) {
			for (j = 0; j < NumProbe; j ++) {
				Phi[j] = j + 1;
				tmp_phi[j] = 0.1;
			}
		}
	} else {
		memcpy(Theta, LocalTheta, sizeof(Theta));

		if (FitPhi)
			memcpy(Phi, LocalPhi, sizeof(Phi));
		// just for outlier convergence, use the theta and phi from
		// the previous round
	}


	int iter = 0;
	do { // single outlier handling loop; treat outlier as missing data
		memcpy(old_phi2, Phi, sizeof(Phi));

		for (i = 0; i < NumArray; i ++) {
			for (j = 0; j < NumProbe; j ++) {

				if (Outlier[i][j] || Saturated[i][j]) {

					// hope Outlier will gradually include the information in Saturated
					X[i][j] = Theta[i] * Phi[j];

				} else{
					X[i][j] = Diff[i][j];

						}
				X_Prime[j][i] = X[i][j];
	
			}
		}

		do {
			memcpy(old_phi, Phi, sizeof(Phi));

			for (i = 0; i < NumArray; i ++) {
				if (!ExcludeArray[i]) {

					Theta[i] = InnerProduct(X[i], Phi, NumProbe,
						ExcludeProbe) / ProbeUsed;
				}
			}

			if (FitPhi) {
				for(j = 0; j < NumProbe; j ++) {
					if (!ExcludeProbe[j]) {

						Phi[j] = InnerProduct(X_Prime[j], Theta, NumArray, ExcludeArray);
					}
				}

				double scaler = sqrt(ProbeUsed / InnerProduct(Phi, Phi,
					NumProbe, ExcludeProbe)) ;

				scale_vec(Phi, scaler, NumProbe);
			}

			iter ++; // usualy takes 5 iterations

			if (iter == 1000) break;


		} while (!Same(old_phi, Phi, NumProbe, ExcludeProbe));

		if (iter == 1000) break;


	} while (!Same(old_phi2, Phi, NumProbe, ExcludeProbe));
	
	if (FitPhi) {
	// check sign of theta, since the fitting may fit all the parameters negative

		if (!correct_sign()) {
			reverse_sign(Phi, NumProbe);
			reverse_sign(Theta, NumArray);
		}
	}

	memset(Nu, 0, sizeof(Nu));
	
}

void MODEL::GetFitted() {

	int i, j;

	// regard phi as constant, locally fit regression to get theta
	// and std error estimate
	
	for (i = 0; i < NumArray; i ++) {

		LocalTheta[i] = 0;
		double sum_phi_sqr = 0;
		int cnt = 0;
		for (j = 0; j < NumProbe; j ++) {
			if (!ExcludeProbe[j] && !Outlier[i][j] &&
				!Saturated[i][j]) {
				LocalTheta[i] += (Diff[i][j] - Nu[j]) * Phi[j];
				sum_phi_sqr += MY_SQR(Phi[j]);
				cnt ++;
			}
		}
	
		//if (sum_phi_sqr != ProbeUsed)
			//WritePrompt("    Error: sum_phi_sqr != ProbeUsed", false, RED);

		if (ExcludeArray[i])
			LocalTheta[i] /= sum_phi_sqr;
		else
			LocalTheta[i] = Theta[i];

		double rss = 0;
		for (j = 0; j < NumProbe; j ++) {
			if (!ExcludeProbe[j] && !Outlier[i][j] && 
				!Saturated[i][j]) {
				double resid = Diff[i][j] - Nu[j] - LocalTheta[i] * Phi[j];
				rss += MY_SQR(resid);
			}
		}
		
		if (cnt > 1)
			ThetaStd[i] = sqrt( (rss / (cnt - 1)) / sum_phi_sqr );
		else {
			ThetaStd[i] = sqrt(rss / sum_phi_sqr);
		}

		
	}

	// do the same thing for phi
	if (FitPhi) {

		for (j = 0; j < NumProbe; j ++) {
			LocalPhi[j] = 0;
			LocalNu[j] = 0;

			double sum_theta_sqr = 0;
			int cnt = 0;
			for (i = 0; i < NumArray; i ++) {
				if (!ExcludeArray[i] && !Outlier[i][j] &&
					!Saturated[i][j]) {
					LocalPhi[j] += (Diff[i][j] - Nu[j]) * Theta[i];
					
					sum_theta_sqr += MY_SQR(Theta[i]);
					cnt ++;
				}
			}

			if (ExcludeProbe[j]) {
				LocalPhi[j] /= sum_theta_sqr;
				LocalNu[j] = Nu[j];
			} else {
				LocalPhi[j] = Phi[j];
				LocalNu[j] = Nu[j];
			}

			double rss = 0;
			for (i = 0; i < NumArray; i ++) {
				if (!ExcludeArray[i] && !Outlier[i][j] &&
					!Saturated[i][j]) {
					double resid = Diff[i][j] - Theta[i] * LocalPhi[j];
					rss += MY_SQR(resid);
				}
			}
			
			if (cnt > 1)
				PhiStd[j] = sqrt( (rss / (cnt - 1)) / sum_theta_sqr );
			else {
				PhiStd[j] = sqrt(rss / sum_theta_sqr);
			}

			
		}
	} 
	
	
	// get fitted and residuals
	for (i = 0; i < NumArray; i ++) {
		for (j = 0; j < NumProbe; j ++) {

			Fitted[i][j] = LocalNu[j] + LocalTheta[i] * LocalPhi[j];
			Resid[i][j] = Diff[i][j] - Fitted[i][j];
		}
	}
	
	
	double resid_sum_sqr = 0;
	double obs_sum_sqr = 0;
	
	for (i = 0; i < NumArray; i ++) {
		for (j = 0; j < NumProbe; j ++) {
			bool valid_theta_phi = !ExcludeArray[i] && !ExcludeProbe[j];
			if (valid_theta_phi) {
			
				if (!Outlier[i][j] && !Saturated[i][j]) {
					resid_sum_sqr += MY_SQR(Resid[i][j]);
					obs_sum_sqr += MY_SQR(Diff[i][j]);
				}
			} 
		}

	}
	// get variance explained 
	//VarExp = MY_SQR(Mu) / obs_sum_sqr;
	VarExp = 1 - resid_sum_sqr / obs_sum_sqr;


	
}


#define NORMAL_ARRAY_QUANTILE .5
#define NORMAL_RESID_QUANTILE .8

#define LARGE_THRESHOLD 3 // when the largest std is at least this 
	// large as the mean std, we regard it problematic
#define LARGE_VARIATION .9 // if a single array or probe explains 
	// this much variation, we regard it problematic
#define OUTLIER_PCT 0.5 // no more than these many arrays or probes are outlier
	// excluding too many arrays or probes many lead to too few probes 
	// and thus negative expression levels due to noise

short OldOutlier[MAX_ARRAY_NUM][MAX_PROBE_NUM];
short OldExcludeArray[MAX_ARRAY_NUM]; 
short OldExcludeProbe[MAX_PROBE_NUM];

void MODEL::GetSaturated() {
	int i, j;

	// set image spikes as single outliers in the first round
	// in fact only handles image spikes; not saturation

	// detect saturated data points or image spikes
	memset(Saturated, 0, sizeof(Saturated));

	// similar to CheckSingleOutlier() but applies to Diff[][]

	for (i = 0; i < NumArray; i ++) {
		db_vec->Reset();
	
		for (j = 0; j < NumProbe; j ++) {
			db_vec->Add(fabs(Diff[i][j]));
		}
		double median_resid = db_vec->GetQuantile(NORMAL_RESID_QUANTILE);


		for (j = 0; j < NumProbe; j ++) {
			if (fabs(Diff[i][j]) > median_resid * LARGE_THRESHOLD)
				Saturated[i][j] = true;
		}
	}

	for (j = 0; j < NumProbe; j ++) {
	
		db_vec->Reset();
	
		for (i = 0; i < NumArray; i ++) {
			db_vec->Add(fabs(Diff[i][j]));
		}
		double median_resid = db_vec->GetQuantile(NORMAL_RESID_QUANTILE);

		for (i = 0; i < NumArray; i ++) {
			if (!(fabs(Diff[i][j]) > median_resid * LARGE_THRESHOLD)) {
				if (Saturated[i][j])
					Saturated[i][j] = false;
			}
		}
	}


	/*NumSaturated = 0;
	for (i = 0; i < NumArray; i ++) {
		for (j = 0; j < NumProbe; j ++) {

			if (Saturated[i][j])
				NumSaturated ++;
		}
	}*/
}

bool MODEL::CheckSingleOutlier() {
	
	int i, j;

	memcpy(OldOutlier, Outlier, sizeof(OldOutlier));
	memset(Outlier, 0, sizeof(Outlier));
	
	NumOutlier = 0;

	memset(OutlierInArray, 0, sizeof(OutlierInArray));
	memset(OutlierInProbe, 0, sizeof(OutlierInProbe));
	
	int array_threshold = int(NumProbe * OUTLIER_PCT);
	int probe_threshold = int(NumArray * OUTLIER_PCT);
	
	// array-wise checking single outliers

	for (i = 0; i < NumArray; i ++) {
		db_vec->Reset();
	
		for (j = 0; j < NumProbe; j ++) {
			db_vec->Add(fabs(Resid[i][j]));
		}
		double median_resid = db_vec->GetQuantile(NORMAL_RESID_QUANTILE);


		for (j = 0; j < NumProbe; j ++) {
			if (fabs(Resid[i][j]) > median_resid * LARGE_THRESHOLD) {
			
				if (OutlierInArray[i] < array_threshold &&
					OutlierInProbe[j] < probe_threshold) {

					Outlier[i][j] = true;
					NumOutlier ++;
					OutlierInArray[i] ++;
					OutlierInProbe[j] ++;
				}
			}

		}
		
	}

	// probe-wise checking single outliers

	for (j = 0; j < NumProbe; j ++) {
	
		db_vec->Reset();
	
		for (i = 0; i < NumArray; i ++) {
			db_vec->Add(fabs(Resid[i][j]));
		}
		double median_resid = db_vec->GetQuantile(NORMAL_RESID_QUANTILE);

		
		for (i = 0; i < NumArray; i ++) {

			// "and" relationship
			if ( !(fabs(Resid[i][j]) > median_resid * LARGE_THRESHOLD) ) {

				if (Outlier[i][j]) {
					
					Outlier[i][j] = false;
					NumOutlier --;
					OutlierInArray[i] --;
					OutlierInProbe[j] --;
				}
			}
			
			/*// "or" relationship
			if (fabs(Resid[i][j]) > median_resid * LARGE_THRESHOLD) {
				if (!Outlier[i][j] && 
					OutlierInArray[i] < array_threshold &&
					OutlierInProbe[j] < probe_threshold) {

					Outlier[i][j] = true;
					NumOutlier ++;
					OutlierInArray[i] ++;
					OutlierInProbe[j] ++;
				}
				
			}//*/

			
		}
	}

	
	bool changed = bool(memcmp(OldOutlier, Outlier, sizeof(Outlier)));
			
	return changed;

}

/*The function "CheckProbeOutlier()" in model.cpp does probe outlier exclusion. 
Here standard error and sum square criterion is first used to exclude probes 
until a minimum of 5 probes is reached; then probes with negative phi's are
excluded till a minimum of 5 probes is reached. Then in "ManyRounds()"
function, it checks whether the new set of probe outliers have changed 
(since excluding some array outliers may bring some probes that have excluded 
before back as good probes). Also "correct_sign()" function uses absolute 
call information to determine the signs of theta's and phi's by making most
theta's called "Present" as positive. */

bool MODEL::CheckArrayOutlier() {
	// 6/21/00: look at standard error of fitted theta and phi, try
	// to exclude some outliers, probes or arrays

	int i;

	memcpy(OldExcludeArray, ExcludeArray, sizeof(ExcludeArray));
	
	double scaler = InnerProduct(LocalTheta, LocalTheta, NumArray, ExcludeArray);

	memset(ExcludeArray, 0, sizeof(ExcludeArray));
	ArrayUsed = NumArray;

	db_vec->Reset();

	int threshold = int(NumArray * (1 - OUTLIER_PCT));
	if (threshold < 2) // at least one array
		threshold = 2;

	for (i = 0; i < NumArray; i ++) {
		if (ThetaStd[i] > 0)
			db_vec->Add(ThetaStd[i]); 
	}
	double normal_std = db_vec->GetQuantile(NORMAL_ARRAY_QUANTILE) 
		* LARGE_THRESHOLD;

	for (i = 0; i < NumArray; i ++) {
		if (ArrayUsed <= threshold)
			break;
		
		if (ThetaStd[i] > normal_std) {
			if (!ExcludeArray[i]) {
				ExcludeArray[i] = true;
				ArrayUsed --;
			}
			
		}

		if (!OldExcludeArray[i] && 
			(MY_SQR(LocalTheta[i]) / scaler > LARGE_VARIATION)) {
			// only check the arrays used in the model
			
			if (!ExcludeArray[i]) {
				ExcludeArray[i] = true;
				ArrayUsed --;
			}
		}

	}

	if (group.NoRepArrayOutlier) {
		CheckRepArrayOutlier();
	}

	bool changed = bool(memcmp(OldExcludeArray, ExcludeArray, sizeof(ExcludeArray)));
			
	return changed;

}

void MODEL::CheckRepArrayOutlier() {
	// 12/02: check if replicate arrays are all called as array outlier
	// is so this is probably the tissue effects and should be disregarded

	for (int i = 0; i < array_list.NumSample; i ++) {

		int start = array_list.SampleIndex[i];
		int rep_num = array_list.RepNum[i];

		bool all_array_outlier = true;
		for (int j = 0; j < rep_num; j ++) {
			int array = array_list.UseArray[start + j];

			if (!ExcludeArray[array]) {
				all_array_outlier = false;
				break;
			}
		}

		if (all_array_outlier) {
			for (int j = 0; j < rep_num; j ++) {
				int array = array_list.UseArray[start + j];
				ExcludeArray[array] = false;
				ArrayUsed ++;
			}
		}
	}

}

bool MODEL::CheckProbeOutlier() {

	int i;
	#define ZERO_PHI 0.001
	
	if (!FitPhi)
		return false;

	memcpy(OldExcludeProbe, ExcludeProbe, sizeof(ExcludeProbe));
	int OldProbeUsed = ProbeUsed;
	
	memset(ExcludeProbe, 0, sizeof(ExcludeProbe));
	ProbeUsed = NumProbe;

	if (group.Prime5Ignore > 0) {
		// 11/25/02: ingore some 5' probes
		for (i = 0; i < group.Prime5Ignore; i ++) {
			if (ProbeUsed <= 1)
				break;
			ExcludeProbe[i] = true;
			ProbeUsed --;
		}
	}

	int threshold = int(NumProbe * (1 - OUTLIER_PCT));
	if (threshold < 2) // at least one probe
		threshold = 2;

	db_vec->Reset();
	for (i = 0; i < NumProbe; i ++) {
		if (PhiStd[i] > 0 && LocalPhi[i] > ZERO_PHI) // avoid 0 SE when phi==0
			db_vec->Add(PhiStd[i]);
	}
	double normal_std = db_vec->GetQuantile(NORMAL_ARRAY_QUANTILE) 
		* LARGE_THRESHOLD;

	// exclude when LocalPhi[i] is nearly 0, when the probe is not
	// sensitive or PM and MM in all arrays are saturated 
	// (Laura yeast data set, probe set 6255)

	
	if (group.ModelMethod == DIFF_MODEL) { // exclude negative phi
		
		
		for (i = 0; i < NumProbe; i ++) { // borrow Sort[] for a while
			Sort[i].x = float(fabs(LocalPhi[i]));
			Sort[i].y = float(i);
		}
		qsort((void *)&Sort, NumProbe, sizeof(FLOAT_POINT), compare_float_point);
	

		for (i = 0; i < NumProbe; i ++) {
			if (ProbeUsed <= threshold) {
				break; // two few probes, stop here
			}
	
			int pos = NumProbe - 1 - i; // large negative phi first
			if (LocalPhi[pos] <= ZERO_PHI ) {
				if (!ExcludeProbe[pos]) {
					ExcludeProbe[pos] = true;
					ProbeUsed --;
				}
			}
		}
	} else {

		for (i = 0; i < NumProbe; i ++) {
			if (ProbeUsed <= threshold) {
				break; // two few probes, stop here
			}

			if (LocalPhi[i] <= ZERO_PHI) {
				
				if (!ExcludeProbe[i]) {
					ExcludeProbe[i] = true;
					ProbeUsed --;
				}
			}
		}
	}


	for (i = 0; i < NumProbe; i ++) {
		if (ProbeUsed <= threshold) {
			break; // two few probes, stop here
		}

		if (PhiStd[i] > normal_std) {
			
			if (!ExcludeProbe[i]) {
				ExcludeProbe[i] = true;
				ProbeUsed --;
			}
		}

		// since sum.sqr(phi) = J, try to exclude a unusually // large phi
		// only check the probes used in the model
		
		if (!OldExcludeProbe[i] &&
			(MY_SQR(LocalPhi[i]) / OldProbeUsed > LARGE_VARIATION)) {
			
			if (!ExcludeProbe[i]) {
				ExcludeProbe[i] = true;
				ProbeUsed --;
			}

		}
	}


	return bool(memcmp(OldExcludeProbe, ExcludeProbe, sizeof(ExcludeProbe)));
		
}

void MODEL::RestoreOldOutlier() {
	memcmp(ExcludeProbe, OldExcludeProbe, sizeof(ExcludeProbe));
	memcmp(ExcludeArray, OldExcludeArray, sizeof(ExcludeArray));
	memcmp(Outlier, OldOutlier, sizeof(Outlier)); 
}

void MODEL::StartFitting() {
	memset(Outlier, 0, sizeof(Outlier));
	NumOutlier = 0;

	memset(ExcludeArray, 0, sizeof(ExcludeArray));
	ArrayUsed = NumArray;

	memset(ExcludeProbe, 0, sizeof(ExcludeProbe));
	ProbeUsed = NumProbe;
	
	ExcludeChanged = true; // so at least fit once

	Round = 0;
	no_change = 0;

	if (!FitPhi) {
		phi.SetModelData(Unit);
		memcpy(Phi, LocalPhi, sizeof(Phi));
		ProbeUsed = NumProbe;
		for (int i = 0; i < NumProbe; i ++) {
			if (ExcludeProbe[i])
				ProbeUsed --;
			
		}
	}

}

void MODEL::ManyRounds(bool one_time) {

	do {
		YieldControl();
		if (ExcludeChanged) {
			Fit();
			GetFitted();
		}

		ExcludeChanged = false;
		switch (Round % OUTLIER_TYPE) {
		case 0:
			if (group.DetectSingleOutlier)
				ExcludeChanged = CheckSingleOutlier();
			break;
		case 1:
			if (group.DetectArrayOutlier)
				ExcludeChanged = CheckArrayOutlier();
			break;
		
		case 2:
			if (group.DetectProbeOutlier)
				ExcludeChanged = CheckProbeOutlier();
			break;
		}

		Round ++;

		if (!one_time) {
			if (Round > 30) {
				// beyond the iteration limit, try to stop at a
				// round without high leverage outlier excluded
				// (not implemented yet)
				RestoreOldOutlier();
				break;
			}

			if (!ExcludeChanged) {
				no_change ++;
			} else
				no_change = 0;
		} else { // one_time
			/*if (!ExcludeChanged) // until changed
				no_change ++;
			else */
				break;
		}


	} while (no_change < OUTLIER_TYPE);

}


void MODEL::FindCurrentPic(int array) {
	int i;
	for (i = 0; i < NumArray; i ++) {
		if (Sort[i].y == array) {
			CurPic = i;
			return;
		}
	}
	
	CurPic = 0;
}

void MODEL::NextArray(int inc) {
	static int dir = 1;
	
	int new_pic;
	if (inc == 0) {
		new_pic = CurPic + dir;
		
		if (new_pic > NumArray - 1) {
			new_pic = NumArray - 1;
			dir = - dir;
		} else if (new_pic < 0) {
			new_pic = 0;
			dir = - dir;
		}
	} else 
		new_pic = (CurPic + inc + NumArray) % NumArray;


	CurPic = new_pic;
	
	CurArray = int(Sort[CurPic].y);	
}

void MODEL::GetAveDiff() { // add back on 10/15/05 for faster processing of SNP array
	
	int i, j;
	
	DB_VECTOR vec(NumProbe);
	
	for (i = 0; i < NumArray; i ++) {
		vec.Reset();
		
		for (j = 0; j < NumProbe; j ++) {
			//if (!HasOutlier[j]) 
				vec.Add(Diff[i][j]);
			
		}
		
		model.LocalTheta[i] = vec.GetMean();
		model.ThetaStd[i] = vec.GetStd() / sqrt((double)vec.Len);
		
	}

}

MODEL model;
