# Supplementary material for: A Web-based and Grid-enabled dChip version for the analysis of large sets of gene expression data
Source: BMC Bioinformatics. 2008 Nov 13;9:480. doi: 10.1186/1471-2105-9-480 (PMC2596147; doi:10.1186/1471-2105-9-480)
Supplement: Additional file 1 — Source code. The archive contains the source code of modified dChip. [file 1471-2105-9-480-S1.gz › gdchip/chromosome.cpp]

#include "stdafx.h"

#include "chromosome.h"
#include "cdf.h"
#include "array_list.h"
#include "snp.h"
#include "genome_info.h"
#include "hc.h"
#include "hmm.h"
#include "linkage.h"

#define MATHLIB_STANDALONE
#include "Rmath.h"

#define NUM_HIGH_COPY 13
float HighCopy[] = {2, 3, 4, 5, 6, 8, 10, 12, 15, 18, 21, 25, 30};
// for whole copy, start from copy 3; for PSCN, start from copy 2

// LOH_CALL_TYPE
char *LohCallStr[] = {"Loss", "Retention", "Noninformative", "No Call", "Conflict"}; 

// NUM_INFER_NONINFO
char *InferNoninfoStr[] = {"Hidden Markov Model", "Same boundary"};

// NUM_INFER_COPY_METHOD
char *InferCopyMethodStr[] = {"Hidden Markov Model", "Median smoothing", "Read from file"};

// NUM_CHRO_METHOD
char *ChroMethodStr[] = {"LOH", "Copy number", "Linkage analysis",
	"Expression", "Allele sharing"};

char *SigEntryStr[] = {"Cytoband", "refGene", "SNP", "Region"};
// see SIG_ENTRY_TYPE

// NUM_CHRO_DATA
char *ChroDataStr[] = {"SNP/Presence call", "LOH call", "Copy number", 
	"Log2 ratio", "Haplotype", "Allele sharing"};

// see LOH_STATE_TYPE 
int LohStateLossRet[] = {LOH_LOSS, LOH_LOSS, LOH_RET, LOH_RET};
int LohStateHomHet[] = {SNP_HOM, SNP_HET, SNP_HOM, SNP_HET};

char *AffectedStr[] = {"Unknown", "Unaffected", "Affected"};

int FaState[MAX_STATE], MoState[MAX_STATE];

bool ChroDisplayOK[NUM_CHRO_METHOD][NUM_CHRO_DATA] = {
// check if the current data type and curve type is consistent with analysis method
	{1, 1, 0, 0, 0, 0}, // LOH
	{1, 1, 1, 1, 0, 0}, // Copy
	{1, 0, 0, 0, 1, 0}, // Linkage
	{1, 0, 1, 1, 0, 0}, // Expression
	{1, 1, 0, 0, 0, 1} // GVHD
};

CHROMOSOME chromo;


CHROMOSOME::CHROMOSOME() {
	LohCall = NULL;
	Call = NULL;
	Copy = NULL;
	RawSignal = NULL;
	RawSignal2 = NULL;
	Distance = NULL;
	UnitInfo = NULL;
	NumOutputGene = 10;

	ClusterUseMarker = USE_MARKER_THRESHOLD;
	ClusterAction = ACTION_CLUSTER_SAMPLE;

	for (int i = 0; i < NUM_CHRO_DATA; i ++) {
		CurveMin[i] = MISSING; 
		CurveMax[i] = MISSING; 
		CurveThreshold[i] = MISSING; 
	}

	ProbDisease[SNP_A] = 1;	
	ProbDisease[SNP_AB] = 0;
	ProbDisease[SNP_B] = 0;
	EnuInferCall = true;
}

void CHROMOSOME::Release() {
	// CAUTION: the demention may not be correct if another group is open,
	// or another array list file is used
	if (Call)
		free_matrix(Call, array_list.NumSample, cdf.NumUnit);
	Call = NULL;

	if (LohCall)
		free_matrix(LohCall, array_list.NumSample, cdf.NumUnit);
	LohCall = NULL;

	if (Copy) {
		free_matrix(Copy, array_list.NumSample, cdf.NumUnit);
		Copy = NULL;
	}

	if (RawSignal) {
		free_matrix(RawSignal, array_list.NumSample, cdf.NumUnit);
		RawSignal = NULL;
	}

	if (RawSignal2) {
		free_matrix(RawSignal2, array_list.NumSample, cdf.NumUnit);
		RawSignal2 = NULL;
	}

	if (UnitInfo)
		delete [] UnitInfo;
	UnitInfo = NULL;
	
}

void CHROMOSOME::GetPloidy() {
	// get ploidy at array level
	int col = sample_info.FindColName("Ploidy(numeric)");
	for (int i = 0; i < group.NumArray; i ++) {
		Ploidy[i] = -1; // default
		if (col != -1) {
			float value = sample_info.InfoRow[i].Value[col];
			if (value != MISSING) 
				Ploidy[i] = value;
		}
	}

	// get gender at array level
	col = sample_info.FindColName("Gender");
	for (i = 0; i < group.NumArray; i ++) {
		Gender[i] = 'F'; // default
		if (col != -1) {
			int idx = sample_info.InfoRow[i].CategoryIdx[col];
			if (idx != -1) 
				Gender[i] = (char)toupper(sample_info.InfoCol[col].CateName[idx][0]);
		}
	}
}

bool CHROMOSOME::GetSignal() {

#define MIN_RAW_SIGNAL -50
	WritePrompt("  Obtaining signal data...");
	if (!group.ThetaValid) {
		WritePrompt("    No expression values or signals; please do Normalization and Model-based"
			" expression first", false, RED);
		return false;

	}

	sprintf(prompt_str, "    Array list file: '%s'", group.ArrayListFile);
	WritePrompt(prompt_str);
	
	/*sprintf(prompt_str, "    Maximal inferred copy allowed: %d", 
		int(state_para.GetStateMean(-1, NUM_COPY_STATE - 1)));
	WritePrompt(prompt_str);*/
			
	DB_VECTOR vec(MAX_ARRAY_NUM), vec_A(MAX_ARRAY_NUM), vec_B(MAX_ARRAY_NUM);
		
	int normal_cnt = 0;

	WritePrompt("    Unit 0");
	for (int i = 0; i < cdf.NumUnit; i ++) {
		bool chro_x = (genome_info.Unit[i].Chro == HUMAN_CHRO_X);

		for (int j = 0; j < array_list.NumSample; j ++) {
			double value, std;
			char call;

			array_list.GetDataPoint(i, j, value, std, call); // can be missing

			if (ChroMethod == CHRO_METHOD_EXPRESSION) // expression data
				Call[j][i] = call;
			/*else
				if (value < 1) // avoid negative and small values for SNP chip
					value = 1;*/

			RawSignal[j][i] = (float)(value);
			if (SnpChip && group.SeparateABSignal) {
				if (group.ParentSpecificCopy)
					RawSignal2[j][i] = (float)std; // signal from B allele
				else
					RawSignal[j][i] += std;
			}
			//if (RawSignal[j][i] < -MIN_RAW_SIGNAL) // added 8/23/04
			//	RawSignal[j][i] = -MIN_RAW_SIGNAL;
			/*if (call == SNP_NO_CALL && !group.UseNocallSNP)
				RawSignal[j][i] = MISSING;*/

			Copy[j][i] = MISSING; // inferred copy;
			
				
		}

		UnitInfo[i].Curve = MISSING;
	
		vec.Reset(); // reset for each unit
		vec_A.Reset(); 
		vec_B.Reset();
		// get mean and standard deviation 
		
		int no_call = 0;

		for (j = 0; j < group.NumArray; j ++) {
			// so normal arrays are used but not displayed
			
			if (group.ChroTrimmedPct > 0 || Ploidy[j] == DIPLOID) {
				float signal = group.Theta[j][i].Theta;
				float signal_A, signal_B;
				int call = group.AbsCall[j][i];

				if (group.SeparateABSignal) {
					signal_A = signal;
					signal_B = group.Theta[j][i].ThetaStd;
					signal += signal_B;

					if (call == SNP_NO_CALL || signal_A < 0 || signal_B < 0)
						no_call ++;
				}
				
				if (i == 0)
					normal_cnt ++;

				//if (signal < -MIN_RAW_SIGNAL) // added 8/23/04
				//	signal = -MIN_RAW_SIGNAL;

				if (signal != MISSING) {
					if (chro_x) {
						if (Gender[j] == 'M') { // Male
							signal *= 2;
							signal_A *= 2;
							signal_B *= 2;
						}
					}

					vec.Add(signal); // only use normal samples
					if (group.ParentSpecificCopy) {
						if (call == SNP_A) 
							vec_A.Add(signal_A);
						else if (call == SNP_B)
							vec_B.Add(signal_B);
						else if (call == SNP_AB) {
							vec_A.Add(signal_A * 2); // for two copy
							vec_B.Add(signal_B * 2);
						}
							
					}
				}
			}
		}
		/*} else { // expression data
			for (j = 0; j < array_list.NumSample; j ++) {
					vec.Add(RawSignal[j][i]);
			}
		}*/
		
		if (group.ChroTrimmedPct > 0) {
			vec.SetTrimmed2Missing(group.ChroTrimmedPct);
		} 

		// Raw signal std is computed using negative values as they are, and raw signal mean is truncated to be at least one; and then negative values are truncated to be (- std) in the analysis.
		float mean = __max(1, vec.GetMean());
		float std = vec.GetStd();
		UnitInfo[i].SigMean = mean;
		UnitInfo[i].SigStd = std;

		if (group.ParentSpecificCopy) { // need allele specific distribution
			UnitInfo[i].SigMeanA = UnitInfo[i].SigMeanB = mean; // default
			UnitInfo[i].SigStdA = UnitInfo[i].SigStdB = std;
		
			if ((float(no_call) / normal_cnt > .33) || vec_A.GetMean() < 0
				|| vec_B.GetMean() < 0) {
				// bad SNP, do not use
				UnitInfo[i].SigMeanA = UnitInfo[i].SigMeanB = MISSING;
			} else {

				#define MIN_VEC_LEN 6
				if (vec_A.Len >= MIN_VEC_LEN) {
					UnitInfo[i].SigMeanA  = vec_A.GetMean();
					UnitInfo[i].SigStdA = vec_A.GetStd();
				}
				if (vec_B.Len >= MIN_VEC_LEN) {
					UnitInfo[i].SigMeanB  = vec_B.GetMean();
					UnitInfo[i].SigStdB = vec_B.GetStd();
				}
			}
		}

		if (i % 500 == 0) {
			sprintf(prompt_str, "    Unit %d", i);
			WritePrompt(prompt_str, true);
			YieldControl();
		}
		
	} // i

	sprintf(prompt_str, "    Unit %d", i);
	WritePrompt(prompt_str, true);

	LogRatioData = false;
	if (group.ChroTrimmedPct > 0) {
		sprintf(prompt_str, "    For a SNP or gene, %.1f%% samples with extreme signals "
			"are trimmed from each end, and the rest values are used to compute normal signal mean and standard deviation",
			group.ChroTrimmedPct / 2.0);
		WritePrompt(prompt_str);
		
		
	} else { // Use Ploidy info
		sprintf(prompt_str, "    %d normal samples are used to compute signal mean and standard deviation",
			normal_cnt);

		WritePrompt(prompt_str, false, (normal_cnt > 0 ? BLACK: RED));
		
		if (normal_cnt == 0) {
			
			if (!SnpChip) { // log2 ratio data
				LogRatioData = true;
				WritePrompt("      Regard as log2 ratio data");
				return true;
			} else { // snp array
				
				WritePrompt("      Try specify 'Ploidy(numeric)' column as 2 for normal samples in sample information file, "
					"or set 'Options/% of samples trimmed' to be > 0", false, RED);
				return false;
			}
		}
	}
	WritePrompt("");
	return true;
}

float CHROMOSOME::GetSignalValue(int sample, int unit) {
	float value = RawSignal[sample][unit];
	if (group.ParentSpecificCopy) // must also be group.SeparateABSignal 
		value += RawSignal2[sample][unit]; // total signal
	
	float normal_sig = UnitInfo[unit].SigMean;

	if (group.UsePairedNormal) { // 10/1/05
		int grp = array_list.Sample2Group(sample);
		int start_sample = array_list.SampleGroupIndex[grp];
		int grp_size = array_list.SampleGroupSize[grp];
		if (grp_size > 1 &&  sample != start_sample) { 
		
			normal_sig = RawSignal[start_sample][unit];
			if (group.ParentSpecificCopy) // must also be group.SeparateABSignal 
				normal_sig += RawSignal2[start_sample][unit]; // total signal
			if (normal_sig <= 0)
				normal_sig = 1;
		}
	}

	switch (ChroData) {
	case CHRO_DATA_LOG2:
		if (value == MISSING || LogRatioData)
			return value;

		#define MIN_LOG2 -4
		float log_ratio;
		log_ratio = MIN_LOG2;
		if (value > 0) {
			value /= normal_sig;
			log_ratio = float(log10(value) / M_LOG10_2);
			
			if (group.ChroTruncateLog2 && log_ratio < MIN_LOG2)
				log_ratio = MIN_LOG2;
		}

		return log_ratio;
	case CHRO_DATA_COPY: 
		if (!group.DisplayInfer) { // raw copy
			if (value == MISSING || LogRatioData)
				return value;

			value /= normal_sig;
			value *= 2;
			return __max(value, 0);
			/*value -= SigMean[unit]; // log2
				return value;*/
			
			
		} else {
			value = Copy[sample][unit]; // inferred copy, can be of type PARENT_STATE
			
			return value;
		}
	
	}
	return MISSING;
}

bool is_integer(float value) {
	return (int)value == value;
}

bool CHROMOSOME::GetCurve() {
	// get curve and its threshold
	if (ChroMethod != CHRO_METHOD_LINKAGE) { // do not erase linkage curve
		for (int i = 0; i < cdf.NumUnit; i ++)
			UnitInfo[i].Curve = MISSING;
	}

	if (ChroData == CHRO_DATA_CALL || ChroData == CHRO_DATA_HAPLOTYPE) {
		if (MISSING == CurveMin[ChroData]) CurveMin[ChroData] = -2; 
		if (MISSING == CurveMax[ChroData]) CurveMax[ChroData] = 2; 
		if (MISSING == CurveThreshold[ChroData]) CurveThreshold[ChroData] = 0; 
	} else if (ChroData == CHRO_DATA_LOH || ChroData == CHRO_DATA_SHARING) {
		
		float max_score, min_score;
		array_list.SetSampleValue(1); // for oringal LOH data
		GetStatistic(false, min_score, max_score); // get original curve
		
		if (MISSING == CurveMin[ChroData]) CurveMin[ChroData] = 0; 
		if (MISSING == CurveMax[ChroData]) CurveMax[ChroData] = 
			(ChroData == CHRO_DATA_LOH) ? .5: 2; 
		if (MISSING == CurveThreshold[ChroData]) CurveThreshold[ChroData] = 
			(ChroData == CHRO_DATA_LOH) ? 0.25: 1; 
		//GetCurveRange();
	} else { // signal data
		
		if (!group.AverageCurve) { // curve for one sample
		
			switch(ChroData) {
			case CHRO_DATA_COPY:
				if (MISSING == CurveMin[ChroData]) CurveMin[ChroData] = 0; 
				if (MISSING == CurveMax[ChroData]) CurveMax[ChroData] = 4; 
				if (MISSING == CurveThreshold[ChroData]) CurveThreshold[ChroData] = 2; // no change
				break;
			case CHRO_DATA_LOG2:
				if (MISSING == CurveMin[ChroData]) CurveMin[ChroData] = -2; // -2 fold change
				if (MISSING == CurveMax[ChroData]) CurveMax[ChroData] = 2; // 2 fold change
				if (MISSING == CurveThreshold[ChroData]) CurveThreshold[ChroData] = 0; // no change */
				break;
			default:
				if (MISSING == CurveMin[ChroData]) CurveMin[ChroData] = 0; 
				if (MISSING == CurveMax[ChroData]) CurveMax[ChroData] = 0.5; 
				if (MISSING == CurveThreshold[ChroData]) CurveThreshold[ChroData] = .25;
			}
			for (int i = 0; i < cdf.NumUnit; i ++) {
				UnitInfo[i].Curve = GetSignalValue(CurveSample, i);
				
				if (group.ParentSpecificCopy && ChroData == CHRO_DATA_COPY
					&& group.DisplayInfer) {
					PARENT_STATE *state = ((PARENT_STATE*)&(UnitInfo[i].Curve));

					float fa_copy, mo_copy;
					GetPSCN(state, fa_copy, mo_copy);
					UnitInfo[i].Curve = fa_copy + mo_copy;
					
				}
			}

			
		} else { // get average curve, 04/25/04
			float normal_sig = (ChroData == CHRO_DATA_LOG2 ? 0 : DIPLOID);
			int total_num_marker = genome_info.TotalChroGeneNum; // do not use chro x
			
			for (int marker = 0; marker < total_num_marker; marker ++) {
				int i = genome_info.Marker2Unit[marker]; 
				float sum = 0;
				int cnt = 0;
				for (int j = 0; j < array_list.NumSampleGroup; j ++) {
					int grp_size = array_list.SampleGroupSize[j];
					int start = array_list.SampleGroupIndex[j];
					if (grp_size > 1)
						start ++; // use signal from tumor sample
					float value = GetSignalValue(start, i);
					if (value != MISSING) {
						//sum += fabs(value - normal_sig);
						sum += value;
						cnt ++;
					}
				}
				UnitInfo[i].Curve = sum / cnt;
				
			}
			
			GetCurveRange();
		}

	}
		
	if (!GetSigRegion()) {
		return false;
	}
	
	return true;
}

bool CHROMOSOME::GetSnpCall() {
	WritePrompt("  Obtaining SNP or LOH calls...");
	WritePrompt("    Unit 0");

	int num_grp = array_list.NumSampleGroup;

	for (int i = 0; i < cdf.NumUnit; i ++) {

		for (int grp = 0; grp < num_grp; grp ++) {
			int group_size = array_list.SampleGroupSize[grp];

			int start = array_list.SampleGroupIndex[grp];
			char loh_call = LOH_NON_INFO;

			if (group_size > 1) { // has both normal and tumor sample
				// assume normal goes first 

				int array_n = array_list.UseArray[start];
				char call_n = group.AbsCall[array_n][i];
				Call[start][i] = call_n;
				
				char call_t;
				for (int k = group_size - 1; k >= 1; k --) {
					int array_t = array_list.UseArray[start + k];
					call_t = group.AbsCall[array_t][i];
					Call[start + k][i] = call_t;
				} 
				// call_t is the 2nd sample in the group
				
				switch (call_n) {
				case SNP_A:
				case SNP_B:
					if (call_t == SNP_NO_CALL || call_t == call_n)
						loh_call = LOH_NON_INFO;
					else if (call_t == SNP_AB)
						loh_call = LOH_CONFLICT; 
					else // conflict call
						loh_call = LOH_CONFLICT;
						
					
					break;
				case SNP_AB:
					if (call_t == SNP_A || call_t == SNP_B)
						loh_call = LOH_LOSS;
					else if (call_t == SNP_AB)
						loh_call = LOH_RET;
					else // No call
						loh_call = LOH_NO_CALL;
					break;
				case SNP_NO_CALL:
					if (call_t == SNP_AB)
						loh_call = LOH_RET;
					else // other calls
						loh_call = LOH_NO_CALL;
					break;
				default:
					WritePrompt("    Error: LOH calling error", false, RED);
					return false;
				}
				
				for (k = 0; k < group_size; k ++) {
					LohCall[start + k][i] = loh_call;
				}
			} else { // only one sample per group, assume it's tumor

				int array = array_list.UseArray[start];
				char call = group.AbsCall[array][i];
				Call[start][i] = call;
				LohCall[start][i] = LOH_NO_CALL; // will infer by HMM later
			}
			
		} // grp

		UnitInfo[i].Curve = MISSING;
		

		if (i % 400 == 0) {
			sprintf(prompt_str, "    Unit %d", i);
			WritePrompt(prompt_str, true);
			YieldControl();
		}
	}
	
	sprintf(prompt_str, "    Unit %d\n", i);
	WritePrompt(prompt_str, true);

	return true;
}

bool CHROMOSOME::GetData() {
	Release();

#if !defined(TEST)

	//group.ChangePenalty = -1;
	//group.SignalTwoRound = false;
	group.HaplotypeThreshold = 100;
	//group.LohLengthThreshold = 0;
	group.SeparateABSignal = false;
	group.DependenceLohModel = false;
#endif
	if (!SnpChip)
		group.SeparateABSignal = false;
	if (!group.SeparateABSignal) 
		group.ParentSpecificCopy = false;
	
	Call = matrix<char>(array_list.NumSample, cdf.NumUnit);

	if (SnpChip) {
		LohCall = matrix<float>(array_list.NumSample, cdf.NumUnit);
		
	} 
	Copy = matrix<float>(array_list.NumSample, cdf.NumUnit);
	RawSignal = matrix<float>(array_list.NumSample, cdf.NumUnit);
	if (group.ParentSpecificCopy)
		RawSignal2 = matrix<float>(array_list.NumSample, cdf.NumUnit);
	
	UnitInfo = new UNIT_INFO[cdf.NumUnit];

	if (!Call || !(LohCall || Copy) || !UnitInfo) {
		WritePrompt("  Allocation failed in CHROMOSOME::GetData()", false, RED);
		return false;
	}
	
	if (SnpChip) 
		GetSnpCall(); // also observed LOH calls
	
	if (!genome_info.GetUnitPos())
		return false;

	if (refgene.Unit2) 
		if (!refgene.GetUnitPos())
			return false;
		
	WritePrompt("  Look up sample information file...");
	GetPloidy();
	WritePrompt("");
	
	if (ChroMethod == CHRO_METHOD_COPY || ChroMethod == CHRO_METHOD_EXPRESSION)
		if (!GetSignal()) {
			return false;
		}

	if (ChroMethod == CHRO_METHOD_LINKAGE)
		ReadWriteCurveFile(true);

	if (SnpChip) {
		
		if (ChroMethod != CHRO_METHOD_LINKAGE || 
			group.LinkageInheritance == INHERIT_LOH ) {

			WritePrompt("  Inferring LOH...");

			if (group.InferLohMethod == INFER_LOH_BOUNDARY) 
				InferNoninformative(); // using the same boundary method, overwrite HMM inferred LOH
			else { // INFER_LOH_HMM
				GetSampleLohRate(true);
				InferLohCall();
			}
			
			if (group.HaplotypeThreshold < 100) // || group.LohLengthThreshold > 0)
				CheckHaplotypeBlock();

#if defined(TEST)
			//LohResolution(); // 8/18/05: moved here, was before CheckHaplotypeBlock();
			//TumorOnlyTable1();
#endif
		}

		if (ChroMethod == CHRO_METHOD_SHARING) {
			WritePrompt("  Allele sharing analysis...");
			AlleleSharingAnalysis();
		} 
	}

	if ((ChroMethod == CHRO_METHOD_COPY || ChroMethod == CHRO_METHOD_EXPRESSION)
		&& !LogRatioData) {
		
		if (!group.ParentSpecificCopy) { // used by ReadCopyNumberFile() too
			HighCopyStart = 1; // start from copy 3
		} else {
			HighCopyStart = 0; // start from copy 2
		}
		NumLowCopy = int(HighCopy[HighCopyStart] / group.InferStep + .5); 
		// from 0 to 2.8

		bool copy_ok = false;
		if (group.InferCopyMethod == INFER_COPY_READ_FILE) {
			if (!FileNameIsNone(group.InferredCopyFile))
				if (!ReadCopyNumberFile()) {
					group.InferCopyMethod = INFER_COPY_MEDIAN;
				} else
					copy_ok = true;
		}
		if (!copy_ok) {
			if (group.InferCopyMethod == INFER_COPY_MEDIAN) {
				MedianSmooth();
			} else { // INFER_COPY_HMM
						
				WritePrompt("  Inferring copy number by HMM...");
				
				for (int sample = 0; sample < array_list.NumSample; sample ++) {

					sprintf(prompt_str, "    Sample %s", array_list.SampleName[sample]);
					WritePrompt(prompt_str);
		
					if (!InferCopyNumber(sample)) {

						WritePrompt("    Infer copy number by HMM not finished", false, RED);
						return false;
					}
				}

			}
		}
			
	}

	int FirstDataView[NUM_CHRO_METHOD] = {CHRO_DATA_LOH, CHRO_DATA_COPY,
		CHRO_DATA_CALL, CHRO_DATA_COPY, CHRO_DATA_SHARING};
	ChroData = FirstDataView[ChroMethod];
	if (LogRatioData)
		ChroData = CHRO_DATA_LOG2;

	CurveSample = 0;
	GetCurve();

	return true;
}


bool CHROMOSOME::ChangeChro(int chro, int inc) {

	if (chro == -1)
		chro = genome_info.CurChro;
	chro = (chro + genome_info.NumChro + inc) % genome_info.NumChro;
	
	genome_info.CurChro = chro;
	refgene.CurChro = chro;

	return true;
}

void CHROMOSOME::ChangeCurveThreshold(int inc) {
	
	CurveThreshold[ChroData] += float(inc * (CurveMax[ChroData] 
		- CurveMin[ChroData]) / 100.0);

	if (CurveThreshold[ChroData] < CurveMin[ChroData])
		CurveThreshold[ChroData] = CurveMin[ChroData];
	if (CurveThreshold[ChroData] > CurveMax[ChroData])
		CurveThreshold[ChroData] = CurveMax[ChroData];

	if (group.ChroClusterSample) // redo clustering
		if (!Cluster())
			group.ChroClusterSample = false;

	GetSigRegion();
			
}

int ProbLoh2Call(float prob_loh) {
	if (prob_loh > group.InferCallThreshold && prob_loh <= 1)
		return LOH_LOSS;
	else if (prob_loh < 1 - group.InferCallThreshold && prob_loh >= 0)
		return LOH_RET;
	else
		return LOH_NO_CALL;
}

	
bool CHROMOSOME::ExportSnpData(CString file) {

	CString str;
	ofstream out(file);
	if (!out) {
		WritePrompt("  Error: Write file '" + file + "' failed; is it open?",
			false, RED);
		return false;
	}

	bool export_loh = (ChroData == CHRO_DATA_LOH || ChroData == CHRO_DATA_SHARING);

	// header line
	CString data_type = ChroDataStr[ChroData];
				
	if (group.DisplayInfer && (ChroData == CHRO_DATA_LOH ||
			ChroData == CHRO_DATA_COPY || ChroData == CHRO_DATA_HAPLOTYPE)) 
		data_type = CString("Inferred ") + data_type;
	out << "Data type: " << data_type;
	//if (export_loh)
	//	out << " (Probability(LOH) for inferred LOH)";
	out << endl;
	out << "Marker\tChromosome\tPosition (Mb)\tGenetic (cM)\t";
	out << "Score\t";

	int num_col;

	
	if (export_loh) { // loh or inferred data
		
		num_col = array_list.NumSampleGroup;
		for (int j = 0; j < num_col; j ++) {
			int sample = array_list.SampleGroupIndex[j];
			int grp_size = array_list.SampleGroupSize[j];

			out << array_list.SampleName[sample];
			if (grp_size > 1)
				out << "|" << array_list.SampleName[sample + 1];
			out << "\t";
			
		}
	} else { // SNP data
		num_col = array_list.NumSample;
		for (int j = 0; j < num_col; j ++) {
			out << array_list.SampleName[j] << "\t";
			if (ChroData == CHRO_DATA_COPY && group.DisplayInfer 
				&&group.ParentSpecificCopy)
				out << array_list.SampleName[j] << "(M)\t";
			
		}
	}

	//out << "#Samples >= threshold";

	out << endl;
	
	// data part

	
	int *loh_cnt = new int[num_col];
	int *info_cnt = new int[num_col];
	int *conflict_cnt = new int[num_col];

	memset(loh_cnt, 0, sizeof(int) * num_col);
	memset(info_cnt, 0, sizeof(int) * num_col);
	memset(conflict_cnt, 0, sizeof(int) * num_col);

	int cnt = 0;
	for (int chro = 0; chro < genome_info.NumChro; chro ++) {
		CString chro_str = genome_info.Chro2Str(chro);

		for (int i = 0; i < genome_info.ChroGeneNum[chro]; i ++) {
			int unit = genome_info.UnitPos[chro][i].unit; 

			out << cdf.Unit[unit].UnitName << "\t"
				<< chro_str << "\t" 
				<< genome_info.UnitPos[chro][i].pos / 1e6 << "\t"
				<< genome_info.Unit[unit].End << '\t';


			int row_cnt = 0;
			if (UnitInfo[unit].Curve != MISSING && 
				ChroData != CHRO_DATA_COPY && ChroData != CHRO_DATA_LOG2) {
				str.Format("%.2f", UnitInfo[unit].Curve);
				out << str;
			} else 
				out << "NA";
			out << "\t";

			if (export_loh) { 
				
				for (int j = 0; j < num_col; j ++) {
					int sample = array_list.SampleGroupIndex[j];
					int grp_size = array_list.SampleGroupSize[j];

					if (ChroData == CHRO_DATA_LOH) {
						int call;
						if (grp_size == 1 || group.DisplayInfer) { // inferred P(LOH)
							if (grp_size > 1)
								sample ++;
							float prob_loh = 1 - LohCall[sample][unit];

							call = ProbLoh2Call(prob_loh);
													
							if (group.InferCallThreshold != -1)
								out << LohCallStr[call][0] << "\t";
							else
								out << prob_loh << "\t";
						} else { // observed call
							call = (int)LohCall[sample][unit];
							out << LohCallStr[call][0] << "\t";
						}


						switch (call) {
						case LOH_LOSS:
							loh_cnt[j] ++;
						case LOH_RET:
							info_cnt[j] ++;
							break;
						case LOH_CONFLICT:
							conflict_cnt[j] ++;
							break;
						}
					} else if (ChroData == CHRO_DATA_SHARING) {
						float value = chromo.Copy[sample][unit];
						out << value << "\t";
					}
				}
			} else { // SNP or signal data 
				for (int j = 0; j < num_col; j ++) {
					if (ChroData == CHRO_DATA_CALL) {
						int call = Call[j][unit];
						out << SnpCallStr[call] << "\t";
					} else if (ChroData == CHRO_DATA_COPY ||
						ChroData == CHRO_DATA_LOG2) { 

						if (group.ThetaValid) {
							float value = GetSignalValue(j, unit);
							if (value != MISSING) {
								if (group.DisplayInfer && group.ParentSpecificCopy) {
									
									float fa_copy, mo_copy;
									GetPSCN(((PARENT_STATE*)&value), fa_copy, mo_copy);
									sprintf(prompt_str, "%.2f\t%.2f", fa_copy, mo_copy);
									out << prompt_str;
								} else
									out << value;
								//if (SnpSignificant(-1, value))
								//	row_cnt ++;
							}
							out << "\t";
						}
					}
				}		
			}

			cnt ++;

			//out << row_cnt << "\t";
			out << endl;
			if (i % 50 == 0) 
				YieldControl();
		}
		
	}

	// LOH summary statistics
	if (export_loh && ChroData != CHRO_DATA_SHARING) {
		#define JUMP_COL "\t\t\t\t"
		out << endl;
		out << "#LOH\t" << JUMP_COL;
		for (int j = 0; j < num_col; j ++) {
			out << loh_cnt[j] << "\t";
		}
		out << endl;

		out << "#Informative\t" << JUMP_COL;
		for (j = 0; j < num_col; j ++) {
			out << info_cnt[j] << "\t";
		}
		out << endl;

		out << "#LOH / #Informative\t" << JUMP_COL;
		for (j = 0; j < num_col; j ++) {
			out << loh_cnt[j] / float(info_cnt[j]) << "\t";
		}
		out << endl;

		out << "#Informative / #SNP(" << cnt << ")" << "\t" << JUMP_COL;
		for (j = 0; j < num_col; j ++) {
			out << info_cnt[j] / float(cnt) << "\t";
		}
		out << endl;

		out << "#Conflict / #SNP (" << cnt << ")" << "\t" << JUMP_COL;
		for (j = 0; j < num_col; j ++) {
			out << conflict_cnt[j] / float(cnt) << "\t";
		}
		out << endl;
	}

	delete loh_cnt;
	delete info_cnt;
	delete conflict_cnt;

	return true;
}


bool CHROMOSOME::SnpSignificant(int unit, float value) {
	if (!SnpChip)
		return false;
	
	if (unit != -1)
		value = UnitInfo[unit].Curve;

	if (ChroUseMinMax) {
		return (value != MISSING) &&
			(value >= CurveMax[ChroData] || value <= CurveMin[ChroData]);
	} else
		return (value != MISSING && value >= CurveThreshold[ChroData]);
}

bool CHROMOSOME::PosSignificant(int chro, float pos) {

	static int start = 0;

	for (int i = start; i < start + NumSigRegion; i ++) {
		int region = i % NumSigRegion;
		if (SigRegion[region].Chro == chro) {
			int start = SigRegion[region].Start;
			int end = SigRegion[region].End;
			float start_pos = genome_info.UnitPos[chro][start].pos;
			float end_pos = genome_info.UnitPos[chro][end].pos;

			if (pos >= start_pos &&	pos <= end_pos) {
				start = region;
				return true;
			}
		}
	}
	return false;

}

bool CHROMOSOME::GetSigRegion(bool show_message) {
	// get the chromosome segment exceeding the curve threshold

	int start, end;
	NumSigRegion = 0;
	if ((ChroData == CHRO_DATA_COPY && !group.DisplayInfer) 
		|| ChroData == CHRO_DATA_LOG2) {
		return true; // rugged data, do not find peaks
	}

	for (int chro = 0; chro < genome_info.NumChro; chro ++) {
	
		int num_marker = genome_info.ChroGeneNum[chro];
	
		bool region_started = false;
	
		for (int i = 0; i <= num_marker; i ++) {
			bool significant;

			if (i < num_marker) {
				int unit = genome_info.UnitPos[chro][i].unit;
				significant = SnpSignificant(unit);

			} else 
				significant = false; // to close a open region

			if (significant) {
				if (!region_started) {
					start = i;
					region_started = true;
				} 
				end = i; // last significant marker

			} else { // falls below threshold or no curve value
				if (region_started) { // record the region
					region_started = false;
					
					SigRegion[NumSigRegion].Chro = chro;
					SigRegion[NumSigRegion].Start = start;
					SigRegion[NumSigRegion].End = end;
					NumSigRegion ++;
					if (NumSigRegion >= MAX_SIG_REGION) {
						//WritePrompt("    Error: NumSigRegion >= MAX_SIG_REGION", false, RED);
						//return false;
						return true; // 7/18/04: Xiaojun often encounters this error at LOH view, 
						//so disable it since dchip is not used for SNP clustering much now
					}

				}
			}
		}

	}

	if (show_message) {
		sprintf(prompt_str, "    Found %d significant regions", NumSigRegion);
		WritePrompt(prompt_str);
	}
	return true;
}

char *PosMbStr(float pos) { // chromosomal position string in Mb
	sprintf(tmp_line, "%.6f", pos / 1e6);
	return tmp_line;
}

char *CHROMOSOME::SnpCallNum(int chro, int start, int end) {
	int cnt[4];
	memset(cnt, 0, sizeof(cnt));

	for (int j = start; j <= end; j ++) {
		int unit = genome_info.UnitPos[chro][j].unit;
		int call = Call[CurveSample][unit];
		cnt[call] ++;
	}

	sprintf(tmp_line, "%d NoCall, %d A/B, %d AB", cnt[SNP_NO_CALL],
		cnt[SNP_A] + cnt[SNP_B], cnt[SNP_AB]);

	return tmp_line;			
}


bool CHROMOSOME::ExportSigRegion(CString file) {
	ofstream out(file);

	if (!out) {
		WritePrompt("  Error: Writing file '" + file + "' failed; is it open in Excel?",
			false, RED);
		return false;
	}
	
	int start_marker, end_marker; // sample groups
	if (ChroMethod != CHRO_METHOD_COPY) {
		start_marker = end_marker = -1; // LOH score, same for all samples
	} else {
		start_marker = 0;
		end_marker = array_list.NumSampleGroup - 1;
	}

	out << "Array list file: " << group.ArrayListFile << endl;
	out << "Data type: " << (group.DisplayInfer ? "Inferred ": "")
		<< ChroDataStr[ChroData] << endl;
	if (ChroUseMinMax)
		out << "Curve threshold: <= " << CurveMin[ChroData] << " or >= " 
			<< CurveMax[ChroData] << endl;
	else
		out << "Curve threshold: >= " << CurveThreshold[ChroData] << endl;

	if (group.RegionOneRow) // 10/16/05: each line for a region
		out << "Cytoband\tStart(Mb)\tStop(Mb)\tSize(Mb)\t#SNPs\tSample\tMean value";
	else
		out << "Type\tStart (Mb)\tEnd (Mb)\tValue\tName\t\n";
			
	out << endl;

	
	OutputRegion = 1;

	for (int grp = start_marker; grp <= end_marker; grp ++) { // sample groups

		if (grp != -1) { // get curve for this sample group
			
			int start_marker = array_list.SampleGroupIndex[grp];
			int grp_size = array_list.SampleGroupSize[grp];
			int sample = (grp_size > 1) ? start_marker + 1 : start_marker; // use tumor sample

			CurveSample = sample;
			if (!GetCurve())
				return false;
			
		}
	
		for (int chro = 0; chro < genome_info.NumChro; chro ++) {
			
			// 04/03: export cytoband, refgene and SNP information in the
			// significant regions

		int num_marker = genome_info.ChroGeneNum[chro];

		for (int i = 0; i < NumSigRegion; i ++) {
		
		if (SigRegion[i].Chro == chro) {
			
		int start_marker, end_marker;
		if (!group.RegionOneRow) {
			start_marker = __max(SigRegion[i].Start - 1, 0); 
			end_marker = __min(SigRegion[i].End + 1, num_marker - 1);
			// extend to the neighboring markers outside the region*/
		} else {
			start_marker = SigRegion[i].Start; // 10/16/05: do not extend
			end_marker = SigRegion[i].End;
		}

		float start_pos = genome_info.UnitPos[chro][start_marker].pos;
		float end_pos = genome_info.UnitPos[chro][end_marker].pos;

//if (end_pos - start_pos > 2000)  // otherwise probably artifact, dot not export, suggested by Xiaojun
/*Xiaojun: if several consective snps have copy number changes but within several kb distance. It is suspcious, since
it might be caused with one Xba or Hind fragment. It would be nice to eliminate
those. */

		if (!group.RegionOneRow) {
			out << "Region " << OutputRegion << ", "
				<< ( (grp != -1) ? (CString("Sample ") + array_list.SampleName[CurveSample]) 
					: "all samples") << 
				", Chromosome " << genome_info.Chro2Str(chro) << endl;
			OutputRegion ++;
		}
		
		// export Cytoband entries
		if (genome_info.CytobandUnit) {
			
			int start_band = genome_info.CytobandStart[chro];
			int end_band = genome_info.CytobandStart[chro + 1];

			int first_band = -1, last_band = -1;
			// search all cytobands on this chromosome
			for (int band = start_band; band < end_band; band ++) {
				float pos1 = genome_info.CytobandUnit[band].Start;
				float pos2 = genome_info.CytobandUnit[band].End;

				if ( (pos1 <= start_pos && pos2 >= start_pos) || 
					(pos1 <= end_pos && pos2 >= end_pos) ) {
					// the region and cytoband overlap

					if (!group.RegionOneRow) {
						out << "Cytoband\t" << PosMbStr(pos1) << "\t";
						out << PosMbStr(pos2) << "\t\t"; // has to be out << again!
						out << genome_info.CytobandUnit[band].Name << endl;
					} else {
					
						if (first_band == -1)
							first_band = band;
						else 
							last_band = band;
					}
					
				}
			} // for band

			if (group.RegionOneRow) {

				if (first_band != -1) {
					out << genome_info.CytobandUnit[first_band].Name;
					if (last_band != -1 && last_band != first_band) 
						out << "-" << genome_info.CytobandUnit[last_band].Name;
					out << TAB;
				}
				
			}
			
			
		} else { // no cytoband file
			if (group.RegionOneRow)
				out << genome_info.Chro2Str(chro) << TAB;
		}
		
		// export SNP
		float last_value = MISSING;
		int last_marker = -1;
		int snp_cnt = 0;

		float mean_value = 0;
		for (int j = start_marker; j <= end_marker; j ++) {

			int unit = genome_info.UnitPos[chro][j].unit;
			
			float value = UnitInfo[unit].Curve;
			if (!group.RegionOneRow) {
				if (value != last_value) {
					if (snp_cnt > 0) {
						out << "SNP\t" << snp_cnt << " more markers\t\t" 
							<< last_value << "\t";
						out << SnpCallNum(chro, last_marker, j - 1) << endl;
						snp_cnt = 0;
					}

					out << "SNP\t" << PosMbStr(genome_info.UnitPos[chro][j].pos) 
						<< "\t\t" << value << "\t" << cdf.Unit[unit].UnitName;
					out << endl;
					last_value = value;
					last_marker = j;
				} else
					snp_cnt ++;
			} else {
				if (value != MISSING) {
					mean_value += value;
					snp_cnt ++;
				}
				
			}

		}

		if (!group.RegionOneRow) {
			if (snp_cnt > 0) {
				out << "SNP\t" << snp_cnt << " more markers\t\t" 
					<< last_value << "\t";
				out << SnpCallNum(chro, last_marker, j - 1) << endl;
				snp_cnt = 0;
			}
		} else { // Like Zhao 2005 Table 1
			out << PosMbStr(start_pos) << TAB << PosMbStr(end_pos) << TAB 
				<< PosMbStr(end_pos - start_pos) << TAB << snp_cnt << TAB
				<< array_list.SampleName[CurveSample] << TAB;
			if (snp_cnt > 0)
				out << mean_value / snp_cnt;
			out << TAB;
		}

				

		// export refGene entries
		int gene_cnt = 0, output_cnt = 0;
		if (refgene.Unit2) {
			for (int gene = 0; gene < refgene.ChroGeneNum[chro]; gene ++) {
				int unit = refgene.UnitPos[chro][gene].unit;
				float pos1 = refgene.Unit2[unit].Begin;
				float pos2 = refgene.Unit2[unit].End;

				if ( (pos1 <= start_pos && pos2 >= start_pos) || 
					(pos1 <= end_pos && pos2 >= end_pos) ||
					(pos1 >= start_pos && pos2 <= end_pos)) {
					// the region and gene overlap

					if (output_cnt < NumOutputGene) {
						out << "Gene\t" << PosMbStr(pos1) << "\t";
						out << PosMbStr(pos2) << "\t\t"; // has to be out << again!
						out << refgene.Unit2[unit].Name 
							<< " (LL " << refgene.Unit2[unit].LocusLink
							<< ")" << endl; 
						output_cnt ++;
					} 
					gene_cnt ++;
				}
			}

			if (gene_cnt > output_cnt) {
				out << "Gene\t " << gene_cnt - output_cnt << " more genes\n";
			}
		}

		out << endl;
		
			
		} // if
		} // for i, all region
		} // for chro
		
	}

	return true;
}

int CHROMOSOME::Row2Unit(int row) {

	int start_chro, end_chro;
	if (!group.ViewAllChro) {
		start_chro = end_chro = genome_info.CurChro;
	} else {
		start_chro = 0;
		end_chro = genome_info.NumChro - 1;
	}

	for (int i = start_chro; i <= end_chro; i ++) {
		int chro = i;
		//if (group.ViewAllChro && group.ChroClusterSample)
		//	chro = hc_chro.RowNode[i];

		int chro_gene_num = genome_info.ChroGeneNum[chro];
		if (row < chro_gene_num)
			return genome_info.UnitPos[chro][row].unit;
		else 
			row -= chro_gene_num;
	}

	return -1;
	 
}

int CHROMOSOME::Unit2Row(int unit) {
	int chro = genome_info.Unit[unit].Chro;

	if (chro == -1 || !genome_info.UnitPos[chro]) 
		return -1;

	int row = 0;
	if (group.ViewAllChro) { // skip previous chromosomes
		for (int i = 0; i < genome_info.NumChro; i ++) {
			int this_chro = i;
			//if (group.ChroClusterSample)
			//	this_chro = hc_chro.RowNode[i];

			if (this_chro == chro) 
				break;
			else
				row += genome_info.ChroGeneNum[this_chro];
		}
	}

	// search this chromosome
	for (int i = 0; i < genome_info.ChroGeneNum[chro]; i ++) {
		if (unit == genome_info.UnitPos[chro][i].unit)
			return row + i;
	}
	
	return -1;
}


bool CHROMOSOME::ReadWriteCurveFile(bool read) {

	if (FileNameIsNone(group.CurveFile)) 
		return true;

	CString file = group.CurveFile;

	ifstream in;
	ofstream out;


	if (read) {
		in.open(file, ios::nocreate);
		if (!in) {
			WritePrompt("  No existing curve file '" + file + "' found; or is it open in Excel?", 
				false, RED);
			return false;
		} else
			WritePrompt("  Reading curve file '" + file + "'...");
		in.getline(tmp_line, LINE_LEN); // header
	} else { // write;
		out.open(file);
		if (!out) {
			WritePrompt("  Writing curve file '" + file + "' failed; is it open in Excel?", false, RED);
			return false;
		} else
			WritePrompt("  Writing curve file '" + file + "'...\n");
		
		out << "SNP\tChromsome\tPosition (Mb)\tGenetic Distance (cM)\tLOD score\n";
	}
	
	YieldControl();
	if (!read) { // write
		for(int i = 0; i < genome_info.NumChro; i ++) {
			CString chro_name = genome_info.Chro2Str(i);
			for (int k = 0; k < genome_info.ChroGeneNum[i]; k ++) {
				int unit = genome_info.UnitPos[i][k].unit; 
				
				if (unit != -1) {
					float value = UnitInfo[unit].Curve;
					out << cdf.Unit[unit].UnitName << "\t"
						<< chro_name << "\t"
						<< genome_info.Unit[unit].Begin / 1e6 << "\t"
						<< genome_info.Unit[unit].End << "\t";
					if (value != MISSING)
						out << value;
					out << endl;
				}
			}
		}
	} else { // read
		float curve_min = 0, curve_max = 0;

		while (in.getline(tmp_line, LINE_LEN)) {
			char name[UNIT_NAME_LEN], tmp[UNIT_NAME_LEN];
			float score = MISSING;
			sscanf(tmp_line, "%s%s%s%s%f", name, tmp, tmp, tmp, &score);

			int unit = cdf.FindUnitName(name);
			if (unit != -1)
				UnitInfo[unit].Curve = score;
		}

		ChroData = CHRO_DATA_CALL;
		GetCurve();
	}

	return true;
}


void CHROMOSOME::CompareInfer() {
	// validate the inference method using HMM
	int loss_cnt = 0, loss_agree_cnt = 0;
	int retention_cnt = 0, retention_agree_cnt = 0;

	#define CALL_THRESHOLD 0.99
	for (int k = 0; k < genome_info.NumChro; k ++) {
		
		int num_marker = genome_info.ChroGeneNum[k];
		
		for (int i = 0; i < num_marker; i ++) {

			int unit = genome_info.UnitPos[k][i].unit;
			
			for (int j = 0; j < array_list.NumSampleGroup; j += 2) {
				int sample1 = array_list.SampleGroupIndex[j];
				int sample2 = array_list.SampleGroupIndex[j + 1];

				float call1 = LohCall[sample1][unit];
				float call2 = LohCall[sample2][unit];

				if (call1 == LOH_LOSS) {
					
					if (call2 != LOH_NO_CALL) {
						if (call2 > CALL_THRESHOLD || call2 < 1 - CALL_THRESHOLD) {
							loss_cnt ++;
							if (call2 < 1 - CALL_THRESHOLD) {
								loss_agree_cnt ++;
							}
						}
					} else {
						//WritePrompt("  Error in CompareInfer()", false, RED);
						return;
					}
				} else if (call1 == LOH_RET) {
				
					if (call2 != LOH_NO_CALL) {
						if (call2 > CALL_THRESHOLD || call2 < 1 - CALL_THRESHOLD) {
							retention_cnt ++;
							if (call2 > CALL_THRESHOLD) 
								retention_agree_cnt ++;
						}
					} else {
						//WritePrompt("  Error in CompareInfer()", false, RED);
						return;
					}
				}
			}

		}
	}

	sprintf(prompt_str, "      Threshold : %.2f", CALL_THRESHOLD);
	WritePrompt(prompt_str);

	sprintf(prompt_str, "      Total loss count %d, agreeing count %d (%f)",
		loss_cnt, loss_agree_cnt, loss_agree_cnt / (float) loss_cnt);
	WritePrompt(prompt_str);

	sprintf(prompt_str, "      Total retention count %d, agreeing count %d (%f)",
		retention_cnt, retention_agree_cnt, retention_agree_cnt / (float) retention_cnt);
	WritePrompt(prompt_str);

}

bool CHROMOSOME::ReadCopyNumberFile() {

	ifstream in(group.InferredCopyFile);
	if (!in) {
		sprintf(prompt_str, "  Reading file '%s' failed; is it open in Excel?", 
			group.InferredCopyFile);
		WritePrompt(prompt_str, false, RED);
		return false;
	}

	sprintf(prompt_str, "  Reading inferred copy number file '%s'...", 
		group.InferredCopyFile);
	WritePrompt(prompt_str);

	in.getline(group_line, LONG_LINE); // data type line
	if (!strstr(group_line, "Data type: Inferred Copy number")) {
		WritePrompt("    Not a inferred copy number file", false, RED);
		return false;
	}

	int skip = 4;
	in.getline(group_line, LONG_LINE); // header
	char *token;
	token = strtok(group_line, "\t\n"); 
	for (int i = 0; i < skip; i ++) // skip
		token = strtok(NULL, "\t\n");
	
	for (i = 0; i < array_list.NumSample; i ++) { // sample names
		token = strtok(NULL, "\t\n");
		if (strcmp(token, array_list.SampleName[i]) != 0) {
			sprintf(prompt_str, "    Column '%s' does not match sample name '%s',"
				" data file columns should match array list file", token,
				array_list.SampleName[i]);
			WritePrompt(prompt_str, false, RED);
			return false;
		}
		if (group.ParentSpecificCopy)
			token = strtok(NULL, "\t\n"); // skip the mother copy column
	}

	for (int marker = 0; marker < genome_info.TotalChroGeneNum; marker ++) {
		// copy number data
		int unit = genome_info.Marker2Unit[marker];

		in.getline(group_line, LONG_LINE); 
		token = strtok(group_line, "\t\n"); // unit name
		if (strcmp(token, cdf.Unit[unit].UnitName) != 0) {
			sprintf(prompt_str, "    SNP '%' is not the expected SNP '%s'",
					token, cdf.Unit[unit].UnitName);
				WritePrompt(prompt_str, false, RED);
			return false;
		}

		for (i = 0; i < skip; i ++) // skip
			token = strtok(NULL, "\t\n");

		for (i = 0; i < array_list.NumSample; i ++) { // sample names
			token = strtok(NULL, "\t\n");
			if (!token) {
				sprintf(prompt_str, "    Expect data at SNP '%', sample '%s'",
					cdf.Unit[unit].UnitName, array_list.SampleName[i]);
				WritePrompt(prompt_str, false, RED);
				return false;
			}

			if (!group.ParentSpecificCopy) {
				Copy[i][unit] = atof(token);
			} else {
				PARENT_STATE copy;

				float fa_copy = atof(token);
				token = strtok(NULL, "\t\n");
				float mo_copy = atof(token);
				
				copy.Fa = Copy2State(fa_copy);
				copy.Mo = Copy2State(mo_copy);

				memcpy(&(Copy[i][unit]), &copy, sizeof(PARENT_STATE));
			}
		}

		if (marker % 100 == 0)
			YieldControl();
	}

	WritePrompt("");
	return true;
}

bool CHROMOSOME::InferCopyNumber(int sample) {
// 8/17/03: infer copy number change from signals
	
	HMM *hmm = new HMM;
	if (!hmm) {
		WritePrompt("    Allocation of HMM failed in InferCopyNumber()", false, RED);
		return false;
	}

	int num_state;
	if (group.ParentSpecificCopy) {
		// GetParentState
		int state = 0;
		for (int i = 0; i < NUM_FATHER_STATE; i ++) {
			for (int k = i; k < NUM_FATHER_STATE; k ++) {
				FaState[state] = i;
				MoState[state] = k;
				state ++;
			}
		}
		num_state = state;
	} else
		num_state = NumLowCopy + NUM_HIGH_COPY - 1; // exclude copy 2
	
	if (!hmm->Init(num_state, 2, 1, true)) {
		delete hmm;
		return false;
	}

	hmm->NeedMean = true;

	//DB_VECTOR vec(cdf.NumUnit);
	// Get rough abnormal rate
	//for (int i = 0; i < array_list.NumSample; i ++) {
	
	/*float CopyRate[NUM_COPY_STATE]; // of all copies

	SampleLohRate[sample] = 0;	
	//vec.Reset();
	int cnt = 0;

	
	for (int j = 0; j < cdf.NumUnit; j ++) {
		float value = RawSignal[sample][j];
		
		if (value != MISSING) {
			value = value / SigMean[j] * DIPLOID; // raw copy
			
			// ***** need to change when using ploidy?
			if (value >= 1.5 && value <= 2.5) { // regard as 2 copy
				//vec.Add(value);
			} else
				SampleLohRate[sample] += 1;

			cnt ++;
		}
	} 
	SampleLohRate[sample] /= cnt; 
	truncate_freq(SampleLohRate[sample]);*/
	SampleLohRate[sample] = 0.1; // an non-informative guess
		
	int dist_conflict = 0;

	Calculating = true;

	/*float total_prob = 0;
	int total_marker = 0;*/
	WritePrompt("      Chro 0");
	for (int chro = 0; chro < genome_info.NumChro; chro ++) {
	
		int num_marker = genome_info.ChroGeneNum[chro];
		
		int start_marker = 0; // 10/2/05: compute HMM for segments in a chromosome
		int rest_marker = num_marker;
		
		while (rest_marker > 0) {
			int hmm_marker = __min(group.HmmLength, rest_marker);
			rest_marker -= hmm_marker;
		
		if (!hmm->Init(num_state, 2, hmm_marker, true)) {
			delete hmm;
			return false;
		}
	
		bool chro_x = (chro == HUMAN_CHRO_X);

		int normal_state = Copy2State(DIPLOID);
		int grp = array_list.Sample2Group(sample);
		int start = array_list.SampleGroupIndex[grp];
		int array = array_list.FirstArray(start); // gender info is only at normal sample

		bool male_x = (chro_x && Gender[array] == 'M'); // male
		if (male_x)
			normal_state = Copy2State(1); // for male chro X 
		
		hmm->Sample = sample;

		
		// initial probabilities
		//if (CopyRound == 1) {
		if (!group.ParentSpecificCopy) {
			float abnormal_prob = SampleLohRate[sample];

			float prob;
			
			for (int i = 0; i < num_state; i ++) {

				prob = (i == normal_state) ? (1 - abnormal_prob) :
					(abnormal_prob / (num_state - 1));

				// check if there is sample specific prob
				//state_para.GetStateParameter(sample, i, mean, std, prob);
				hmm->SetPi(i, prob); 
			}
			
		} else {
			for (int i = 0; i < num_state; i ++) 
				hmm->SetPi(i, 1.0 / num_state);
		}
			
		/*} else {
			for (int i = 0; i < num_state; i ++) {
				hmm->SetPi(i, CopyRate[i]);
			}
		}*/

			
		float last_dist = 0;
		for (int i = 0; i < hmm_marker; i ++) {
			
			int unit = genome_info.UnitPos[chro][start_marker + i].unit;
			
			bool interesting = true;
			/*if (group.NumInteresting > 0) {
				interesting = group.UnitInfo[unit].Interesting;
			}*/

			float mean = UnitInfo[unit].SigMean;
			float std = UnitInfo[unit].SigStd;
			float mean2 = mean;
			float std2 = std;

			if (group.UsePairedNormal && sample != start) { //10/1/05
				mean = RawSignal[start][unit]; // use paired normal signal as reference
				if (male_x)
					mean *= 2; // mean is for 2 copy
			}

			if (group.ParentSpecificCopy) {
				mean = UnitInfo[unit].SigMeanA;
				std = UnitInfo[unit].SigStdA; 
				
				mean2 = UnitInfo[unit].SigMeanB;
				std2 = UnitInfo[unit].SigStdB;
			}

			hmm->Obs[i] = (interesting && mean != MISSING) ? 
				RawSignal[sample][unit] : MISSING;
			if (hmm->Obs[i] != MISSING) {
				if (hmm->Obs[i] < -std)
					hmm->Obs[i] = -std; // avoid negative values				
				hmm->Obs[i] = hmm->Obs[i] / mean * DIPLOID; // convert to raw copy number
				hmm->Std[i] = std / mean * DIPLOID; // SNP specific
			} 				

			if (group.ParentSpecificCopy) {
				hmm->Obs2[i] = (interesting && mean2 != MISSING) ? 
					RawSignal2[sample][unit] : MISSING;
				
				if (hmm->Obs2[i] != MISSING) {
					if (hmm->Obs2[i] < -std2)
						hmm->Obs2[i] = -std2; // avoid negative values				
					hmm->Obs2[i] = hmm->Obs2[i] / mean2 * DIPLOID; // convert to raw copy number
					hmm->Std2[i] = std2 / mean2 * DIPLOID; // SNP specific
				}
				
			}
			
			
			
			//	hmm->Obs[i] = hmm->Obs[i] - mean; // log2
			//	hmm->Std[i] = std;
			
			float dist;
			/*if (group.UseGeneticDist) 
				dist = genome_info.Unit[unit].End;
			else */// Use physical distance as genetic distance, 1Mb ~= 1cM
				dist = genome_info.Unit[unit].Begin / 1e6;

			if (dist == -1 || dist - last_dist < 0) {
				//WritePrompt("      Genetic distance error in InferCopyNumber()", false, RED);
				dist_conflict ++;
				dist = last_dist;
			}

			if (i > 0)
				hmm->SetChangeProb(i - 1, dist - last_dist);
			last_dist = dist;

		}
		hmm->Length = hmm_marker;

		if (!hmm->BestPath()) { // for best path
		//if (!hmm->ForwardBackward()) 
			delete hmm;
			return false;
		}

		/*if (chro != HUMAN_CHRO_X) {
			total_prob += hmm->P_star;
			total_marker += hmm_marker;
		}*/
		
		// get back the predicted states

		int last_fa = -1, last_mo = -1; // swith mother and father if needed
		for (i = 0; i < hmm_marker; i ++) {
			int unit = genome_info.UnitPos[chro][start_marker + i].unit;
			int state = hmm->Q_star[i];
			if (!group.ParentSpecificCopy) {
				//float std, mean, prob;
				//state_para.GetStateParameter(sample, state,	mean, std, prob);
				Copy[sample][unit] = State2Copy(state);
				//Copy[sample][unit] = hmm->Obs[i]; // ForwardBackward
			} else {
				PARENT_STATE pscn;
				pscn.Fa = FaState[state]; // can be states
				pscn.Mo = MoState[state];
				
				/*if ((pscn.Fa != last_fa && pscn.Fa == last_mo) ||
					(pscn.Mo != last_mo && pscn.Mo == last_fa) ) {
					int tmp = pscn.Fa; // switch
					pscn.Fa = pscn.Mo;
					pscn.Mo = tmp;
				}//*/

				last_fa = pscn.Fa;
				last_mo = pscn.Mo;
				memcpy(&(Copy[sample][unit]), &pscn, sizeof(float)); 

			}

		}
		
		YieldControl();
		sprintf(prompt_str, "      Chro %s, marker %d - %d", genome_info.Chro2Str(chro),
			start_marker + 1, start_marker + hmm_marker);
		WritePrompt(prompt_str, true);

		if (!Calculating) {
			WritePrompt("  User stop command issued", false, RED);
			delete hmm;
			return false;
		}

		start_marker += hmm_marker;
		} // while
	} // chro
	

	if (dist_conflict > 0) {
		//dist_conflict /= array_list.NumSample;
		sprintf(prompt_str, "    Genetic distance missing or inconsistent in %d markers", dist_conflict);
		WritePrompt(prompt_str, false, RED);
	}
	//WritePrompt("");
	
	Calculating = false;
	delete hmm;
	return true;
}

bool CHROMOSOME::GetSampleLohRate(bool observed) {
	int *info_cnt = new int[array_list.NumSampleGroup];

	for (int i = 0; i < array_list.NumSampleGroup; i ++) {
		info_cnt[i] = 0;
		SampleLohRate[i] = 0;
	}

	for (i = 0; i < genome_info.TotalChroGeneNum; i ++) {
		int unit = genome_info.Marker2Unit[i];
		if (genome_info.Unit[unit].Chro != HUMAN_CHRO_X) {
			// not x chromosome
			for (int j = 0; j < array_list.NumSampleGroup; j ++) {
				
				int start = array_list.SampleGroupIndex[j];
				int grp_size = array_list.SampleGroupSize[j];

				if (observed) {
					if (grp_size >= 2) {
						int call = (int)LohCall[start][unit];
						if (call <= LOH_RET) {
							info_cnt[j] ++;
							if (call == LOH_LOSS)
								SampleLohRate[j] += 1;
						}
					} else if (grp_size == 1) {
						int call = Call[start][unit];

						if (call <= SNP_AB) {
							info_cnt[j] ++;
							if (call == SNP_A || call == SNP_B)
								SampleLohRate[j] += 1;
						}
					}
				} else { // based on inferred LOH
					int sample = (grp_size > 1) ? start + 1 : start; 
					float prob_loh = 1 - LohCall[sample][unit]; // can be < 0
					SampleLohRate[j] += prob_loh; 
					info_cnt[j] ++;
				}
			}
		}
	}

	CString str, str2;
	str = CString("    ") + (observed ? "Estimated": "Inferred") + " sample LOH rate: ";

	for (i = 0; i < array_list.NumSampleGroup; i ++) {
			if (info_cnt[i] > 0 && SampleLohRate[i] > 0) 
				SampleLohRate[i] /= info_cnt[i];
			else
				SampleLohRate[i] = 0;

		if (observed) {
		
			int grp_size = array_list.SampleGroupSize[i];
			if (grp_size == 1) { // adjust by heterozygosity rate
				//float homo_rate = 1 - group.AverageHetRate;
				//#SampleLohRate[i] -= homo_rate; // wrong: corrected 04/04
				float het_rate = 1 - SampleLohRate[i];
				SampleLohRate[i] = 1 - het_rate / group.AverageHetRate;
			}
		
			truncate_freq(SampleLohRate[i]);
		} else
			truncate_freq(SampleLohRate[i]);

		str2.Format("%.2f\t", SampleLohRate[i]);
		str += str2;
	}

	WritePrompt(str);
	
	delete info_cnt;
	return true;
}


bool CHROMOSOME::InferLohCall() {
// 8/19/02: infer the LOH status of all markers based on the observed ones
// 7/24/03: infer LOH calls from tumor sample only

	int normal_state, normal_state2;
	

	HMM *hmm = new HMM;
	if (!hmm) {
		WritePrompt("    Allocation of HMM failed in CHROMOSOME::InferLohCall", false, RED);
		return false;
	}
	hmm->NeedMean = false;

	WritePrompt("    Chromosome");
	
	int dist_conflict = 0;

	Calculating = true;
	for (int chro = 0; chro < genome_info.NumChro; chro ++) {
		
		bool chro_x = (chro == HUMAN_CHRO_X); // human chromosome X

		int num_marker = genome_info.ChroGeneNum[chro];

		int start_marker = 0; // 10/2/05: compute HMM for segments in a chromosome
		int rest_marker = num_marker;
		
		while (rest_marker > 0) {
			int hmm_marker = __min(group.HmmLength, rest_marker);
			rest_marker -= hmm_marker;

		if (!hmm->Init(4, 3, hmm_marker)) {
			delete hmm;
			return false;
		}

		float last_dist = 0;
		for (int i = 0; i < hmm_marker; i ++) {
	
			int unit = genome_info.UnitPos[chro][start_marker + i].unit;
			float dist;
			/*if (group.UseGeneticDist) 
				dist = genome_info.Unit[unit].End;
			else*/ // Use physical distance as genetic distance, 1Mb ~= 1cM
				dist = genome_info.Unit[unit].Begin / 1e6;
			
			if (dist == -1 || dist - last_dist < 0) {
				//WritePrompt("      Genetic distance error in InferLohCall()", false, RED);
				dist_conflict ++;
				dist = last_dist;
			}

			if (i > 0) 
				hmm->SetChangeProb(i - 1, dist - last_dist); // for previous marker
			last_dist = dist;

			hmm->Unit[i] = unit;
		}

		for (int j = 0; j < array_list.NumSampleGroup; j ++) {
			int start = array_list.SampleGroupIndex[j];
			int grp_size = array_list.SampleGroupSize[j];
			int array = array_list.FirstArray(start);

			float loss_prob = SampleLohRate[j]; // for LOH_LOSS

			bool male_x = (chro_x && Gender[array] == 'M'); // male
			
			// will change these parameters when needed
			hmm->UseAlleleFreq = false;
			hmm->NumState = 2;
			normal_state = LOH_RET;
			normal_state2 = LOH_LOSS;
			hmm->SetPi(LOH_RET, 1 - loss_prob);
			hmm->SetPi(LOH_LOSS, loss_prob);
	
			if (grp_size >= 2) { // has paried normal sample
				
				hmm->B[LOH_RET][LOH_LOSS] = hmm->B[LOH_LOSS][LOH_RET]
					= (float)log10(group.SnpErrorRate);
				hmm->B[LOH_RET][LOH_RET] = hmm->B[LOH_LOSS][LOH_LOSS]
					= (float)log10(1 - group.SnpErrorRate); 
				hmm->B[LOH_RET][LOH_NON_INFO] = 0; // meaning LOH_LOSS or LOH_RET
				hmm->B[LOH_LOSS][LOH_NON_INFO] = 0;
				
				for (int i = 0; i < hmm_marker; i ++) {
					int unit = genome_info.UnitPos[chro][start_marker + i].unit;
					short call = (short)LohCall[start][unit];

					if (call == LOH_LOSS || call == LOH_RET) { // has calls 
						hmm->O[i] = call; 
					} else 
						hmm->O[i] = LOH_NON_INFO; 
				}
				
			} else if (grp_size == 1) {
				// emission probabilities

				if (!group.DependenceLohModel) {
					hmm->UseAlleleFreq = group.UseAlleleFreq && !male_x;
			
					for (int state = LOH_LOSS; state <= LOH_RET; state ++) {
						if (state == LOH_LOSS || male_x) { 
							// male x chromsome is like LOH
							hmm->B[state][SNP_HET] = (float)log10(group.SnpErrorRate);
							hmm->B[state][SNP_HOM] = (float)log10(1 - group.SnpErrorRate); 
						} else { // retention, may change if hmm->UseAlleleFreq is true
							hmm->B[state][SNP_HET] = (float)log10(group.AverageHetRate);
							hmm->B[state][SNP_HOM] = (float)log10(1 - group.AverageHetRate); 
						}
						hmm->B[state][SNP_EITHER] = 0;
					}
				} else { // dependence LOH model
					hmm->NumState = 4;
					normal_state = RET_HOM;
					normal_state2 = RET_HET;

					float het_prob = group.AverageHetRate;
					hmm->SetPi(LOSS_HOM, (loss_prob) * (1 - het_prob));
					hmm->SetPi(LOSS_HET, (loss_prob) * (het_prob));
					hmm->SetPi(RET_HOM, (1 - loss_prob) * (1 - het_prob));
					hmm->SetPi(RET_HET, (1 - loss_prob) * (het_prob));
					
					for (int state = LOSS_HOM; state <= RET_HET; state ++) {
						if (state <= RET_HOM || male_x) { 
							// for male X, LOSS_HET and RET_HET is not meaningful
							hmm->B[state][SNP_HET] = (float)log10(group.SnpErrorRate);
							hmm->B[state][SNP_HOM] = (float)log10(1 - group.SnpErrorRate); 
						} else { // retention and heterozygous 
							hmm->B[state][SNP_HET] = (float)log10(1 - group.SnpErrorRate);
							hmm->B[state][SNP_HOM] = (float)log10(group.SnpErrorRate);
						}
						hmm->B[state][SNP_EITHER] = 0;
					}
				}
				
				for (int i = 0; i < hmm_marker; i ++) {
					int unit = genome_info.UnitPos[chro][start_marker + i].unit;
					int call = Call[start][unit];

					if (call == SNP_AB)
						hmm->O[i] = SNP_HET;
					else if (call == SNP_A || call == SNP_B)
						hmm->O[i] = SNP_HOM;
					else
						hmm->O[i] = SNP_EITHER;
				}
			}

			//*
			if (!hmm->ForwardBackward()) {
				Calculating = false;
				delete hmm;
				return false;
			}

			// get back the predicted states
			for (i = 0; i < hmm_marker; i ++) {
				int unit = genome_info.UnitPos[chro][start_marker + i].unit;
				
				float prob_normal = hmm->Gamma[i][normal_state]; 
				if (group.DependenceLohModel && hmm->NumState == 4) {
					prob_normal += hmm->Gamma[i][normal_state2];
					//prob_normal = hmm->Gamma[i][LOSS_HET] +
					//	hmm->Gamma[i][RET_HET]; // display Prob(HET)

				}

				truncate_freq(prob_normal, 0);
				int sample = (grp_size > 1) ? start + 1 : start;
				LohCall[sample][unit] = prob_normal; // P(Retention)
				// keep the observed LohCall if possible
				
			}//*/

			/*//3/15/05, for paper review, use Viterbi algorithm
			if (!hmm->BestPath()) {
				delete hmm;
				return false;
			}
			for (i = 0; i < num_marker; i ++) {
				int unit = genome_info.UnitPos[chro][i].unit;
				int sample = (grp_size > 1) ? start + 1 : start;
				LohCall[sample][unit] = hmm->Q_star[i];
			}//*/
			
		
			YieldControl();
			sprintf(prompt_str, "    Chro %s, Sample %s, marker %d - %d", 
				genome_info.Chro2Str(chro), array_list.SampleName[start], 
				start_marker + 1, start_marker + hmm_marker);
			WritePrompt(prompt_str, true);

			if (!Calculating) {
				WritePrompt("  User stop command issued", false, RED);
				delete hmm;
				return false;
			}

		} // j, sample group
		
		
		start_marker += hmm_marker;
		} // while
	} // chro

	if (dist_conflict > 0) {
		sprintf(prompt_str, "    Genetic distance missing or inconsistent in %d markers", dist_conflict);
		WritePrompt(prompt_str, false, RED);
	}

	GetSampleLohRate(false);

	Calculating = false;
	delete hmm;
	WritePrompt("");
	
	return true;
}

void CHROMOSOME::ChangeDisplay(int data_change) {

	if (data_change == 0) { // just check
		if (!ChroDisplayOK[ChroMethod][ChroData]) {
			data_change = 1; // change
		} 
	}

	static last_data_change = 1; 
	
	if (data_change == -1) { // space pressed
		if (last_data_change != 0) {
			data_change = -last_data_change;
			
		} else {
			data_change = 0;
			
		}
	}
	
	
	do {
		ChroData = (ChroData + data_change + NUM_CHRO_DATA) % NUM_CHRO_DATA;
	} while (!ChroDisplayOK[ChroMethod][ChroData]);

	if (ChroData == CHRO_DATA_COPY) {
		group.DisplayRange = 5;
	} else if (ChroData == CHRO_DATA_LOG2 || ChroData == CHRO_DATA_SHARING) {
		group.DisplayRange = 2;
	} 

	GetCurve();

	last_data_change = data_change;
	
}


bool CHROMOSOME::GetStatistic(bool permute, float &min_score, float &max_score) {
	// get curve from allele sharing signal

	max_score = MISSING;
	min_score = MISSING;
	
	int total_num_marker = genome_info.TotalChroGeneNum - 
		genome_info.ChroGeneNum[HUMAN_CHRO_X];
	for (int i = 0; i < array_list.NumSampleGroup; i ++) { 
		// get random shift of the chromsome for each sample
		RandomShift[i] = runif(0, 1) * (total_num_marker - 1); 
	}
	/*for (int chro = 0; chro < genome_info.NumChro; chro ++) {
	if (chro == HUMAN_CHRO_X) 
	break;
	// do not use X chromsome information since linakge analysis is not correct
	*/
	
	for (int marker = 0; marker < total_num_marker; marker ++) {
		
		//int num_marker = genome_info.ChroGeneNum[chro];
		
		/*for (int i = 0; i < array_list.NumSampleGroup; i ++) { 
		// get random shift of the chromsome for each sample
		RandomShift[i] = rand();
	}*/
			
		//int unit = genome_info.UnitPos[chro][marker].unit; 
		int unit = genome_info.Marker2Unit[marker]; 
		float score;
		
		
		score = 0;
		
		for (i = 0; i < array_list.NumSampleGroup; i ++) {
			//if (SampleLohRate[i] > 0.01) 
			int start = array_list.SampleGroupIndex[i];
			int grp_size = array_list.SampleGroupSize[i];
			int sample = (grp_size > 1) ? start + 1 : start; // for LOH; 
			// for allele sharing all samples in the group have the same value
			
			int use_unit = unit;
			if (permute) {
			/*int use_marker = (marker + RandomShift[i]) % num_marker;
				use_unit = genome_info.UnitPos[chro][use_marker].unit; */
				int use_marker = (marker + RandomShift[i]) % total_num_marker;
				use_unit = genome_info.Marker2Unit[use_marker];
				
			}
			float this_score;
			if (ChroData == CHRO_DATA_LOH) {
				this_score = 1 - LohCall[sample][use_unit]; // prob(loh)
				if (group.InferLohMethod == INFER_LOH_BOUNDARY && grp_size == 1)
					this_score = 0; // No LOH information
				
			} else if (ChroData == CHRO_DATA_SHARING)
				this_score = Copy[sample][use_unit]; // sharing

			float value = array_list.SampleValue[start];
			
			if (value != MISSING)
				score += this_score * value;
			//score += prob_loh * (1 - SampleLohRate[i]);
			//score += prob_loh / SampleLohRate[i];
			// devide by chromsome specific LOH rate?
			
		}
			
		score /= array_list.NumSampleGroup;
		
		if (permute) {
			if (max_score == MISSING || max_score < score) 
				max_score = score;
			if (min_score == MISSING || min_score > score) 
				min_score = score;
			
		} else {
			UnitInfo[unit].Curve = score;
		}
		
	} // marker
	

	return true;
}

bool CHROMOSOME::PermuteData() {
	
	WritePrompt("{Permute to assess curve significance...",	false, BLUE);

	if (!strstr(group.AnovaFactor, "None")) {
		sprintf(prompt_str, "  Correlate '%s' with %s data at the genome-wide %.3f significance level",
			group.AnovaFactor, ChroDataStr[ChroData], group.SigGenePValue);
		WritePrompt(prompt_str);
		if (!array_list.GetSampleInfo(0, group.AnovaFactor, false)) 
			return false;
	} else { // original score
		sprintf(prompt_str, "  Assess the '%s' score at the genome-wide %.3f significance level",
			ChroDataStr[ChroData], group.SigGenePValue);
		WritePrompt(prompt_str);
		array_list.SetSampleValue(1); 
		
	}
	

	float max_score, min_score;

	GetStatistic(false, min_score, max_score); // get original curve
	
	NumPermute = 500;
	DB_VECTOR vec_max(NumPermute);
	DB_VECTOR vec_min(NumPermute);

	bool numeric = (ChroMethod != CHRO_METHOD_LINKAGE);

	WritePrompt("    Round 0");
	for (int i = 0; i < NumPermute; i ++) {

		//if (ChroMethod == CHRO_METHOD_LINKAGE) //Effi's data
			//array_list.PermuteSampleInfo(INFO_NORMAL, numeric);

		if (!GetStatistic(true, min_score, max_score))
			return false;

		vec_max.Add(max_score);
		vec_min.Add(min_score);
		if ((i + 1) % 20 == 0) {
			sprintf(prompt_str, "    Round %d", i + 1);
			WritePrompt(prompt_str, true);
		}
		YieldControl();
	}
	
	CurveMin[ChroData] = vec_min.GetQuantile(group.SigGenePValue);
	CurveMax[ChroData] = vec_max.GetQuantile(1 - group.SigGenePValue);
	CurveThreshold[ChroData] = CurveMax[ChroData];
	
	GetSigRegion(true);
	//if (ChroMethod == CHRO_METHOD_LINKAGE)
	//	array_list.GetSampleInfo(INFO_NORMAL, "Normal"); // restore original label
	
	return true;
}		

bool CHROMOSOME::GetAlleleImbalance() {
// 12/15/03: get allele imblance for A and B copy data, see GetSnpCall()

/*	WritePrompt("    Obtain allelic imbalance call...");

	PARENT_STATE copy_n, copy_t;

	for (int i = 0; i < cdf.NumUnit; i ++) {

		for (int j = 0; j < array_list.NumSampleGroup; j ++) {
			int group_size = array_list.SampleGroupSize[j];

			int start = array_list.SampleGroupIndex[j];
			char loh_call = LOH_NON_INFO;

			if (group_size > 1) { // has both normal and tumor sample
				// assume normal goes first 

				memcpy(&copy_n, &(Copy[start][i]), sizeof(float)); 
				memcpy(&copy_t, &(Copy[start + 1][i]), sizeof(float)); 

				if (copy_n.Total < copy_t.Total) 
					loh_call = LOH_GAIN; // amplification
				else if (copy_n.Total > copy_t.Total) 
					loh_call = LOH_LOSS;
				else { // copy neutral
					if (copy_n.A == copy_n.B && copy_t.A != copy_t.B)
						loh_call = LOH_LOSS;
					else if (copy_n.A == copy_n.B && copy_t.A == copy_t.B)
						loh_call = LOH_RET;
					else
						loh_call = LOH_NON_INFO;
				}
					
				
				for (int k = 0; k < group_size; k ++) {
					LohCall[start + k][i] = loh_call;
				}
			} else { // only one sample per group, assume it's tumor

				//LohCall[start][i] = LOH_NO_CALL; // will infer by HMM later
			}
				
		} // j

	}
*/	
	return true;
}


bool CHROMOSOME::Cluster() {
	int num_grp = array_list.NumSampleGroup; 
	
	//WritePrompt("{Sample clustering based on LOH data", false, BLUE);

	if (!group.AverageCurve) {
		group.AverageCurve = true;
		GetCurve();
	}

	// get distances 
	float **Distance = matrix<float>(num_grp, num_grp);
	for (int i = 0; i < num_grp; i ++) {
		for (int j = i + 1; j < num_grp; j ++) {
			Distance[i][j] = GetDistance(i, j);
			Distance[j][i] = Distance[i][j];
			//out << i + 1 << "\t" << j + 1 << "\t" << Distance[i][j] << endl;
		}
	}

	hc.Init(Distance, num_grp);
	free_matrix(Distance, num_grp, num_grp);

	if (!hc.Hierarchical())
		return false;
	
	
	// get positions 
	int pos = 0;
	for (i = 0; i < num_grp; i ++) {

		int grp = hc.Node[i].RowNode;
		int grp_size = array_list.SampleGroupSize[grp];
		hc.Node[grp].Pos = float(pos + grp_size * 0.5);
		pos += grp_size;
	}

	for (i = hc.NumRow; i < hc.NumNode; i ++) {
		hc.Node[i].Pos = (hc.Node[hc.Node[i].Child1].Pos + 
			hc.Node[hc.Node[i].Child2].Pos) / 2;
	}

	//hc.GetInfoCount(); 

	return true;
}

float CHROMOSOME::GetDistance(int grp1, int grp2) {

	// use tumor sample's loh call or signal
	int start1 = array_list.SampleGroupIndex[grp1];
	int grp_size1 = array_list.SampleGroupSize[grp1];
	int sample1 = (grp_size1 > 1) ? start1 + 1 : start1;

	int start2 = array_list.SampleGroupIndex[grp2];
	int grp_size2 = array_list.SampleGroupSize[grp2];
	int sample2 = (grp_size2 > 1) ? start2 + 1 : start2;

	int info_cnt = 0;
	float diff_cnt = 0;

	int total_num_marker = genome_info.TotalChroGeneNum - 
		genome_info.ChroGeneNum[HUMAN_CHRO_X]; // do not use chro x
	
	for (int marker = 0; marker < total_num_marker; marker ++) {
		
		int unit = genome_info.Marker2Unit[marker]; 
	
		bool use_marker = true;
		
		if (ClusterUseMarker == USE_MARKER_THRESHOLD) 
			use_marker = SnpSignificant(unit);
		
		if (use_marker) {
			info_cnt ++;

			if (ChroData == CHRO_DATA_LOH) {
				diff_cnt += fabs(LohCall[sample1][unit] - LohCall[sample2][unit]);

				/*int loh_call1 = ProbLoh2Call(1 - LohCall[sample1][unit]);
				int loh_call2 = ProbLoh2Call(1 - LohCall[sample2][unit]);
			
				if (loh_call1 <= LOH_RET && loh_call2 <= LOH_RET &&
					loh_call1 != loh_call2)
					agree = false;*/
				// otherwise regard as agreement, being optimistic
			} else if (ChroData == CHRO_DATA_COPY && group.DisplayInfer) {
				diff_cnt += (Copy[sample1][unit] != Copy[sample2][unit]);
			}
			
		}
	}

	float dist = 1; // the maximal distance
	if (info_cnt > 0)
		dist = diff_cnt / info_cnt;
	return dist;
}

void CHROMOSOME::GetCurveRange() {

	CurveMin[ChroData] = 1;
	CurveMax[ChroData] = 0; // if all positive value, 0 is a 
	// good lower bound

	int total_num_marker = genome_info.TotalChroGeneNum - 
			genome_info.ChroGeneNum[HUMAN_CHRO_X]; // do not use chro x
		
	for (int marker = 0; marker < total_num_marker; marker ++) {
		int i = genome_info.Marker2Unit[marker]; 
		if (UnitInfo[i].Curve != MISSING) {
			if (CurveMin[ChroData] > UnitInfo[i].Curve)
				CurveMin[ChroData] = UnitInfo[i].Curve;
			if (CurveMax[ChroData] < UnitInfo[i].Curve)
				CurveMax[ChroData] = UnitInfo[i].Curve;
		}
	}
	CurveThreshold[ChroData] = (CurveMin[ChroData] + CurveMax[ChroData]) / 2;
}


bool CHROMOSOME::ExportCytoband() {
// 5/4/04: export LOH or copy data according to cytobands, and then cluster

	WritePrompt("{Export SNP data by cytoband or gene for clustering", false, BLUE);

	if (!group.AverageCurve) {
		group.AverageCurve = true;
		GetCurve();
	}

	bool export_gene = ClusterAction == ACTION_EXPORT_GENE;
	CString data_str = (export_gene ? "gene" : "cytoband");

	if (export_gene) {
		if (!refgene.Unit2 || !refgene.RefGene2Marker(genome_info)) {
			WritePrompt("  No refGene file used or error reading it; specify at 'Analysis/Chromosome'", false, RED);
			return false;
		}
	} else { // USE_MARKER_CYTOBAND
		if (!genome_info.CytobandUnit) {
			WritePrompt("  No cytoband file used; specify at 'Analysis/Chromosome'", false, RED);
			return false;
		}
	}

	CString file;
	file.Format("%s\\%s %s data.xls", group.WorkingDir, group.GroupName, data_str);
	ofstream out(file);

	if (!out) {
		sprintf(prompt_str, "  Write file '%s' failed", file);
		WritePrompt(prompt_str, false, RED);
		return false;
	}

	// header part
	out << data_str << "\t";
	for (int j = 0; j < array_list.NumSampleGroup; j ++) {
		int sample = array_list.SampleGroupIndex[j];
		out << array_list.SampleName[sample] << "\t";
	}
	out << endl;

	// data
	int num_row = (export_gene ? refgene.NumGene : genome_info.NumCytoband);

	int row_cnt = 0;
	for (int i = 0; i < num_row; i ++) {
		int start_marker, end_marker, chro;
		if (export_gene) {
			start_marker = refgene.Unit2[i].Marker;
			end_marker = start_marker;
			chro = refgene.Unit2[i].Chro;
		} else { // cytoband
			start_marker = genome_info.CytobandUnit[i].MarkerStart;
			end_marker = genome_info.CytobandUnit[i].MarkerEnd;
			chro = genome_info.CytobandUnit[i].Chro;
		} 

		bool export_row = (chro < HUMAN_CHRO_X && start_marker != -1 && end_marker != -1);
			
		if (export_row && ClusterUseMarker == USE_MARKER_THRESHOLD) { 
			// decide whether to export it
			export_row = false;
			for (int k = start_marker; k <= end_marker; k ++) {
				int unit = genome_info.UnitPos[chro][k].unit;
				if (SnpSignificant(unit)) {
					export_row = true;
					break;
				}
			}
		}

		if (export_row) {
			row_cnt ++;
			
			if (export_gene) {
				CString gene_name;
				gene_name.Format("%02d_%dk_%s", refgene.Unit2[i].Chro + 1,
					int(refgene.Unit2[i].Begin/1000), refgene.Unit2[i].Name);
				out << gene_name.Left(UNIT_NAME_LEN - 1) << "\t";
			} else {
				out << genome_info.CytobandUnit[i].Name << "\t";
			}

			for (int j = 0; j < array_list.NumSampleGroup; j ++) {
				int sample = array_list.SampleGroupIndex[j];
				int grp_size = array_list.SampleGroupSize[j];
				if (grp_size > 1)
					sample ++; // inferred loh or tumor sample

				if (ChroData == CHRO_DATA_LOH) {
					bool loh = false;
					for (int k = start_marker; k <= end_marker; k ++) {
						int unit = genome_info.UnitPos[chro][k].unit;
						float prob_loh = 1 - LohCall[sample][unit];
						if (prob_loh > group.InferCallThreshold) {
							loh = true;
							break;
						}
					}
					out << (loh ? 1 : 2) << "\t";
				} else { // CHRO_DATA_COPY
					float sum = 0;
					int cnt = 0;
					for (int k = start_marker; k <= end_marker; k ++) {
						int unit = genome_info.UnitPos[chro][k].unit;

						float value = GetSignalValue(sample, unit);
						if (value != MISSING) {
							sum += value;
							cnt ++;
						}
					}
					if (cnt > 0) 
						out << sum / cnt; // otherwise MISSING
					out << "\t";
				}
			}
			out << endl;
		}
	}

	sprintf(prompt_str, "  Exported SNP data by %s to '%s', %d rows; can use 'Analysis/Get external data' to read in this file and perform clustering", data_str, 
		file, row_cnt);
	WritePrompt(prompt_str);
	InsertExcelFile(file);
	return true;
}


float CHROMOSOME::HaplotypeFreq(int sample_grp, int chro, int start, int end) {
// determine if a loh block is a haplotype ocurring often in other samples
	float strigency = group.HaplotypeStringency / 100.0; // require this proportion of SNPs to occur to claim
	// a loh segment is a haplotype in other samples

	int start_sample = array_list.SampleGroupIndex[sample_grp];
	int grp_size = array_list.SampleGroupSize[sample_grp];
	int this_sample = (grp_size > 1) ? start_sample + 1 : start_sample; 
	// use tumor sample when possible


	int occuring_cnt = 0;

	NumRefSample = 0;
	for (int i = 0; i < group.NumArray; i ++) {
		if (Ploidy[i] == DIPLOID) {
			
			int compatible_cnt = 0, total_cnt = 0;

			for (int marker = start; marker <= end; marker ++) {
				int unit = genome_info.UnitPos[chro][marker].unit; 
				int this_call = Call[this_sample][unit]; // call in tumor
				int call = group.AbsCall[i][unit]; // call in normal

				if (this_call <= SNP_AB && call < SNP_AB) { // 8/19/05: still use this one in paper
				//if (this_call <= SNP_AB && call <= SNP_AB) { // 8/19/05: what if consider AB in normal
					total_cnt ++; 
					if (call == this_call)
						compatible_cnt ++; // do not use "compatible", but use "identical", from 11/04
				}
			}
			float compatible_pct = 0;
			if (total_cnt > 0) 
				compatible_pct = float(compatible_cnt) / total_cnt;
			if (compatible_pct >= strigency)
				occuring_cnt ++;
			
			NumRefSample ++;
		}
	}

	return float(occuring_cnt) / NumRefSample;
}

void CHROMOSOME::CheckHaplotypeBlock() {
// 9/28/04: screen false positive LOH regions by checking if the loh/haplotype 
// occurs in other samples frequently; if so it's less likely to be LOH

	WritePrompt("    Check whether some LOH regions are likely due to haplotype structure...");

	Calculating = true;
	for (int chro = 0; chro < genome_info.NumChro; chro ++) {
		int num_marker = genome_info.ChroGeneNum[chro];

		for (int i = 0; i < array_list.NumSampleGroup; i ++) {
			int start = array_list.SampleGroupIndex[i];
			int grp_size = array_list.SampleGroupSize[i];

			if (grp_size == 1) { // 8/18/05: in combined pair and tumor-only array list file, do not correct pair
			int sample = (grp_size > 1) ? start + 1 : start; // use tumor when possible
		
			int seg_call = -1;
			float seg_start = 0, seg_size = 0;
			int seg_cnt = 0;
			
			
			for (int k = 0; k <= num_marker; k ++) {
				float prob_loss;
				if (k < num_marker) {
					int unit = genome_info.UnitPos[chro][k].unit; 

					prob_loss = 1 - LohCall[sample][unit];
				} else
					prob_loss = 0; // handle the last segment

				int loh_call = (prob_loss > 0.5) ? LOH_LOSS: LOH_RET;

				if (loh_call != seg_call) { // a new segment starts
					//if (seg_cnt <= SMALL_REGION_CNT || seg_size <= SMALL_REGION_SIZE) 
					if (seg_call == LOH_LOSS) {
						
						float freq = HaplotypeFreq(i, chro, k - seg_cnt, k - 1);
						bool remove = (/*seg_cnt < group.LohLengthThreshold || */
							freq > group.HaplotypeThreshold / 100.0);
						CString str;
						str.Format("      Chro %s, %s, at %.0fMb, %d markers, identical with %.0f%% of %d reference samples, %s", 
							genome_info.Chro2Str(chro), array_list.SampleName[sample],
							genome_info.UnitPos[chro][k - seg_cnt].pos / 1e6, seg_cnt,
							freq * 100, NumRefSample, (remove ? "removed" : ""));

						if (remove) {
							for (int l = 0; l < seg_cnt; l ++) {
								int past_unit = genome_info.UnitPos[chro][k - 1 - l].unit; 
								//LohCall[sample][past_unit] = LOH_RET;
								LohCall[sample][past_unit] = 1 - prob_loss;
							}
							WritePrompt(str);
						}
						
					}

					// start the new region
					seg_call = loh_call;
					seg_cnt = 1;
					//seg_start = pos;
					seg_size = 0;
				} else { // extend the current region
					seg_cnt ++;
					//seg_size = pos - seg_start;
				}

			} //k
		} // if
		} //i

		YieldControl();
		if (!Calculating) {
			WritePrompt("      User stopped", false, RED);
			break;
		}
	}
	Calculating = false;
}

bool CHROMOSOME::InferNoninformative() {
//3/9/05: use the same boundary method to fill in noninformative in paired LOH analysis
// similar to SmoothSmallRegion()
	WritePrompt("    Use the same boundary method to fill in noninformative in paired LOH analysis...");
	for (int i = 0; i < array_list.NumSampleGroup; i ++) {
		int sample = array_list.SampleGroupIndex[i];
		int grp_size = array_list.SampleGroupSize[i];

		if (grp_size > 1) { // paired data
		for (int chro = 0; chro < genome_info.NumChro; chro ++) {
		
			int top_call; // observed SNP call at the boundries
			int seg_cnt = 0;
			int num_marker = genome_info.ChroGeneNum[chro];
			
			top_call = -1; // unknown
			for (int k = 0; k < num_marker; k ++) {
			
				int unit = genome_info.UnitPos[chro][k].unit; 
				
				int call = LohCall[sample][unit];
				LohCall[sample + 1][unit] = 0.5; // uncertain

				if (call == LOH_LOSS || call == LOH_RET) {
					LohCall[sample + 1][unit] = call; 

					if (call == top_call && seg_cnt > 0) { 
						// fill in the last noninformative segment 
					
						for (int l = 0; l < seg_cnt; l ++) {
							int past_unit = genome_info.UnitPos[chro][k - 1 - l].unit; 
							LohCall[sample + 1][past_unit] = call;
						}
					}
	
					// start new noninformative segment
					top_call = call;
					seg_cnt = 0;
					
				} else if (call == LOH_NO_CALL || call == LOH_NON_INFO) {
					// extend the current region
					if (top_call != -1) // a region started
						seg_cnt ++;
				} else { // conflict call
					top_call = -1;
				}
			} // for k
		} // chro
	} // if
	} // for i
	WritePrompt("");
	return true;
}


void CHROMOSOME::TumorOnlyTable1() {
	// 8/18/05: compare LOH from pair to LOH from inferred
	ofstream out("c:\\work\\snp\\loh\\tumor_only_table1.txt", ios::app);

	int obs_loss = 0, obs_ret = 0, infer_loss = 0, infer_ret = 0;
	int boundary_obs_loss = 0, boundary_obs_ret = 0, boundary_infer_loss = 0, 
		boundary_infer_ret = 0;
	int hmm_obs_loss = 0, hmm_obs_ret = 0, hmm_infer_loss = 0, hmm_infer_ret = 0;
	
	for (int chro = 0; chro < genome_info.NumChro - 1; chro ++) {
		
		int num_marker = genome_info.ChroGeneNum[chro];
		
		for (int j = 0; j < array_list.NumSample; j += 3) {
				
			for (int i = 0; i < num_marker; i ++) {
				int unit = genome_info.UnitPos[chro][i].unit;
				int obs_call = LohCall[j][unit];
				
				int boundary_obs_call = ProbLoh2Call(1 - LohCall[j + 1][unit]);
				
				float prob_loh = 1 - LohCall[j + 2][unit];	

				int infer_call;
				if (prob_loh > group.InferCallThreshold)
					infer_call = LOH_LOSS;
				else
					infer_call = LOH_RET;

				if (obs_call == LOH_LOSS) {
					obs_loss ++;
					if (infer_call == LOH_LOSS)
						infer_loss ++;
				}

				if (obs_call == LOH_RET) {
					obs_ret ++;
					if (infer_call == LOH_RET)
						infer_ret ++;
				}

				if (obs_call == LOH_NO_CALL || obs_call == LOH_NON_INFO) {
					
					if (boundary_obs_call == LOH_LOSS) {
						boundary_obs_loss ++;
						if (infer_call == LOH_LOSS)
							boundary_infer_loss ++;
					} else if (boundary_obs_call == LOH_RET) {
						boundary_obs_ret ++;
						if (infer_call == LOH_RET)
							boundary_infer_ret ++;
					}
				}

				// using paired HMM as ground truth
				if (boundary_obs_call == LOH_LOSS) {
					hmm_obs_loss ++;
					if (infer_call == LOH_LOSS)
						hmm_infer_loss ++;
				}

				if (boundary_obs_call == LOH_RET) {
					hmm_obs_ret ++;
					if (infer_call == LOH_RET)
						hmm_infer_ret ++;
				}
			} // i
		}
	}

	if (group.InferLohMethod == INFER_LOH_BOUNDARY) {
		// suppl table 1
		sprintf(prompt_str, "LOSS(%d)	RET(%d)	LOSS(%d)	RET(%d)	Sensitivity(%d)	Specificity(%d)\n",
			obs_loss, obs_ret, boundary_obs_loss, boundary_obs_ret, 
			obs_loss + boundary_obs_loss, obs_ret + boundary_obs_ret);
		out << prompt_str;

		sprintf(prompt_str, "%.1f	%.1f	%.1f	%.1f	%.1f	%.1f\n",
			(float)infer_loss/obs_loss*100, (float)infer_ret/obs_ret*100,
			(float)boundary_infer_loss/boundary_obs_loss*100, 
			(float)boundary_infer_ret/boundary_obs_ret*100,
			((float)infer_loss + boundary_infer_loss)/(obs_loss + boundary_obs_loss)*100, 
			((float)infer_ret + boundary_infer_ret)/(obs_ret + boundary_obs_ret)*100);
		out << prompt_str;

		// table 1
		float total_obs_loss = obs_loss + boundary_obs_loss;
		float total_infer_loss = infer_loss + boundary_infer_loss;
		float total_obs_ret = obs_ret + boundary_obs_ret;
		float total_infer_ret = infer_ret + boundary_infer_ret;

		sprintf(prompt_str, "loss: %.0f,%.0f(%.1f),%.0f(%.1f), ret: %.0f,%.0f(%.1f),%.0f(%.1f)\n",
			total_obs_loss, total_infer_loss, (total_infer_loss/total_obs_loss)*100, 
			total_obs_loss - total_infer_loss, 100 - (total_infer_loss/total_obs_loss)*100,
			total_obs_ret, total_infer_ret, (total_infer_ret/total_obs_ret)*100, 
			total_obs_ret - total_infer_ret, 100 - (total_infer_ret/total_obs_ret)*100);
		out << prompt_str; 

		
	} else { // INFER_NONINFO_HMM, suppl table 2
	
		// using paired HMM as ground truth
		sprintf(prompt_str, "LOSS(%d)	RET(%d)\n",	hmm_obs_loss, hmm_obs_ret);
		out << prompt_str;
		sprintf(prompt_str, "%.1f	%.1f\n", (float)hmm_infer_loss/hmm_obs_loss*100, 
			(float)hmm_infer_ret/hmm_obs_ret*100);		
		out << prompt_str;
	}
}

void CHROMOSOME::LohResolution() {
//3/27/05: for tumor only paper
// unlike Pasi's paper, the observed LOH region doesn't extend to next retention marker

// needs a pair followed by tumor only in the array list file!
			
	CString file = "c:\\work\\snp\\loh\\loh_size.xls";
	ofstream out(file);
	out << "Chromosome\tSample\tStart(Mb)\tSize(Mb)\t#Obs LOH marker\t"
		"#total marker\t% marker with prob_loh > 0.5\n";

	for (int chro = 0; chro < genome_info.NumChro - 1; chro ++) {
		
		int num_marker = genome_info.ChroGeneNum[chro];
		
		for (int j = 0; j < array_list.NumSample; j += 3) {
				
			int obs_loh_cnt = 0; 
			int past_ret_cnt = 0; 
			int start_marker, end_marker; // of the observed loh region
			
			for (int i = 0; i < num_marker; i ++) {
				
				int unit = genome_info.UnitPos[chro][i].unit;
				short obs_call = (short)LohCall[j][unit];
				
				if (obs_call == LOH_LOSS) {
					if (obs_loh_cnt == 0) { // start a region
						start_marker = i; 
					} 
					obs_loh_cnt ++;
					past_ret_cnt = 0;
					end_marker = i;
				} else if (obs_call == LOH_CONFLICT || obs_call == LOH_RET) {
					past_ret_cnt ++;
				} // igore noninformative markers


/*#define MIN_LOH_MARKER 3 
#define ALLOW_RET_MARKER 0 */
/*#define MIN_LOH_MARKER 4 // used in the submitted CR draft
#define ALLOW_RET_MARKER 2 */
#define MIN_LOH_MARKER 3 // used in the revised CR draft
#define ALLOW_RET_MARKER 1


				if (past_ret_cnt > ALLOW_RET_MARKER || (i == num_marker - 1)) {  
					// stop the region
					if (obs_loh_cnt >= MIN_LOH_MARKER) { // output the last stretch

						float start_pos = genome_info.UnitPos[chro][start_marker].pos;
						float end_pos = genome_info.UnitPos[chro][end_marker].pos;

						int total_cnt = (end_marker - start_marker + 1);
						float infer_ratio = 0;
							
						for (int k = start_marker; k <= end_marker; k ++) {
							int unit2 = genome_info.UnitPos[chro][k].unit;
							float prob_loh = 1 - LohCall[j + 2][unit2];	

							if (prob_loh > group.InferCallThreshold)
								infer_ratio += 1;
						}
						infer_ratio /= total_cnt;
								
						out << genome_info.Chro2Str(chro) << "\t"
							<< array_list.SampleName[j] << "\t"
							<< start_pos / 1e6 << "\t" 
							<< (end_pos - start_pos) / 1e6 << "\t" 
							<< obs_loh_cnt << "\t" << total_cnt << "\t" 
							<< infer_ratio << "\t"
							<< endl;
					}
					obs_loh_cnt = 0; // start new region
				}
			}
		}
	}

	out.close();
	//GotoLink(file);
}

bool CHROMOSOME::ENU() {
	// 5/2/04: compute LOD score for Beier data
	
	if (!array_list.GetSampleInfo(0, "ENU") || 
		!array_list.GetSampleInfo(1, "Affected"))
		return false;

	if (array_list.SampleInfo[0][0] != 'M' || array_list.SampleInfo[0][1] != 'B') {
		WritePrompt("  The 1st sample must be 'Mutated' and 2nd be 'Background'", false, RED);
		return false;
	}

	for (int i = 0; i < cdf.NumUnit; i ++)
		UnitInfo[i].Curve = 0;

	int num_affected = 0;
	for (int j = 0; j < array_list.NumSample; j ++) {
		if (isdigit(array_list.SampleInfo[0][j])) 
			num_affected ++;
	}
	sprintf(prompt_str, "      Found %d non-parental samples", num_affected);
	WritePrompt(prompt_str, false, (num_affected == 0 ? RED : BLACK));
	if (num_affected == 0)
		return false;

	#define NUM_ENU_STATE 3 // SNP_A, SNP_B, SNP_AB
	//enum {ENU_AA, ENU_AB, ENU_BA, ENU_BB}; // underlying father and mother allele
	//char State2Geno[] = {SNP_A, SNP_AB, SNP_AB, SNP_B};

	HMM *hmm = new HMM;
	if (!hmm->Init(NUM_ENU_STATE, 4, 1, false)) {
		delete hmm;
		return false;
	}
	hmm->NeedMean = false;
	hmm->UseAlleleFreq = false;

	#define NUM_BREED_TYPE 6
	enum {BREED_0, BREED_1, BREED_2_F2, BREED_3_F1xB, BREED_4_F1xxF1xB,
		BREED_5_F1xM};
	float BreedParentProbA[NUM_BREED_TYPE][2] = { 
		// prob(A) in father and mother, A is the disease allele; 
		// when the locus is indepedent of disease
		{0, 0},
		{0, 0},
		{.5, .5},	//F2, Aa x Aa, Baldy scheme
		{.5, 0.01}, // F1 x B, Aa x aa 
		{0.5, 0.25}, // Aa x A1a3 Herron scheme 
		{.99, 0.5} // AA x Aa , Ods scheme
	};

	for (i = 0; i < NUM_ENU_STATE; i ++) {
		for (int k = 0; k <= SNP_AB; k ++) {
			if (i == k)
				hmm->B[i][k] = (float)log10(1 - group.SnpErrorRate);
			else
				hmm->B[i][k] = (float)log10(group.SnpErrorRate);
		}
		hmm->B[i][SNP_NO_CALL] = 0;
	}
	
	//LOD score = log(prob(call|affected, SNP is disease locus) / prob(call|affected, SNP is normal))
	
	/*if (BreedScheme == BREED_BAYLOR) {
		// estimate A:a ratio from parental strains
		int pa_cnt = 0, cnt = 0, A_cnt = 0;
		for (i = 0; i < cdf.NumUnit; i ++) {
			for (int j = 0; j < array_list.NumSample; j ++) {
				if (array_list.SampleInfo[0][j] == 'P') {
					pa_cnt ++;
					int call = Call[j][i];
					if (call <= SNP_AB) {
						cnt += 2;
						if (call == SNP_A)
							A_cnt += 2;
						else if (call == SNP_AB)
							A_cnt += 1;
					}
				}
			}
		}
		if (cnt == 0) {
			WritePrompt("      No parental strains available", false, RED);
			return false;
		}
		pa_cnt /= cdf.NumUnit;
		float A_ratio = A_cnt / (float) cnt;
		float B_ratio = 1 - A_ratio;
		NormalProb[BreedScheme][SNP_A] = A_ratio * A_ratio;
		NormalProb[BreedScheme][SNP_B] = B_ratio * B_ratio;
		NormalProb[BreedScheme][SNP_AB] = 2 * A_ratio * B_ratio;
		sprintf(prompt_str, "      Use %d parental strains to estimated AA, BB and AB ratios in children: %.2f, %.2f, %.2f",
			pa_cnt, NormalProb[BreedScheme][SNP_A], NormalProb[BreedScheme][SNP_B],
			NormalProb[BreedScheme][SNP_AB]);
		WritePrompt(prompt_str);
	}*/

	// given error, the 3 genotypes have equal chance
	float error_prob = 1.0 / 3;

	for (int chro = 0; chro < genome_info.NumChro; chro ++) {

		int num_marker = genome_info.ChroGeneNum[chro];
		
		if (!hmm->Init(NUM_ENU_STATE, 4, num_marker, false)) {
			delete hmm;
			return false;
		}

		float last_dist = 0;
		for (int i = 0; i < num_marker; i ++) {
			int unit = genome_info.UnitPos[chro][i].unit;
			float dist;
			dist = genome_info.Unit[unit].Begin / 1e6;
			if (dist == -1 || dist - last_dist < 0) 
				dist = last_dist;
			
			if (i > 0) 
				hmm->SetChangeProb(i - 1, dist - last_dist); // for previous marker
			last_dist = dist;
			hmm->Unit[i] = unit;
		}
	
		for (int sample = 0; sample < array_list.NumSample; sample ++) {
			char affected = array_list.SampleInfo[1][sample];
			char enu = array_list.SampleInfo[0][sample];

			if (isdigit(enu)) {
				
				int breed = atoi(CString(enu));
				float FaProbA = BreedParentProbA[breed][0], 
					MoProbA = BreedParentProbA[breed][1];
				hmm->SetPi(SNP_A, FaProbA * MoProbA);
				hmm->SetPi(SNP_AB, FaProbA * (1 - MoProbA) + (1 - FaProbA) * MoProbA);
				hmm->SetPi(SNP_B, (1 - FaProbA) * (1 - MoProbA));
				
				for (int i = 0; i < num_marker; i ++) {
					int unit = genome_info.UnitPos[chro][i].unit;
					hmm->O[i] = (short)Call[sample][unit];
				}
				
				if (!hmm->ForwardBackward()) {
					Calculating = false;
					delete hmm;
					return false;
				}

				
				float prob_call[3]; // prob of call given 'affected' when the SNP is the disease locus
				float prob_total = 0;
				for (int k = 0; k <= SNP_AB; k ++) {
					// P(call|affected)=P(a|call)P(call)/P(a)
					float prob_affected = (affected == 'A') ? ProbDisease[k] :
						(1 - ProbDisease[k]);
					prob_call[k] = prob_affected * hmm->BackgrdProb[k];
					prob_total += prob_call[k];
				}
				for (k = 0; k <= SNP_AB; k ++) 
					prob_call[k] /= prob_total;

				// get back the predicted states
				for (i = 0; i < num_marker; i ++) {
					int unit = genome_info.UnitPos[chro][i].unit;
					
					float prob_normal = 0, prob_disease = 0;

					if (!EnuInferCall) {
						int call = Call[sample][unit];
						if (call <= SNP_AB) {
							prob_normal = hmm->BackgrdProb[call] * (1 - group.SnpErrorRate) 
								+ error_prob * group.SnpErrorRate;

							prob_disease = prob_call[call] * (1 - group.SnpErrorRate)
								+ error_prob * group.SnpErrorRate;
							
							UnitInfo[unit].Curve += log10(prob_disease/
								prob_normal);
					
						}
					} else {
						for (int k = 0; k < NUM_ENU_STATE; k ++) {
							int call = k; //State2Geno[k];
							//float prob_affected = (affected == 'A') ? 
							//	ProbDisease[call] :	(1 - ProbDisease[call]);
							/*prob_disease += hmm->Gamma[i][k] * prob_affected;
							prob_normal += hmm->BackgrdProb[k] * prob_affected;*/

							prob_disease += hmm->Gamma[i][k] * prob_call[k]; 
							prob_normal += hmm->Gamma[i][k] * hmm->BackgrdProb[k];
							
						}
						UnitInfo[unit].Curve += log10(prob_disease/
							prob_normal);
					}
					
					
				}
			} // if
		} // for sample
	} // for chro
			
			
	delete hmm;				
	ChroData = CHRO_DATA_CALL;
	GetCurveRange();
	CurveThreshold[CHRO_DATA_CALL] = 0;
	
	return true;
}

float CHROMOSOME::State2Copy(int state) {
	if (state < NumLowCopy)
		return state * group.InferStep;
	else 
		return HighCopy[HighCopyStart + state - NumLowCopy];
}

int CHROMOSOME::Copy2State(float copy) {

	if (copy >= HighCopy[HighCopyStart]) {
		for (int i = HighCopyStart; i < NUM_HIGH_COPY; i ++) 
			if (copy <= HighCopy[i])
				return NumLowCopy + i - HighCopyStart;
	} else {
		return int(copy / group.InferStep + .5);
	}

}

void CHROMOSOME::GetPSCN(PARENT_STATE *state, float &fa_copy, float &mo_copy) {
	fa_copy = State2Copy(state->Fa);
	mo_copy = State2Copy(state->Mo);
}


float GVHD_EmissionProb[NUM_ALLELE_FREQ][NUM_GVHD_STATE][NUM_GVHD_SYMBOL];


float CHROMOSOME::GetGVHD_Emission(float freqA, int state, int symbol) {

	float freq[2]; // A and B allele freq
	
	freq[0] = freqA;
	freq[1] = 1 - freq[0];
	
	int call_1 = symbol / NUM_SNP_CALL;
	int call_2 = symbol % NUM_SNP_CALL;
	if (call_1 == SNP_NO_CALL || call_2 == SNP_NO_CALL)
		return 0;

	float prob = 0;
	// iterate all possible real allele of the first sibling
	for (int allele_1 = SNP_A; allele_1 <= SNP_B; allele_1 ++) {
	for (int allele_2 = SNP_A; allele_2 <= SNP_B; allele_2 ++) {
	for (int allele_3 = SNP_A; allele_3 <= SNP_B; allele_3 ++) {
	for (int allele_4 = SNP_A; allele_4 <= SNP_B; allele_4 ++) {

		float prob_allele = freq[allele_1] * freq[allele_2]
			* freq[allele_3] * freq[allele_4];
		float prob_call = 1; // prob of call_1 and call_2 given allele 

		int real_call_1, real_call_2;
		real_call_1 = Geno2Pheno[allele_1][allele_3];

		switch (state) { // allele of the 2nd sibling
		case GVHD_13:
			real_call_2 = Geno2Pheno[allele_1][allele_3];
			break;
		case GVHD_14:
			real_call_2 = Geno2Pheno[allele_1][allele_4];
			break;
		case GVHD_23:
			real_call_2 = Geno2Pheno[allele_2][allele_3];
			break;
		case GVHD_24:
			real_call_2 = Geno2Pheno[allele_2][allele_4];
			break;
		}

		//if (call_1 != SNP_NO_CALL)
			prob_call *= (call_1 == real_call_1) ? (1 - group.SnpErrorRate) :
				group.SnpErrorRate;

		//if (call_2 != SNP_NO_CALL)
			prob_call *= (call_2 == real_call_2) ? (1 - group.SnpErrorRate) :
				group.SnpErrorRate;

		prob += prob_allele * prob_call;
	}
	}
	}
	}

	return float(log10(prob));
					
}

void index2rowcol(int index, int &row, int &col) {
//given the index in a lower-triangle matrix (not including the diagonal), 
//find its row and col
	row = 1;
	int row_size = 1;
	while (index >= row_size) {
		index -= row_size;
		row ++;
		row_size ++;
	}
	col = index;
}

bool CHROMOSOME::AlleleSharingAnalysis() {
// 5/30/05: use HMM to get allele sharing

	
	for (int i = 0; i < cdf.NumUnit; i ++)
		UnitInfo[i].Curve = 0;

	bool all_affected = true; 
	if (array_list.GetSampleInfo(0, "Affected"))
		all_affected = false; // will use the affected information
	
	HMM *hmm = new HMM;
	if (!hmm->Init(NUM_GVHD_STATE, NUM_GVHD_SYMBOL, 1, false)) {
		delete hmm;
		return false;
	}
	hmm->NeedMean = false;
	hmm->UseAlleleFreq = false;

	// Get GVHD_EmissionProb
	//WritePrompt("    Obtain emission probabilities...");
	for (int step = 1; step < NUM_ALLELE_FREQ; step ++) {
		//sprintf(prompt_str, "    Step %d", step);
		//WritePrompt(prompt_str, true);
		YieldControl();
		float freq = 1.0 / NUM_ALLELE_FREQ * step; // .01 to .99
		
		for (int i = 0; i < NUM_GVHD_STATE; i ++)
			for (int k = 0; k < NUM_GVHD_SYMBOL; k ++)
				GVHD_EmissionProb[step][i][k] = GetGVHD_Emission(freq, i, k);
	}

	for (i = 0; i < NUM_GVHD_STATE; i ++) {
		hmm->SetPi(i, .25);
	}

	
	WritePrompt("    Infer allele sharing between siblings...");
	WritePrompt("      Chro 1");

	int num_pair;
	bool all_pairs;
	if (array_list.NumSample == array_list.NumSampleGroup) {
		// 6/18/05: affected pair analysis of all pairs
		num_pair = (array_list.NumSample - 1) * array_list.NumSample / 2;
		all_pairs = true;
	} else {
		num_pair = array_list.NumSampleGroup;
		all_pairs = false;
	}
	
	for (int chro = 0; chro < genome_info.NumChro; chro ++) {

		YieldControl();
		int num_marker = genome_info.ChroGeneNum[chro];
		
		if (!hmm->Init(NUM_GVHD_STATE, NUM_GVHD_SYMBOL, num_marker, false)) {
			delete hmm;
			return false;
		}

		float last_dist = 0;
		for (int i = 0; i < num_marker; i ++) {
			int unit = genome_info.UnitPos[chro][i].unit;
			float dist;
			dist = genome_info.Unit[unit].Begin / 1e6;
			if (dist == -1 || dist - last_dist < 0) 
				dist = last_dist;
			
			if (i > 0) 
				hmm->SetChangeProb(i - 1, dist - last_dist); // for previous marker
			last_dist = dist;
			hmm->Unit[i] = unit;

			if (all_pairs) {
				for (int j = 0; j < array_list.NumSample; j ++)
					Copy[j][unit] = 0;
			}
		}
	
		for (int grp = 0; grp < num_pair; grp ++) {
				
			int sample1, sample2, grp_size;

			if (!all_pairs) { // siblings
				sample1 = array_list.SampleGroupIndex[grp];
				grp_size = array_list.SampleGroupSize[grp];
				if (grp_size <= 1) {
					WritePrompt("    Error: all sample groups must have 2 or more samples", false, RED);
					delete hmm;
					return false;
				}
				sample2 = (grp_size == 2) ? sample1 + 1 : sample1 + 2;
			} else { // all pairs
				index2rowcol(grp, sample1, sample2);
				grp_size = 1;
			}

			char affected1, affected2;
			if (!all_affected) {
				affected1 = array_list.SampleInfo[0][sample1];
				affected2 = array_list.SampleInfo[0][sample2];
			}

			for (int i = 0; i < num_marker; i ++) {
				int unit = genome_info.UnitPos[chro][i].unit;
				
				int call_1 = Call[sample1][unit];
				int call_2 = Call[sample2][unit];

				hmm->O[i] = call_1 * NUM_SNP_CALL + call_2;
			}
			
			if (!hmm->ForwardBackward()) {
				Calculating = false;
				delete hmm;
				return false;
			}
			
			// get back the predicted states
			for (i = 0; i < num_marker; i ++) {
				int unit = genome_info.UnitPos[chro][i].unit;
				
				float sharing = 0;

				char state_sharing[NUM_GVHD_STATE] = {2, 1, 1, 0};

				for (int k = 0; k < NUM_GVHD_STATE; k ++) {
					sharing += hmm->Gamma[i][k] * state_sharing[k]; 
				}

				if (!all_affected) {
					if (affected1 == 'U' && affected2 == 'U') 
						sharing = 0; // do not care the sharing between unaffected
					else if (affected1 != affected2) //one is 'A' and one is 'U'
						sharing = -sharing;
				}

				if (!all_pairs) {
					for (k = 0; k < grp_size; k ++)
						Copy[sample1 + k][unit] = sharing; 
				} else {
					Copy[sample1][unit] += sharing; 
					Copy[sample2][unit] += sharing; 
				}

				UnitInfo[unit].Curve += sharing;
				
			}
		} // for grp

		for (i = 0; i < num_marker; i ++) {
			int unit = genome_info.UnitPos[chro][i].unit;
			UnitInfo[unit].Curve /= num_pair;

			if (all_pairs) { // average sharing of a sample
				for (int j = 0; j < array_list.NumSample; j ++)
					Copy[j][unit] /= (array_list.NumSample - 1);
			}
		}

		YieldControl();
		sprintf(prompt_str, "      Chro %d", chro + 1);
		WritePrompt(prompt_str, true);
	} // for chro
			
			
	delete hmm;				
	ChroData = CHRO_DATA_SHARING;
	WritePrompt("");	
	return true;
}

void CHROMOSOME::CompareToPCR() {
	// 7/8/04: compare the inferred copy number to RT-PCR results
	// 6/13/05: for PSCN paper

	ifstream in("C:\\work\\snp\\copy\\lung_10k PCR copy hg15.xls");
	if (!in)
		return;
	ofstream out("C:\\work\\snp\\copy\\lung_10k_compare_PCR.xls");
	out << "Sample\tChro\tGene\tPos(Mb)\tMin dist(Kb)\tPCR copy\tSNP copy\t" << endl;

	WritePrompt("  Compare RT-PCR and SNP-based copy number:");
	int cnt = 0;
	float copy_dev = 0;
	
	in.getline(tmp_line, LINE_LEN); // get header
	while (in.getline(tmp_line, LINE_LEN)) {
		char sample_name[UNIT_NAME_LEN], gene_name[UNIT_NAME_LEN],
			cytoband_name[UNIT_NAME_LEN];
		
		float start_pos, end_pos, pcr_copy, old_snp_copy;
		sscanf(tmp_line, "%s%s%s%f%f%f%f", sample_name, gene_name, cytoband_name,
			&start_pos, &end_pos, &old_snp_copy, &pcr_copy);
		float pos = (start_pos + end_pos) / 2;

		int sample = array_list.FindSampleName(sample_name); 
		int chro = -1;
		if (isdigit(cytoband_name[0]))
			chro = atoi(cytoband_name) - 1;
		else if (cytoband_name[0] == 'X')
			chro = HUMAN_CHRO_X;

		if (chro != -1 && sample != -1) {
			// has PCR copy at a locus
			
			int grp = array_list.Sample2Group(sample);
			if (array_list.SampleGroupSize[grp] > 1)
				sample ++; // for tumor sample
			float min_dist;
			int marker = genome_info.ClosestMarker(chro, pos, min_dist); 
			if (marker != -1) {
				int unit = genome_info.UnitPos[chro][marker].unit;
				float snp_copy = Copy[sample][unit];
				if (group.ParentSpecificCopy) {
					float fa_copy, mo_copy;
					chromo.GetPSCN((PARENT_STATE*)&snp_copy, fa_copy, mo_copy);
					snp_copy = fa_copy + mo_copy;
				}

				out << sample_name << TAB << genome_info.Chro2Str(chro) << TAB << gene_name << TAB 
					<< pos / 1e6 << TAB << min_dist / 1e3 << TAB 
					<< pcr_copy << TAB << snp_copy << TAB 
					<< endl;
				cnt ++;
			}
		}
	}
	sprintf(prompt_str, "    %d validated loci found", cnt);
	//, mean copy deviation %.2f\n", copy_dev / cnt);
	WritePrompt(prompt_str);
}

void CHROMOSOME::MedianSmooth() {
	// smooth a vector of length cdf.NumUnit, float *vec
	#define REPEAT 10
	
	ChroData = CHRO_DATA_COPY;
	group.DisplayInfer = false; // get raw copy number

	int half_size = group.MedianSmoothWindow / 2;
	if (half_size < 1) // no smoothing
		return;
	
	int window_size = half_size * 2 + 1;

	sprintf(prompt_str, "  Inferring copy number by median smoothing with window size of %d SNPs...\n",
		window_size);
	WritePrompt(prompt_str);

	float *neighbor = new float[window_size]; 
	float *neighbor_rep = new float[window_size]; 

	int copy_size = window_size - 1;

	for (int sample = 0; sample < array_list.NumSample; sample ++) { 
	for (int chro = 0; chro < genome_info.NumChro; chro ++) {
		int num_marker = genome_info.ChroGeneNum[chro];
		
		int unit;
		//for (int rep = 0; rep < REPEAT; rep ++) { // median smooth multiple times

		for (int i = -half_size; i <= half_size; i ++) {
			unit = genome_info.UnitPos[chro][abs(i)].unit; // reflecting
			neighbor[half_size + i] = GetSignalValue(sample, unit);
			neighbor_rep[half_size + i] = GetSignalValue(sample, unit);
		}

		for (i = 0; i < num_marker; i ++) {
			unit = genome_info.UnitPos[chro][i].unit;
			Copy[sample][unit] = partial_sort(neighbor, window_size, 0.5);

			// restore neighbor but shift one
			memcpy(neighbor, &(neighbor_rep[1]), sizeof(float) * copy_size);

			int next_marker = i + half_size + 1;
			if (next_marker >= num_marker) // reflecting
				next_marker = num_marker - 2 - (next_marker - num_marker);

			unit = genome_info.UnitPos[chro][next_marker].unit;
			neighbor[copy_size] = GetSignalValue(sample, unit);
			memcpy(neighbor_rep, neighbor, sizeof(float) * window_size);
		}
		//}
	} // chro
	} // sample

	delete neighbor;
	delete neighbor_rep;
}
