# Supplementary material for: A Web-based and Grid-enabled dChip version for the analysis of large sets of gene expression data
Source: BMC Bioinformatics. 2008 Nov 13;9:480. doi: 10.1186/1471-2105-9-480 (PMC2596147; doi:10.1186/1471-2105-9-480)
Supplement: Additional file 1 — Source code. The archive contains the source code of modified dChip. [file 1471-2105-9-480-S1.gz › gdchip/phi.h]

#if !defined(PHI_H)
#define PHI_H

#include "cdf.h"

enum {NOT_USE_PSI, READ_USE_PSI, WRITE_PSI}; // psi mode
#define NUM_PSI_MODE 3
extern char *PsiModeStr[];

class PHI {
public:
	char ChipType[UNIT_NAME_LEN - 1];
	char Format;
	
	int CellDim, NumUnit;
	int ModelMethod;
	char tmp[1000]; // for future use

	float *Phi, *PhiStd;
	char *Exclude; // outlier probe
	float *PresentPct; // if a gene is present in more arrays,
	// phi can be estimated more accurately
	
	
	PHI() {
		Phi = NULL;
		PhiStd = NULL;
		PresentPct = NULL;
		Exclude = NULL;
	}

	~PHI() {
		if (Phi)
			delete Phi;
		if (PhiStd)
			delete PhiStd;
		if (PresentPct)
			delete PresentPct;
		if (Exclude)
			delete Exclude;
	}

	bool Reset();

	bool Write(const char* name);
	bool Read(const char* name);

	void GetModelData(int i);
	void SetModelData(int i);
};

extern PHI phi;

#endif
