# Supplementary material for: A Web-based and Grid-enabled dChip version for the analysis of large sets of gene expression data
Source: BMC Bioinformatics. 2008 Nov 13;9:480. doi: 10.1186/1471-2105-9-480 (PMC2596147; doi:10.1186/1471-2105-9-480)
Supplement: Additional file 1 — Source code. The archive contains the source code of modified dChip. [file 1471-2105-9-480-S1.gz › gdchip/main.cpp]

#include "stdafx.h" // // for VC++'s use; a blank file for console version

#include "cdf.h"
#include "group.h"
#include "array_list.h"

#if !defined(WIN32)
#include <getopt.h> // for command line parameters
#endif

#include <stdio.h>
#include <string>

#include <unistd.h>

        
//05/02: dChip console version

int main( int argc, char **argv) {

        //Quiet = false;
        Calculating = true;
        group.DcpInWorking = true;
        group.modulo1 = true;

        group.divisions = 0;
        group.proc_num = 0;


	bool filter = false;

        #if !defined(WIN32) // read arguments from command line
        // READ command line flags
        int rtn;
        while((rtn = getopt(argc, argv, "f")) != -1){
                switch (rtn) {
                        case 'f':
                                filter = true;
                                break;
                        default :
                                break;
                }
        }

 	group.ReadIniFile("data");

	// OpenGroup
    
        sprintf(prompt_str, "{Open group\n");
        WritePrompt(prompt_str, false);

        strcpy(group.ArrayListFile, ""); // use all arrays for exporting MBEI data

        group.UseCDF = true;
        group.DcpInWorking = true;

        time_t startTime;
        time_t endTime;
        time(&startTime);
        if (!(cdf.Read(group.CDFName, false, "") && group.OpenGroup())) {
               
                sprintf(prompt_str, "Opening group not completed}\n");
                WritePrompt(prompt_str, false);
              
                return 1;
        } else {
                group.GroupOpened = true;
                time(&endTime);
           
		sprintf(prompt_str, "Open Finished in %.0lf seconds}\n", difftime(endTime, startTime));
                WritePrompt(prompt_str, false);
          
        }
        // Normalize:
        // baseline array determined by group.FindBaseline() (not in mpi version!)
        
        sprintf(prompt_str, "{Normalization...\n");
        WritePrompt(prompt_str, false);

        time(&startTime);
        if (!group.Normalize(false)) {
		sprintf(prompt_str, "Normalization not completed}\n");
                WritePrompt(prompt_str, false);
                #endif
                return 1;
        } else {
                time(&endTime);
              
                sprintf(prompt_str, "Normalization Finished in %.0lf seconds}\n", difftime(endTime, startTime));
                WritePrompt(prompt_str, false);
        }	

 //Model-based expression: more details in CMainFrame::OnModel()

	group.StartingGene = 0;
        group.EndingGene = cdf.NumUnit;
    
        sprintf(prompt_str, "{Model-based expression...\n");
        WritePrompt(prompt_str, false);

        time(&startTime);

        if (!group.Model()) {
 
                sprintf(prompt_str, "Expression calculation not completed}\n");
                WritePrompt(prompt_str, false);

                return 1;
        } else {
                time(&endTime);

                sprintf(prompt_str, "Expression calculation Finished in %.0lf}\n", difftime(endTime, startTime));
                WritePrompt(prompt_str, false);
    
        }
	group.modulo2= true;
	group.Write2();
	if (filter){
                sprintf(group.FilterOutputList, "%s%cfiltered_gene.xls", group.WorkingDir, FILE_SEP);
                group.FilterGenes();
                sprintf(group.FilterInputList, "%s%cfiltered_gene.xls", group.WorkingDir, FILE_SEP);
        }
        //sprintf(group.FilterInputList, "%s%cfiltered_gene.xls", group.WorkingDir, FILE_SEP);
        time(&startTime);
        group.CompareSamples();
        time(&endTime);
        sprintf(prompt_str, "Compare Samples Finished in %s}\n", time_diff(startTime, endTime));
                WritePrompt(prompt_str, false);
        sprintf(group.GeneListFile, "%s%cdata compare result.xls", group.WorkingDir, FILE_SEP);

        if (!group.Clustering()) {
                WritePrompt("Clustering calculation not completed}\n");
                return 1;
        }


return 0;

}
