# Supplementary material for: A Web-based and Grid-enabled dChip version for the analysis of large sets of gene expression data
Source: BMC Bioinformatics. 2008 Nov 13;9:480. doi: 10.1186/1471-2105-9-480 (PMC2596147; doi:10.1186/1471-2105-9-480)
Supplement: Additional file 1 — Source code. The archive contains the source code of modified dChip. [file 1471-2105-9-480-S1.gz › gdchip/main3.cpp]

#include "stdafx.h" // // for VC++'s use; a blank file for console version

#include "cdf.h"
#include "group.h"
#include "array_list.h"

#if !defined(WIN32)
#include <getopt.h> // for command line parameters
#endif

#include <stdio.h>
#include <string>

bool readIni(char * ini)
{
        ifstream in;

        in.open(ini);
        if (!in) {
                sprintf(prompt_str, "Cannot read configuration file %s\n", ini);
                WritePrompt(prompt_str);
                return 1;
        } else {
                in.close();
                char *pos = strrchr(ini, '.');
                if (pos) *pos = '\0';
                group.ReadIniFile(ini);
        }
}

//05/02: dChip console version

int main( int argc, char **argv) {

	//Quiet = false;
	Calculating = true;
	group.DcpInWorking = true;
	group.modulo3 = true;
	bool filter = false;
	bool IniFile = false;
	#if !defined(WIN32) // read arguments from command line
	// READ command line flags
	int rtn;
	while((rtn = getopt(argc, argv, "fi:")) != -1){
		switch (rtn) {
			case 'i':
                                readIni(optarg);
                                IniFile = true;
                                break;
			case 'f':
				filter = true;
				break;
			default :
				break;
		}
	}

	// Read in data in the configuration file
	// specify CDF_FILE, DATA_PATH, WORKING_DIR etc. in "dchip.ini"
	// or other configuration file

	if (!IniFile){
		group.ReadIniFile("data");

	}

	#endif

	// OpenGroup
        sprintf(prompt_str, "{Open group %s", group.GroupName);
        WritePrompt(prompt_str);

	group.UseCDF = true;
	group.DcpInWorking = true;
	group.ReadDcp = true;

	time_t startTime;
	time_t endTime;
        time(&startTime);
	if (!(cdf.Read(group.CDFName, false, "") && group.OpenGroup())) {
		WritePrompt("Read data not completed\n", false, BLUE);
		return 1;
	} else {
		group.GroupOpened = true;
                time(&endTime);
                sprintf(prompt_str, "Finished in %s}\n", time_diff(startTime,
                        endTime));
                WritePrompt(prompt_str, false, BLUE);
	}

	if (filter){
                sprintf(group.FilterOutputList, "%s%cfiltered_gene.xls", group.WorkingDir, FILE_SEP);
                group.FilterGenes();
                sprintf(group.FilterInputList, "%s%cfiltered_gene.xls", group.WorkingDir, FILE_SEP);
        }
	//sprintf(group.FilterInputList, "%s%cfiltered_gene.xls", group.WorkingDir, FILE_SEP);
        time(&startTime);	
	group.CompareSamples();
        time(&endTime);
	sprintf(prompt_str, "Compare Samples Finished in %s}\n", time_diff(startTime, endTime));
                WritePrompt(prompt_str, false);
	sprintf(group.GeneListFile, "%s%c%s_compare_result.xls", group.WorkingDir, FILE_SEP, group.GroupName);

	if (!group.Clustering()) {
		WritePrompt("Clustering calculation not completed}\n");
		return 1;
	}


	group.Write();

	return 0;

}
