# Supplementary material for: A Web-based and Grid-enabled dChip version for the analysis of large sets of gene expression data
Source: BMC Bioinformatics. 2008 Nov 13;9:480. doi: 10.1186/1471-2105-9-480 (PMC2596147; doi:10.1186/1471-2105-9-480)
Supplement: Additional file 1 — Source code. The archive contains the source code of modified dChip. [file 1471-2105-9-480-S1.gz › gdchip/sample_info.cpp]

#include "stdafx.h"

#include <fstream>

#include "cdf.h"
#include "group.h"
#include "gene_info.h"
#include "sample_info.h"
#include "array_list.h"
#include "my_math.h"

#define MATHLIB_STANDALONE
#include "Rmath.h"


SAMPLE_INFO sample_info;

#if defined (_WINDOWS)
int INFO_COL::AddCategory(CString cate_name, int col) {
	if (cate_name == "")
		return -1;

	cate_name.TrimLeft();
	cate_name.TrimRight();

	for (int i = 0; i < NumCategory; i ++) {
		if (CateName[i].CompareNoCase(cate_name) == 0) {
			NumSample ++;
			NumCateSample[i] ++;

			return i;
		}
	}

	// add a new category
	if (NumCategory == MAX_COL_CATEGORY) {
		WritePrompt(CString("    Error: number of categories of column ")
			+ "'" + ColName + "'" + " exceeds limit", false, RED);
		
		return -2; // error
	} else {
		CateName[NumCategory] = cate_name;
		/*if (NumCategory < NUM_BASIC_COLOR)
			CateColor[NumCategory] = BasicColor[NumCategory];
		else {*/
			int len = cate_name.GetLength();
			int name_num = 1;
			for (int i = 0; i < len; i ++)
				name_num *= (cate_name[i] + 1);

			CateColor[NumCategory] = RandColor(name_num * (col + 1) * 8);
		//}
		

		NumSample ++;
		NumCateSample[NumCategory] ++;

		NumCategory ++;
		return NumCategory - 1;
	}

}
#else
int INFO_COL::AddCategory(char *cate_name, int col) {
	if (cate_name == "")
		return -1;

	cate_name = trim_left(cate_name);
	trim_right(cate_name);

	for (int i = 0; i < NumCategory; i ++) {
		if (my_stricmp(CateName[i], cate_name) == 0) {
			NumSample ++;
			NumCateSample[i] ++;

			return i;
		}
	}

	// add a new category
	if (NumCategory == MAX_COL_CATEGORY) {
		sprintf(prompt_str, "    Error: number of categories of column '%s' exceeds limit", ColName);
		WritePrompt(prompt_str, false, RED);
		
		return -2; // error
	} else {
		CateName[NumCategory] = cate_name;
		/*if (NumCategory < NUM_BASIC_COLOR)
			CateColor[NumCategory] = BasicColor[NumCategory];
		else {*/
			int len = strlen(cate_name);
			int name_num = 1;
			for (int i = 0; i < len; i ++)
				name_num *= (cate_name[i] + 1);

			CateColor[NumCategory] = RandColor(name_num * (col + 1) * 8);
		//}
		

		NumSample ++;
		NumCateSample[NumCategory] ++;

		NumCategory ++;
		return NumCategory - 1;
	}

}

#endif

double SAMPLE_INFO::GetPValue(int info_col, int cate, int k, int x) {
/*
	//double m = InfoCol[info_col].NumCateSample[cate];
	//double n = InfoCol[info_col].NumSample - m;
	double m = array_list.InfoCol[info_col].NumCateSample[cate];
	double n = array_list.InfoCol[info_col].NumSample - m;

	double q = max(x - 1, 0);
	
	double pvalue = phyper(q, m, n, k, false, false); // a R function
	return fabs(pvalue);*/

}

void SAMPLE_INFO::Reset() {
	CurCol = -1;
	CurCate = -1;

	if (InfoRow) 
		delete InfoRow;
	InfoRow = NULL;
	
	NumInfoCol = 0;
	for (int i = 0; i < MAX_INFO_COL; i ++) {
		InfoCol[i].Reset();
	}

	
}

bool SAMPLE_INFO::HasCategory(int array, int col, int cate) {
	return InfoRow[array].CategoryIdx[col] == cate;
}

int SAMPLE_INFO::FindCategoryArray(int col, int cate) {
	for (int i = 0; i < group.NumArray; i ++) {
		if (HasCategory(i, col, cate)) {
			return i;
		}
	}
	return -1;
}
#if defined (_WINDOWS)
bool SAMPLE_INFO::ReadFile(CString file) {
	Reset();

	if (file == "") {
		return false;
	}

	#if defined(WIN32)
	ifstream in(file, ios::nocreate);
	#else
	ifstream in(file);
	#endif

	if (!in) { // use all arrays
		WritePrompt(CString("  Reading sample information file '") + 
			file + "' failed\n", false, RED);
		return false;

	} else {

		WritePrompt(CString("  Reading sample information file '") + 
			file + "'...");
	}

			
	// Read the first header line, which contains category names
	in.getline(info_line, LONG_LINE);
	char *pos = info_line;
	char *next = set_next_tab_zero(pos);
	if (!next) {
		WritePrompt(CString("    Error: only one column is in the sample "
			"information file; Make sure the file is saved in text format in "
			"Excel by 'File/Save As/Save as type: Text (Tab delimited)'\n"), false, RED);
		return false;
	}

	NumInfoCol = 0;

	pos = next + 1;
	next = set_next_tab_zero(pos);
	if (next) { // has more than 2 columns, get column headers

		while (next) {
			// assume there is a word after a tab
			pos = next + 1;
			next = set_next_tab_zero(pos);
			CString name = pos;

			InfoCol[NumInfoCol].Numeric = (name.Find("(numeric)") != -1);
			InfoCol[NumInfoCol].ColName = name;

			NumInfoCol ++;
			if (NumInfoCol >= MAX_INFO_COL) {
				WritePrompt("    Error: Number of sample information columns exceeds limit",
					false, RED);
				return false;

			}
		}

	}

	// read in the rest of lines

	InfoRow = new INFO_ROW[group.NumArray];
	if (!InfoRow) {
		WritePrompt("    Memory allocation for gene information failed", false, RED);
		return false;
	}

	int cnt = 0;
	//WritePrompt("    Sample 0", OVERWRITE_FIRST);

	while (true) {
		in.getline(info_line, LONG_LINE);
		if (info_line[0] == '\0')
			break;
		
		pos = info_line;
		next = set_next_tab_zero(pos);

		int array = group.FindChipName(pos);

		if (next) { // get sample name, and search it if array name is not found,
			// for exteranl data file
			pos = next + 1;
			next = set_next_tab_zero(pos);
			if (array == -1)
				array = group.FindChipName(pos);
			else { // replace array name by sample name
				if (strlen(pos) > 0) {
					strcpy(group.ChipName[array], pos);
					trim_right(group.ChipName[array]);
				}
			}
		}

		if (array != -1) {
			
			int col = 0;
			if (next) { // has more than 2 columns, get column headers
				while (next) {
					// assume there is a word after a tab
					pos = next + 1;
					next = set_next_tab_zero(pos);
					if (pos[0] && pos[0] != ' ') { // some cells in the table may be blank
						// and thus set zero by the command in the last line
						if (!InfoCol[col].Numeric) {
							int cate = InfoCol[col].AddCategory(pos, col);
							if (cate == -2) { // error
								Reset();
								return false;
							} else {
								InfoRow[array].CategoryIdx[col] = (short)cate;
							}
						} else {
							InfoRow[array].Value[col] = (float)atof(pos);
						}
					}
					col ++;
				}

			} 

			if (cnt % 5 == 0) {
				YieldControl();
			}

			cnt ++;
		} 
		
		
	}

	if (cnt == 0) {
		WritePrompt("    No sample information found for the current arrays; "
			"probably wrong sample information file\n", false, RED);
		Reset();
		return false;
	} else {

		Standardize();
		CString str;
		str.Format("    Read %d sample information columns (besides the first two columns) for %d arrays\n", 
			NumInfoCol, cnt);
		WritePrompt(str);
	}

	return true;
}

int SAMPLE_INFO::FindColName(CString col_name) {
	int col = -1;
	for (int i = 0; i < NumInfoCol; i ++) {
		if (InfoCol[i].ColName.CompareNoCase(col_name) == 0) {
			col = i;
			break;
		}
	}

	if (col == -1) {
		WritePrompt("    No sample information column named '" + col_name + "'", 
			false, RED);
	} else 
		WritePrompt("    Use sample information column '" + col_name + "'");

	return col;
}

bool SAMPLE_INFO::WriteClsFile(CString file, int col) {
	
	ofstream out(file);

	if (!out) {
		WritePrompt("    Writing GeneCluster class file failed", false, RED);
		return false;
	}

	if (col >= NumInfoCol) {
		WritePrompt("    No such sample info column when writing GeneCluster class file", false, RED);
		return false;
	}

	out << array_list.NumSelected << " " 
		<< InfoCol[col].NumCategory << " 1" << endl;

	int i;

	out << "#";
	for (i = 0; i < InfoCol[col].NumCategory; i ++) {
		out << " " << InfoCol[col].CateName[i];
	}
	out << endl;

	for (i = 0; i < array_list.NumSample; i ++) {
		if (array_list.SampleSelected[i]) {
			int array = array_list.FirstArray(i);

			int cate = sample_info.InfoRow[array].
				CategoryIdx[col];
			out << cate << " ";
		}
	}
	out << endl;

	WritePrompt("  GeneCluster Class file '" + file + "' exported\n");
	return true;

}
#else

bool SAMPLE_INFO::ReadFile(char *file) {

	Reset();

	if (FileNameIsNone(file))
		return false;

	#if defined(WIN32)
	ifstream in(file, ios::nocreate);
	#else
	ifstream in(file);
	#endif

	if (!in) { // use all arrays
		sprintf(prompt_str, "  Reading sample information file '%s' failed\n", file);
		WritePrompt(prompt_str, false, RED);
		return false;

	} else {
		sprintf(prompt_str, "  Reading sample information file '%s'...", file);
		WritePrompt(prompt_str);
	}

			
	// Read the first header line, which contains category names
	in.getline(info_line, LONG_LINE);
	char *pos = info_line;
	char *next = set_next_tab_zero(pos);
	if (!next) {
		sprintf(prompt_str, "    Error: only one column is in the sample "
			"information file; Make sure the file is saved in text format in "
			"Excel by 'File/Save As/Save as type: Text (Tab delimited)'\n");
		WritePrompt(prompt_str, false, RED);
		return false;
	}

	NumInfoCol = 0;

	pos = next + 1;
	next = set_next_tab_zero(pos);
	if (next) { // has more than 2 columns, get column headers

		while (next) {
			// assume there is a word after a tab
			pos = next + 1;
			next = set_next_tab_zero(pos);
			char *name = pos;

			InfoCol[NumInfoCol].Numeric = (strstr(name, "(numeric)") != NULL);
			InfoCol[NumInfoCol].ColName = name;

			NumInfoCol ++;
			if (NumInfoCol >= MAX_INFO_COL) {
				WritePrompt("    Error: Number of sample information columns exceeds limit",
					false, RED);
				return false;

			}
		}

	}

	// read in the rest of lines

	InfoRow = new INFO_ROW[group.NumArray];
	if (!InfoRow) {
		WritePrompt("    Memory allocation for gene information failed", false, RED);
		return false;
	}

	int cnt = 0;
	//WritePrompt("    Sample 0", OVERWRITE_FIRST);

	while (true) {
		in.getline(info_line, LONG_LINE);
		if (info_line[0] == '\0')
			break;
		
		pos = info_line;
		next = set_next_tab_zero(pos);

		int array = group.FindChipName(pos);

		if (next) { // get sample name, and search it if array name is not found,
			// for exteranl data file
			pos = next + 1;
			next = set_next_tab_zero(pos);
			if (array == -1)
				array = group.FindChipName(pos);
			else { // replace array name by sample name
				if (strlen(pos) > 0) {
					strcpy(group.ChipName[array], pos);
					trim_right(group.ChipName[array]);
				}
			}
		}

		if (array != -1) {
			
			int col = 0;
			if (next) { // has more than 2 columns, get column headers
				while (next) {
					// assume there is a word after a tab
					pos = next + 1;
					next = set_next_tab_zero(pos);
					if (pos[0] && pos[0] != ' ') { // some cells in the table may be blank
						// and thus set zero by the command in the last line
						if (!InfoCol[col].Numeric) {
							int cate = InfoCol[col].AddCategory(pos, col);
							if (cate == -2) { // error
								Reset();
								return false;
							} else {
								InfoRow[array].CategoryIdx[col] = (short)cate;
							}
						} else {
							InfoRow[array].Value[col] = (float)atof(pos);
						}
					}
					col ++;
				}

			} 

			if (cnt % 5 == 0) {
				YieldControl();
			}

			cnt ++;
		} 
		
		
	}

	if (cnt == 0) {
		WritePrompt("    No sample information found for the current arrays; "
			"probably wrong sample information file\n", false, RED);
		Reset();
		return false;
	} else {

		Standardize();
		char *str;
		sprintf(str, "    Read %d sample information columns (besides the first two columns) for %d arrays\n", NumInfoCol, cnt);
		WritePrompt(str);
	}

	return true;
}

int SAMPLE_INFO::FindColName(char *col_name) {
	int col = -1;
	for (int i = 0; i < NumInfoCol; i ++) {
		if (my_stricmp(InfoCol[i].ColName, col_name) == 0) {
			col = i;
			break;
		}
	}

	if (col == -1) {
		sprintf(prompt_str, "    No sample information column named '%s'", col_name);
		WritePrompt(prompt_str, false, RED);
	} else{
		sprintf(prompt_str, "    Use sample information column '%s'", col_name);
		WritePrompt(prompt_str);
	}
	return col;
}

bool SAMPLE_INFO::WriteClsFile(char *file, int col) {
	
	ofstream out(file);

	if (!out) {
		WritePrompt("    Writing GeneCluster class file failed", false, RED);
		return false;
	}

	if (col >= NumInfoCol) {
		WritePrompt("    No such sample info column when writing GeneCluster class file", false, RED);
		return false;
	}

	out << array_list.NumSelected << " " 
		<< InfoCol[col].NumCategory << " 1" << endl;

	int i;

	out << "#";
	for (i = 0; i < InfoCol[col].NumCategory; i ++) {
		out << " " << InfoCol[col].CateName[i];
	}
	out << endl;

	for (i = 0; i < array_list.NumSample; i ++) {
		if (array_list.SampleSelected[i]) {
			int array = array_list.FirstArray(i);

			int cate = sample_info.InfoRow[array].
				CategoryIdx[col];
			out << cate << " ";
		}
	}
	out << endl;

	sprintf(prompt_str, "  GeneCluster Class file '%s' exported\n", file);
	WritePrompt(prompt_str);
	return true;

}

#endif

void SAMPLE_INFO::Standardize() {

	// standardize numeric rows
	double *vec = new double[group.NumArray];

	for (int i = 0; i < NumInfoCol; i ++) {

		if (InfoCol[i].Numeric) {
			for (int j = 0; j < group.NumArray; j ++) 
				vec[j] = InfoRow[j].Value[i];
			
			standardize(vec, group.NumArray);
			
			for (int j = 0; j < group.NumArray; j ++)
				InfoRow[j].StdValue[i] = (float)vec[j];
		}
	}
	delete vec;
}
