# Supplementary material for: A Web-based and Grid-enabled dChip version for the analysis of large sets of gene expression data
Source: BMC Bioinformatics. 2008 Nov 13;9:480. doi: 10.1186/1471-2105-9-480 (PMC2596147; doi:10.1186/1471-2105-9-480)
Supplement: Additional file 1 — Source code. The archive contains the source code of modified dChip. [file 1471-2105-9-480-S1.gz › gdchip/chromosome.h]

#if !defined(CHROMOSOME_H)
#define CHROMOSOME_H

#include "my_math.h"

#if defined(_WINDOWS)
#include "genome_info.h"
#endif

#include "snp.h"

#define DIPLOID 2

struct PARENT_STATE { // use 4 bytes to store two allele copies
	short Fa, Mo;
};

enum AFFECT_TYPE {AFFECT_UNKNOWN, UNAFFECTED, AFFECTED};
extern char *AffectedStr[];

#define NUM_LOH_CALL_TYPE 5
enum LOH_CALL_TYPE {LOH_LOSS, LOH_RET, LOH_NON_INFO, LOH_NO_CALL, LOH_CONFLICT};
extern char *LohCallStr[];

enum {SNP_HOM, SNP_HET, SNP_EITHER};

// HMM states for marker-dependent LOH inference
enum LOH_STATE_TYPE {LOSS_HOM, LOSS_HET, RET_HOM, RET_HET}; 
extern int LohStateLossRet[];
extern int LohStateHomHet[];

#define NUM_INFER_NONINFO 2
enum {INFER_LOH_HMM, INFER_LOH_BOUNDARY};
extern char *InferNoninfoStr[];

#define NUM_INFER_COPY_METHOD 3
enum {INFER_COPY_HMM, INFER_COPY_MEDIAN, INFER_COPY_READ_FILE};
extern char *InferCopyMethodStr[];

#define NUM_CHRO_METHOD 5
enum {CHRO_METHOD_LOH, CHRO_METHOD_COPY, CHRO_METHOD_LINKAGE,
	CHRO_METHOD_EXPRESSION, CHRO_METHOD_SHARING};
extern char *ChroMethodStr[];

#define NUM_CHRO_DATA 6
enum {CHRO_DATA_CALL, CHRO_DATA_LOH, CHRO_DATA_COPY, CHRO_DATA_LOG2,
	CHRO_DATA_HAPLOTYPE, CHRO_DATA_SHARING};
extern char *ChroDataStr[];

enum {USE_MARKER_ALL, USE_MARKER_THRESHOLD};
enum {ACTION_CLUSTER_SAMPLE, ACTION_EXPORT_CYTOBAND, ACTION_EXPORT_GENE};

enum {EXPORT_SNP_DATA, EXPORT_SNP_REGION};


// GVHD analysis
#define NUM_GVHD_SYMBOL 16 // paired genotype, from AA,AA to NO_CALL,NO_CALL
	// possible genotype pair of siblings, order does not matter
#define NUM_GVHD_STATE 4 // allele sharing: 0 to 2
enum {GVHD_13, GVHD_14, GVHD_23, GVHD_24}; // assume father allele is 12,
	// mother allele is 34, the first sibling is 13, here are the allele of
	// the 2nd sibling
#define NUM_ALLELE_FREQ 100
extern float GVHD_EmissionProb[NUM_ALLELE_FREQ][NUM_GVHD_STATE][NUM_GVHD_SYMBOL];

struct HAPLOTYPE { // the size of a float
	char Type; // SNP_A, SNP_B, SNP_A_B or SNP_A_B
	char FatherAllele;
	char MotherAllele; 
	char not_used;
};

#define MAX_SIG_REGION 2000
struct SIG_REGION {
	short Chro;
	int Start, End; // SNP marker
};
#if defined(_WINDOWS)
class CHROMOSOME {
public:
	//char CHROMOSOME call 
	
	char **Call; // SNP or Presence call
	float **LohCall; // represent LOH calls or P(Retention)

	float **Copy; // Inferred copy
	float **RawSignal; 
	
	float **RawSignal2; 
	
	struct UNIT_INFO {
		float SigMean, SigStd, SigMeanA, SigStdA, SigMeanB, SigStdB;
		float Curve;
	} *UnitInfo;

	// for sample clustering based on LOH, 9/11/02
	float **Distance; // between patients based on LOH status
	
	int NumChroSeg;

	int NumPermute;
	int RandomShift[MAX_CHRO_NUM]; // for permutation

	int NumSigRegion;
	SIG_REGION SigRegion[MAX_SIG_REGION]; // in marker
	int OutputRegion;
	
	float SampleLohRate[MAX_ARRAY_NUM]; // has length array_list.NumSampleGroup
	float Ploidy[MAX_ARRAY_NUM]; // of arrays
	char Gender[MAX_ARRAY_NUM]; // of arrays
	//int CopyRound;

	float CurveThreshold[NUM_CHRO_DATA], CurveMin[NUM_CHRO_DATA], 
		CurveMax[NUM_CHRO_DATA]; 
	int ChroMethod, ChroData, ChroUseMinMax;
	int CurveSample, NumOutputGene;
	int ClusterUseMarker, ClusterAction;
	bool LogRatioData; // to view CGH data
	int NumRefSample;

	int HighCopyStart, NumLowCopy;

	float ProbDisease[3]; // for ENU analysis, prob of disease given genotypes AA, aa and Aa
		// when the locus is the disease locus
	int EnuInferCall;

	CHROMOSOME();
	
	void Release();

	~CHROMOSOME() {
		Release();
	}

	bool GetData();

	bool InferLohCall();
	
	float GetDistance(int sample1, int sample2);
	bool Cluster();

	bool ChangeChro(int chro, int inc = 0);

	bool GetSignal();
	bool GetSnpCall();

	void ChangeCurveThreshold(int inc);

	bool ExportSnpData(CString file);
	bool ExportSigRegion(CString file);
	bool GetSigRegion(bool show_message = false);
	bool SnpSignificant(int unit, float value = 0);
	bool PosSignificant(int chro, float pos);
	
	int Row2Unit(int row);
	int Unit2Row(int unit);
	
	bool GetCurve();
	bool ReadWriteCurveFile(bool read);

	void CompareInfer();
	
	bool GetSampleLohRate(bool observed);

	char *SnpCallNum(int chro, int start, int end);
	
	void ChangeDisplay(int data_change);

	float GetSignalValue(int sample, int unit);

	bool GetAlleleImbalance();
	
	bool GetStatistic(bool permute, float &min_score, float &max_score);
	bool PermuteData();
	
	void GetCurveRange();
	bool ExportCytoband();
	void GetPloidy();

	bool InferCopyNumber(int sample);
	bool ReadCopyNumberFile();
	//void SmoothSmallRegion();

	void CheckHaplotypeBlock();
	float HaplotypeFreq(int sample_grp, int chro, int start, int end);
	bool InferNoninformative();

	void LohResolution();
	void TumorOnlyTable1();

	bool ENU();
	bool AlleleSharingAnalysis();
	float GetGVHD_Emission(float freqA, int state, int symbol);
	void EstimateAlleleFreq();

	float State2Copy(int state);
	int Copy2State(float copy);
	void GetPSCN(PARENT_STATE *state, float &fa_copy, float &mo_copy);

	void CompareToPCR();
	void MedianSmooth();
};

extern CHROMOSOME chromo;
#endif

#endif 
