# Supplementary material for: A Web-based and Grid-enabled dChip version for the analysis of large sets of gene expression data
Source: BMC Bioinformatics. 2008 Nov 13;9:480. doi: 10.1186/1471-2105-9-480 (PMC2596147; doi:10.1186/1471-2105-9-480)
Supplement: Additional file 1 — Source code. The archive contains the source code of modified dChip. [file 1471-2105-9-480-S1.gz › gdchip/gene_info.cpp]

#include "stdafx.h"

#include <math.h>

#include "gene_info.h"
#include "my_math.h"
#include "term.h"
#include "cdf.h"
#include "group.h"

#define MATHLIB_STANDALONE

#include "Rmath.h"

char info_line[LONG_LINE];

#if defined(_WINDOWS)
CString FuncColName[MAX_FUNC_COL];
#else
char *FuncColName[MAX_FUNC_COL];
#endif

int FuncColIcon[MAX_FUNC_COL];

COLORREF RandColor(int idx) {
	#define BASE_COL 40
	#define RAND_COL (255 - BASE_COL)

	idx += 1; // avoid 0
	int col1 = BASE_COL + (idx * 33) % RAND_COL;
	int col2 = BASE_COL + (idx * 55) % RAND_COL;
	int col3 = BASE_COL + (idx * 77) % RAND_COL;
	
	//int col3 = (255 * 2 - col1 - col2); // avoid all white
	
	return RGB(col1, col2, col3);
}

double GENE_FUNC::GetPValue(int func, int k, int x) {

	double m = TotalGene[func];
	double n = TotalGeneHasFunc - m;
	double q = max(x - 1, 0);
	
	double pvalue = phyper(q, m, n, k, false, false); // a R function
	return fabs(pvalue); // some times rounding error may lead to negative values
	// e.g. phyper(5, 61, 5009-61, 49, F, F)

}
#if defined(_WINDOWS)
int GENE_FUNC::AddFunction(CString function_name, bool add_name, bool add_count) {
	// also has the look-up function
	int index = -1;

	int low, mid, high;
	if (!IsFuncIndexNumeric) {
		for (int i = 0; i < NumFunction; i ++) {

			if (FunctionName[i] == function_name) {
				index = i;
			}
		} 
	} else {
		// binary serach
		int func_id = atoi(function_name);
		low = 0, high = NumFunction - 1;

		while (low <= high) {
			mid = (low + high) / 2;

			if (FuncID[mid] == func_id) {
				index = mid;
				break;
			} else if (FuncID[mid] < func_id) {
				low = mid + 1;
			} else { //FuncID[mid] > func_id
				high = mid - 1;
			}
		}

	}

	if (index == -1) { // didn't find
		if (!add_name)
			return -1;
		else { // add the entry

			if (NumFunction == MAX_GENE_FUNCTION) {
				WritePrompt("    Error: number of functional terms exceeds limit", false, RED);
				return -1;
			} else { // add the function name
				FunctionName[NumFunction] = function_name;
				FuncColor[NumFunction] = RandColor(NumFunction);
			}

			index = NumFunction;
			NumFunction ++;
		}

	}

	if (add_name && add_count)
		TotalGene[index] ++;

	return index;
}
#else
int GENE_FUNC::AddFunction(char *function_name, bool add_name, bool add_count) {
	// also has the look-up function
	int index = -1;

	int low, mid, high;
	if (!IsFuncIndexNumeric) {
		for (int i = 0; i < NumFunction; i ++) {

			if (!strcmp(FunctionName[i], function_name)) {
				index = i;
			}
		} 
	} else {
		// binary serach
		int func_id = atoi(function_name);
		low = 0, high = NumFunction - 1;

		while (low <= high) {
			mid = (low + high) / 2;

			if (FuncID[mid] == func_id) {
				index = mid;
				break;
			} else if (FuncID[mid] < func_id) {
				low = mid + 1;
			} else { //FuncID[mid] > func_id
				high = mid - 1;
			}
		}

	}

	if (index == -1) { // didn't find
		if (!add_name)
			return -1;
		else { // add the entry

			if (NumFunction == MAX_GENE_FUNCTION) {
				WritePrompt("    Error: number of functional terms exceeds limit", false, RED);
				return -1;
			} else { // add the function name
				sprintf(FunctionName[NumFunction], function_name);
				FuncColor[NumFunction] = RandColor(NumFunction);
			}

			index = NumFunction;
			NumFunction ++;
		}

	}

	if (add_name && add_count)
		TotalGene[index] ++;

	return index;
}
#endif

void GENE_FUNC::Print() {
	// 3/29/05: debug purpose

	#if defined(_WINDOWS)
	CString file = "c:\\tmp\\gene_func.xls";
	#else
	MEDIUM_STRING file;
	sprintf(file, "%s%cTempData%cgene_func.xls", group.WorkingDir, FILE_SEP, FILE_SEP);
	#endif

	ofstream out(file);
	out << endl;
	for (int i = 0; i < NumFunction; i ++) {
		out << FuncID[i] << "\t" << FunctionName[i] << "\t"
			<< TotalGene[i] << endl;
	}
	out.close();
	//GotoLink(file); // should be the same as the index file if Affy probe sets are not omited
}
#if defined(_WINDOWS)
bool GENE_INFO::ExportGeneList(CString file, int num_func, int *func,
	int func_col, int combine) {
	ofstream out(file);

	CString str;
	WritePrompt("{Output gene list file by functional annotation", false, BLUE);

	if (!Info || !out) {
		str.Format("  No gene info file used or writing file '%' failed; "
			"does file name contain special characters?", file);
		WritePrompt(str, false, RED);
		return false;
	}

	int cnt = 0;
	for (int i = 0; i < cdf.NumUnit; i ++) {
		bool output;

		if (combine == 0) { // union
			output = false;
			for (int j = 0; j < num_func; j ++) {
				if (Info[i].HasFunction(func[j], func_col)) {
					output = true;
					break;
				}
			}
		} else { // combine == 1, intersection
			output = true;
			for (int j = 0; j < num_func; j ++) {
				if (!Info[i].HasFunction(func[j], func_col)) {
					output = false;
					break;
				}
			}
		}

		
	
		if (output) {
			cnt ++;
			out << cdf.Unit[i].UnitName << "\t"	<< Info[i].GeneName << endl;
		}
				
	}
	
	InsertExcelFile(file);

	str.Format("  %d probe sets are saved in file '%s'", cnt, file);		
	WritePrompt(str);
	WritePrompt("Finished}\n", false, BLUE);
		
	return true;

}
#else
bool GENE_INFO::ExportGeneList(char *file, int num_func, int *func,
	int func_col, int combine) {
	ofstream out(file);

	MEDIUM_STRING str;
	WritePrompt("{Output gene list file by functional annotation", false, BLUE);

	if (!Info || !out) {
		sprintf(str, "  No gene info file used or writing file '%' failed; "
			"does file name contain special characters?", file);
		WritePrompt(str, false, RED);
		return false;
	}

	int cnt = 0;
	for (int i = 0; i < cdf.NumUnit; i ++) {
		bool output;

		if (combine == 0) { // union
			output = false;
			for (int j = 0; j < num_func; j ++) {
				if (Info[i].HasFunction(func[j], func_col)) {
					output = true;
					break;
				}
			}
		} else { // combine == 1, intersection
			output = true;
			for (int j = 0; j < num_func; j ++) {
				if (!Info[i].HasFunction(func[j], func_col)) {
					output = false;
					break;
				}
			}
		}

		
	
		if (output) {
			cnt ++;
			out << cdf.Unit[i].UnitName << "\t"	<< Info[i].GeneName << endl;
		}
				
	}
	
	InsertExcelFile(file);

	sprintf(str, "  %d probe sets are saved in file '%s'", cnt, file);
	WritePrompt(str);
	WritePrompt("Finished}\n", false, BLUE);
		
	return true;

}
#endif

void GENE_INFO::Reset() {
	if (Info) 
		delete [] Info;
	Info = NULL;
	
	NumFuncCol = 0;
	CurFuncCol = -1;
	CurFunc = -1;
	LastKeyword = "";

}

#if defined(_WINDOWS)
bool GENE_INFO::ReadFile(CString file, bool original) {

	if (FileNameIsNone(file))
		return false;

	int i;
	if (original) {
		Reset();

		for (i = 0; i < MAX_FUNC_COL; i ++)
			gene_func[i].Reset();
	}

	ifstream in(file, ios::nocreate);

	if (!in) { // use all arrays
		WritePrompt(CString("  Reading gene information file '") + 
			file + "' failed\n", false, RED);
		return false;
			
	} else {

		WritePrompt(CString("  Reading gene information file '") +
			file + "'...");
	}

	in.getline(info_line, LONG_LINE);

	// handle the first line
	char *pos = strstr(info_line, "Identifier"); // skip "Probe Set Name"
	if (pos)
		pos = strstr(pos, "Name");
	if (!pos) {
		WritePrompt("  Not a gene information file or not saved in tab-delimited text format;"
			"For SNP array, specify genome info file at 'Analysis/Chromosome' (no gene info file is needed)",
			false, RED);
		WritePrompt(CString("    Header line: ") + info_line);
		return false;
	}

	pos = strchr(pos, '\t') + 1;
	NumFuncCol = 0;
	while (true) {
		char *next = set_next_tab_zero(pos);
		CString column_name = pos;

		if (column_name == "Description")
			break;

		if (NumFuncCol == MAX_FUNC_COL) {
			WritePrompt("    Error: The number of gene annotational columns exceeds limit; you may try the latest dChip", 
				false, RED);
			return false;
		}

		FuncColName[NumFuncCol] = column_name;

		FuncColIcon[NumFuncCol] = ICON_CLUSTER;
		if (FuncColName[NumFuncCol] == "Chromosome" || 
			FuncColName[NumFuncCol] == "Cytoband") 
			FuncColIcon[NumFuncCol] = ICON_CHROMOSOME;
		 else if (FuncColName[NumFuncCol] == "Pathway")
			FuncColIcon[NumFuncCol] = ICON_PATHWAY;
		 else if (FuncColName[NumFuncCol].Find("Domain") != -1)
			FuncColIcon[NumFuncCol] = ICON_DOMAIN;


		NumFuncCol ++;
		pos = next + 1;
	}

	for (i = 0; i < NumFuncCol; i ++) {
		int txt_file = FuncColName[i].Find(".txt") != -1;
		int xls_file = FuncColName[i].Find(".xls") != -1;

		bool numeric = txt_file || xls_file;
		gene_func[i].IsFuncIndexNumeric = numeric;

		if (numeric) {
			
			CString func_file = file;

			if (txt_file) {
				int pos = func_file.ReverseFind(FILE_SEP);
				func_file = func_file.Left(pos + 1) + FuncColName[i];
			} else { // V1.3+
				int pos = func_file.ReverseFind('.');
				func_file = func_file.Left(pos) + " " + FuncColName[i];
			}


			if (!gene_func[i].ReadFile(func_file))
				return false;
			
			FuncColName[i] = FuncColName[i].Left(FuncColName[i].Find("."));
		}
	}
	
	if (original) {
		Info = new INFO[cdf.NumUnit];
		if (!Info) {
			WritePrompt("  Memory allocation for gene information failed", false, RED);
			return false;
		}
	}

	WritePrompt("    Gene 0", OVERWRITE_FIRST);
	int cnt = 0;
	
	while (1) {

		in.getline(info_line, LONG_LINE);
		if (strlen(info_line) == 0)
			break;
		char *pos = info_line;

		char *next = set_next_tab_zero(pos);

		int unit = cdf.FindUnitName(pos);

		if (unit != -1) {
			if (original) 
				Info[unit].Reset();

			if (next) {
				pos = next + 1;
				next = set_next_tab_zero(pos);

				if (*pos || original)
					Info[unit].Acc = pos;
			} 

			if (next) {
				pos = next + 1;
				next = set_next_tab_zero(pos);
				if (*pos || original)
					Info[unit].LocusLink = pos;
			} 

			if (next) {
				pos = next + 1;
				next = set_next_tab_zero(pos);
				if (*pos || original)
					Info[unit].GeneName = pos;
			} 

			for (i = 0; i < NumFuncCol; i ++) {
				if (next) {
					pos = next + 1;
					next = set_next_tab_zero(pos);
					if (*pos || original)
						Info[unit].Func[i] = pos;
				} 
			}

			if (next) {
				pos = next + 1;
				next = set_next_tab_zero(pos);
				
				if (char *pos2 = strchr(pos, 0x0D))
					*pos2 = '\0';
				
				if (*pos || original) {
					Info[unit].Descrip = pos;
					Info[unit].Descrip.Replace('\"', ' '); 
					// avoid Excel displaying problem
				}
				
			} 

			if (original && Info[unit].GeneName == "")
				Info[unit].GeneName = Info[unit].Descrip;


			cnt ++;
			if (cnt % 300 == 0) {
				if (!Calculating) {
					if (original)
						Reset();
					WritePrompt("  User stop command issued", false, RED);
					return false;
				}

				CString str;
				str.Format("    Gene %d", cnt);
				WritePrompt(str, true);
				YieldControl();

			}
		} else { // gene not found
			
			YieldControl();
			if (!Calculating) {
				if (original)
					Reset();
				WritePrompt("  User stop command issued", false, RED);
				return false;
			}
		}
		
	}

	CString str;
	str.Format("    Gene %d", cnt);
	WritePrompt(str, true);

	if (cnt == 0) {
		WritePrompt("    No gene information found for the current chip type; "
			"probably wrong gene information file", false, RED);
		if (original)
			Reset();
		return false;
	} else {
		CString str;
		str.Format("    Read gene information for %d genes", cnt);
		WritePrompt(str);

		WritePrompt("    \n    Analyzing gene annotational terms...");

		if (group.MaskRedundant) { // mask redundant probe sets before counting
			int num_unit = cdf.NumUnit;
			for (int i = 0; i < num_unit; i ++) {
				group.UnitInfo[i].Interesting = true;
				group.UnitInfo[i].GeneListUnit = i;
			}
			group.NumGeneListUnit = num_unit;
			group.DoMaskRedundant(num_unit, false);
		}

		for (i = 0; i < NumFuncCol; i ++) {
			WritePrompt("      " + FuncColName[i] + "...");
			for (int j = 0; j < cdf.NumUnit; j ++) {  
				bool omit = group.OmitAffy && cdf.IsAffyControl(j);
				bool repeat = group.MaskRedundant && !group.UnitInfo[j].Interesting;
				
				bool add_count = !omit && !repeat;

				if (!Info[j].GetFunction(i, add_count)) {
					// too many function names
					//Reset();
					sprintf(prompt_str, "    Error at probe set '%s'", 
						cdf.Unit[j].UnitName);
					WritePrompt(prompt_str, false, RED);
					return false;
				}
			}
			str.Format("      Found %d %s terms", gene_func[i].NumFunction, FuncColName[i]);
			WritePrompt(str, true);
			//if (i == 1)
			//	gene_func[i].Print();
		}


		if (NumFuncCol == 1 && gene_func[0].TotalGeneHasFunc == 0)
			NumFuncCol = 0; // for some file without any function information


		WritePrompt("");
	}

	return true;
}
#else
bool GENE_INFO::ReadFile(char *file, bool original) {

	if (FileNameIsNone(file))
		return false;

	int i;
	if (original) {
		Reset();

		for (i = 0; i < MAX_FUNC_COL; i ++)
			gene_func[i].Reset();
	}

	ifstream in(file, ios::in);

	if (!in) { // use all arrays
		sprintf(prompt_str, "  Reading gene information file '%s' failed\n", file);
		WritePrompt(prompt_str, false, RED);
		return false;
			
	} else {
		sprintf(prompt_str, "  Reading gene information file '%s'...", file);
		#ifdef MPIV
		WritePrompt(prompt_str, false, RED);
		#endif
	}

	in.getline(info_line, LONG_LINE);

	// handle the first line
	char *pos = strstr(info_line, "Identifier"); // skip "Probe Set Name"
	if (pos)
		pos = strstr(pos, "Name");
	if (!pos) {
		WritePrompt("  Not a gene information file or not saved in tab-delimited text format;"
			"For SNP array, specify genome info file at 'Analysis/Chromosome' (no gene info file is needed)",
			false, RED);

		sprintf(prompt_str, "    Header line: %s", info_line);
		WritePrompt(prompt_str);
		return false;
	}

	pos = strchr(pos, '\t') + 1;
	NumFuncCol = 0;
	while (true) {
		char *next = set_next_tab_zero(pos);
		char *column_name = pos;

		if (strstr(column_name, "Description"))
			break;

		if (NumFuncCol == MAX_FUNC_COL) {
			WritePrompt("    Error: The number of gene annotational columns exceeds limit; you may try the latest dChip", false, RED);
			return false;
		}

		//FuncColName[NumFuncCol] = column_name;
		
		FuncColName[NumFuncCol] = new char[strlen(column_name)];
		
		sprintf(FuncColName[NumFuncCol], column_name);
		
		FuncColIcon[NumFuncCol] = ICON_CLUSTER;
		
		if (strstr(FuncColName[NumFuncCol], "Chromosome") || 
			strstr(FuncColName[NumFuncCol], "Cytoband")) 
			FuncColIcon[NumFuncCol] = ICON_CHROMOSOME;
		 else if (strstr(FuncColName[NumFuncCol], "Pathway"))
			FuncColIcon[NumFuncCol] = ICON_PATHWAY;
		 else if (strstr(FuncColName[NumFuncCol], "Domain"))
			FuncColIcon[NumFuncCol] = ICON_DOMAIN;


		NumFuncCol ++;
		pos = next + 1;
	}

	for (i = 0; i < NumFuncCol; i ++) {
		//int txt_file = FuncColName[i].Find(".txt") != -1;
		//int xls_file = FuncColName[i].Find(".xls") != -1;

		int txt_file = strstr(FuncColName[i], ".txt") != NULL;
		int xls_file = strstr(FuncColName[i], ".xls") != NULL;

		bool numeric = txt_file || xls_file;
		gene_func[i].IsFuncIndexNumeric = numeric;

		if (numeric) {

			MEDIUM_STRING func_file;
			sprintf(func_file, file);

			if (txt_file) {
				char *pos = strrchr(func_file, FILE_SEP);
				char *start = func_file;
				pos = pos+1;
				int len= pos-start;
				strncpy(func_file, start, len);
				strcat(func_file, FuncColName[i]);
				WritePrompt(func_file, false, RED);
				//sprintf(func_file, "%s%s", pos, FuncColName[i]);
				//func_file = func_file.Left(pos + 1) + FuncColName[i];
			} else { // V1.3+

				char *pos = strrchr(func_file, '.');
				char *start = func_file;
				int len= pos-start;
				strncpy(func_file, start, len);
				func_file[len] = '\0';
				sprintf(func_file, "%s_%s", func_file, FuncColName[i]);
				//WritePrompt(func_file, false, RED);
				//int pos = func_file.ReverseFind('.');
				//func_file = func_file.Left(pos) + " " + FuncColName[i];
			}


			if (!gene_func[i].ReadFile(func_file))
				return false;
			
			
			char *pos = strchr(FuncColName[i], '.');
			
			char *start = FuncColName[i];
			
			int len= pos-start;
			
			strncpy(FuncColName[i], start, len);
			//FuncColName[i] = FuncColName[i].Left(FuncColName[i].Find("."));
		}
	}
	
	if (original) {
		Info = new INFO[cdf.NumUnit];
		if (!Info) {
			WritePrompt("  Memory allocation for gene information failed", false, RED);
			return false;
		}
	}
	#ifndef MPIV
	WritePrompt("    Gene 0", OVERWRITE_FIRST);
	#endif
	int cnt = 0;
	
	while (1) {

		in.getline(info_line, LONG_LINE);
		if (strlen(info_line) == 0)
			break;
		char *pos = info_line;

		char *next = set_next_tab_zero(pos);
			
		int unit = cdf.FindUnitName(pos);

		if (unit != -1) {

			if (original) 
				Info[unit].Reset();

			if (next) {
				pos = next + 1;
				next = set_next_tab_zero(pos);

				if (*pos || original)
					//Info[unit].Acc = pos;
					sprintf(Info[unit].Acc, pos);
			} 	

			if (next) {
				pos = next + 1;
				next = set_next_tab_zero(pos);
				if (*pos || original)
					//Info[unit].LocusLink = pos;
					sprintf(Info[unit].LocusLink, pos);
				
			} 

			if (next) {
				pos = next + 1;
				next = set_next_tab_zero(pos);
				if (*pos || original)
					//Info[unit].GeneName = pos;
					sprintf(Info[unit].GeneName, pos);
		
			} 

			for (i = 0; i < NumFuncCol; i ++) {
				if (next) {
					pos = next + 1;
					next = set_next_tab_zero(pos);

					if (*pos || original)
						//Info[unit].Func[i] = pos;
						sprintf(Info[unit].Func[i], pos);
				} 
			}

			if (next) {
				pos = next + 1;
				next = set_next_tab_zero(pos);
				
				if (char *pos2 = strchr(pos, 0x0D))
					*pos2 = '\0';
		
				if (*pos || original) {
					//Info[unit].Descrip = pos;
					sprintf(Info[unit].Descrip, pos);
					//Info[unit].Descrip.Replace('\"', ' ');
					// avoid Excel displaying problem
				}
				
			} 

			if (original && Info[unit].GeneName == "")
				//Info[unit].GeneName = Info[unit].Descrip;
				sprintf(Info[unit].GeneName, Info[unit].Descrip);

			cnt ++;
			if (cnt % 300 == 0) {
				if (!Calculating) {
					if (original)
						Reset();
					WritePrompt("  User stop command issued", false, RED);
					return false;
				}

				MEDIUM_STRING str;
				sprintf(str, "    Gene %d", cnt);
				#ifndef MPIV
				WritePrompt(str, true);
				#endif
				YieldControl();

			}
		} else { // gene not found
			
			YieldControl();
			if (!Calculating) {
				if (original)
					Reset();
				WritePrompt("  User stop command issued", false, RED);
				return false;
			}
		}
		
	}

	MEDIUM_STRING str;
	sprintf(str, "    Gene %d", cnt);
	#ifndef MPIV
	WritePrompt(str, true);
	#endif

	if (cnt == 0) {
		WritePrompt("    No gene information found for the current chip type; "
			"probably wrong gene information file", false, RED);
		if (original)
			Reset();
		return false;
	} else {
		MEDIUM_STRING str;
		sprintf(str,"    Read gene information for %d genes", cnt);
		#ifndef MPIV
		WritePrompt(str);
		
		WritePrompt("    \n    Analyzing gene annotational terms...");
		#endif
		if (group.MaskRedundant) { // mask redundant probe sets before counting
			int num_unit = cdf.NumUnit;
			for (int i = 0; i < num_unit; i ++) {
				group.UnitInfo[i].Interesting = true;
				group.UnitInfo[i].GeneListUnit = i;
			}
			group.NumGeneListUnit = num_unit;
			group.DoMaskRedundant(num_unit, false);
		}

		for (i = 0; i < NumFuncCol; i ++) {
			#if defined(_WINDOWS)
			WritePrompt("      " + FuncColName[i] + "...");
			#else
			sprintf(prompt_str,"      %s...", FuncColName[i]);
			#ifndef MPIV
			WritePrompt(prompt_str, false);
			#endif
			#endif
			for (int j = 0; j < cdf.NumUnit; j ++) {  
				bool omit = group.OmitAffy && cdf.IsAffyControl(j);
				bool repeat = group.MaskRedundant && !group.UnitInfo[j].Interesting;
				
				bool add_count = !omit && !repeat;

				if (!Info[j].GetFunction(i, add_count)) {
					// too many function names
					//Reset();
					sprintf(prompt_str, "    Error at probe set '%s'", 
						cdf.Unit[j].UnitName);
					WritePrompt(prompt_str, false, RED);
					return false;
				}
			}
			sprintf(str,"      Found %d %s terms", gene_func[i].NumFunction, FuncColName[i]);
			#ifndef MPIV
			WritePrompt(str, false);
			#endif
			//if (i == 1)
			//	gene_func[i].Print();
		}


		if (NumFuncCol == 1 && gene_func[0].TotalGeneHasFunc == 0)
			NumFuncCol = 0; // for some file without any function information

		#ifndef MPIV
		WritePrompt("");
		#endif
	}

	return true;
}
#endif

int compare_short( const void *arg1, const void *arg2 )
{
	short a = * (short *) arg1;
	short b = * (short *) arg2;

	return a - b;
}

bool INFO::HasFunction(int func, int col) {

	for (int i = 0; i < NumFunc[col]; i ++) {
		if (FuncIndex[col][i] == func)
			return true;
	}
	return false;
}

short func_idx[MAX_GENE_TERM];

bool INFO::GetFunction(int col, bool add_count) {
	NumFunc[col] = 0;

	#if defined(_WINDOWS)
	CString str = Func[col];

	if (str != "") {
		if (add_count)
			gene_func[col].TotalGeneHasFunc ++;
	} else
		return true;

	int pos = str.Find('|'); // first '|'
	if (pos == -1) { // add '|'
		str = '|' + str + '|';
		pos = 0;
	}
	int pos2 = str.Find('|', pos + 1); // next '|'

	int num_func = 0;
	while (pos2 != -1) {

		CString func_name = str.Mid(pos + 1, pos2 - pos - 1);

		int func_id = gene_func[col].AddFunction(func_name, true, add_count);

		if (func_id != -1) {
			if (num_func < MAX_GENE_TERM) {
				func_idx[num_func] = func_id;
				num_func ++;
			} else {
				WritePrompt("    Error: number of annotation terms per gene exceeds limit", 
					false, RED);
				return false;
			}

		} else {
			WritePrompt("    Error in INFO::GetFunction", false, RED);
			return false;
		}

		pos = pos2;
		pos2 = str.Find('|', pos + 1);
	}

	// order functions for displaying purpose
	qsort((void *)(func_idx), num_func, sizeof(short), compare_short);

	FuncIndex[col] = new short[num_func];
	NumFunc[col] = num_func;
	memcpy((void*)FuncIndex[col], (void*)func_idx, sizeof(short) * num_func);


	#else
	MEDIUM_STRING str;
	sprintf(str, Func[col]);

	//if (str != "") {
	if (strcmp(str, "")) {
		if (add_count)
			gene_func[col].TotalGeneHasFunc ++;
	} else
		return true;

	char *pos = strchr(str, '|'); // first '|'
	if (!pos) { // add '|'
		sprintf(str, "|%s|", str);
		pos = str;
	}
	char *start = pos+1;
	char *pos2 = strchr(start, '|'); // next '|'

	int num_func = 0;
	while (pos2) {

		MEDIUM_STRING func_name;

		//strncat(func_name, start, (pos2 - pos - 1));
		strncpy(func_name, start, (pos2 - pos - 1));
		func_name[pos2 - pos - 1] = '\0';
		//sprintf(prompt_str, "GENE INFO RIGA 948 FUNC_NAME =%s", func_name);
		//WritePrompt(prompt_str, false, RED);

		int func_id = gene_func[col].AddFunction(func_name, true, add_count);

		if (func_id != -1) {
			if (num_func < MAX_GENE_TERM) {
				func_idx[num_func] = func_id;
				num_func ++;
			} else {
				WritePrompt("    Error: number of annotation terms per gene exceeds limit", 
					false, RED);
				return false;
			}

		} else {
			WritePrompt("    Error in INFO::GetFunction", false, RED);
			return false;
		}

		pos = pos2;
		start = pos+1;
		pos2 = strchr(start, '|');
	}

	// order functions for displaying purpose
	qsort((void *)(func_idx), num_func, sizeof(short), compare_short);

	FuncIndex[col] = new short[num_func];
	NumFunc[col] = num_func;
	memcpy((void*)FuncIndex[col], (void*)func_idx, sizeof(short) * num_func);


	#endif
	return true;
}


bool FUNC_CLUSTER::Insert(int node, bool gene_cluster, int index, int index2) {
	
	if (Number >= MAX_ARRAY_NUM) {
		WritePrompt("    Number of significant functional clusters exceeds limit; you may set "
			"a more stringent treshold at 'Tools/Options/Clustering/P value threshold'", 
			false, RED);
		//Number = 0; // reset
		return false;
	}

	Node[Number] = node;
	GeneCluster[Number] = gene_cluster;
	Index[Number] = index;
	Index2[Number] = index2;

	Number ++;
	return true;

}
#if defined(_WINDOWS)
int GENE_INFO::FindGeneName(CString name) {
	for (int i = 0; i < cdf.NumUnit; i ++) {
		if (Info[i].GeneName == name)
			return i;
	}
	return -1;
}
int GENE_INFO::FindKeyword(CString keyword) {
	// return the next probe having the keyword
	static start = 0;

	keyword.MakeUpper();
	for (int i = start; i < start + cdf.NumUnit; i ++) {
		int unit = i % cdf.NumUnit;

		if (MatchKeyword(unit, keyword)) {
			start = unit + 1;
			LastKeyword = keyword;
			return unit;
		}
	}

	return -1;

}

bool GENE_INFO::MatchKeyword(int unit, CString keyword) {

	// keyword is already upper

	if (keyword.Left(1) != '*')
		keyword = "*" + keyword;
	if (keyword.Right(1) != '*')
		keyword = keyword + "*";

	char wildcard[70]; // keyword is less than 50 in length
	strcpy(wildcard, keyword);

	strcpy(info_line, Info[unit].GeneName);
	my_strupr(info_line);
	bool found = wildcardfit(wildcard, info_line);

	if (found)
		return true;

	strcpy(info_line, Info[unit].Descrip);
	my_strupr(info_line);
	found = wildcardfit(wildcard, info_line);

	return found;
}

void GENE_INFO::ExportGeneListKeyword(CString file, CString keyword) {

	if (!Info) {
		MessageBox(NULL, "No gene information available", NULL, MB_OK);
		return;
	}

	ofstream out(file);

	if (!out) {
		MessageBox(NULL, "File writing error", NULL, MB_OK);
		return;
	}

	int cnt = 0;

	keyword.MakeUpper();
	for (int i = 0; i < cdf.NumUnit; i ++) {

		if (MatchKeyword(i, keyword)) {

			if (group.LocusLinkName) {
				out << cdf.Unit[i].UnitName << "\t"
					<< Info[i].GeneName << endl;
			} else
				out << cdf.Unit[i].UnitName << "\t"
					<< Info[i].Descrip << endl;

			cnt ++;

		}
	}

	CString str;
	str.Format("%d genes matching keywords \"%s\" are exported to file %s",
		cnt, keyword, file);
	MessageBox(NULL, str, "Export gene list", MB_OK);
	InsertExcelFile(file);
	return;

}


bool GENE_INFO::ClassifyGeneList(CString gene_file, CString out_file,
					  bool report_sig) {

	group.FileLines = new CString[cdf.NumUnit];
	if (!group.FileLines) {
		WritePrompt("  Allocating 'group.FileLines' failed", false, RED);
		return false;
	}


	group.FileHeader = "No heander line";

	bool read_tree;
	int num = group.ReadGeneListFile(read_tree, gene_file, true);
	if (num == -1) {
		WritePrompt("  Reading gene list file " + gene_file + " failed", false, RED);
		return false;
	}

	ofstream out(out_file);

	if (!out) {
		WritePrompt("  Writing file '" + out_file + "' failed; probably the file is open in Excel or or wrong directory name", false, RED);
		return false;
	}


	int num_gene[MAX_GENE_FUNCTION];

	out << group.FileHeader << endl << endl;

	for (int func_col = 0; func_col < NumFuncCol; func_col ++) {
		memset(num_gene, 0, sizeof(num_gene));

		int compare_cnt = 0;
		int i;
		num = 0;
		for (i = 0; i < cdf.NumUnit; i ++) {
			if (group.UnitInfo[i].Interesting) {
				int num_func = Info[i].NumFunc[func_col];
				for (int j = 0; j < num_func; j ++) {
					int func = Info[i].FuncIndex[func_col][j];
					num_gene[func] ++;
				}
				if (num_func > 0)
					num ++;

			}
		}

		for (i = 0; i < gene_func[func_col].NumFunction; i ++) {

			if (num_gene[i] > 0) {
				compare_cnt ++;
				double pvalue = gene_func[func_col].GetPValue(i, num, num_gene[i]);

				if (!report_sig || (pvalue < group.SigGenePValue &&
					num_gene[i] > 1) ) {
					CString str;
					str.Format("Found %d %s \"%s\" genes"
						" in a list with %d annotated genes (all: %d/%d, PValue: %f) ",
						num_gene[i],
						FuncColName[func_col],
						gene_func[func_col].FunctionName[i],
						num, gene_func[func_col].TotalGene[i],
						gene_func[func_col].TotalGeneHasFunc,
						pvalue);

					// add stars
					if (pvalue < group.SigGenePValue) {

						double p = pvalue;
						if (p < 10e-10)
							p = 10e-10;
						while (p < 1) {
							str += "*";
							p *= 10;
						}
					}

					out << str << endl;


					for (int j = 0; j < cdf.NumUnit; j ++) {
						if (group.UnitInfo[j].Interesting && Info[j].HasFunction(i, func_col)) {
							out << group.FileLines[j] << endl;

						}

					}
					out << endl;
				}
			}

		}

		sprintf(prompt_str, "%d cluster-%s term pairs assessed for "
			"enrichment with p-value < %f", compare_cnt, FuncColName[func_col],
			group.SigGenePValue);
		out << prompt_str << endl << endl;
	} // func_col

	delete [] group.FileLines;

	return true;
}

bool GENE_FUNC::ReadFile(CString func_file) {
	ifstream in(func_file, ios::nocreate);

	if (!in) {
		WritePrompt("    Cannot find the annotation index file '" + func_file +
			"', please go to the dChip website to download it\n", false, RED);
		return false;
	}

	WritePrompt("    Read in the annotation index file '" + func_file + "'...");

	if (func_file.Find(".xls") != -1)
		in.getline(info_line, LONG_LINE); // skip header line

	NumFunction = 0;
	while (in.getline(info_line, LONG_LINE)) {
		char *pos = set_next_tab_zero(info_line);

		FuncID[NumFunction] = atoi(info_line);
		set_next_tab_zero(pos + 1);
		FunctionName[NumFunction] = pos + 1;

		FuncColor[NumFunction] = RandColor(NumFunction);
		NumFunction ++;

		if (NumFunction == MAX_GENE_FUNCTION) {
			CString str;
			str.Format("      Error: number of annotational terms exceeds %d", MAX_GENE_FUNCTION);
			WritePrompt(str, false, RED);
			return false;
		}


	}

	return true;

}
#else

int GENE_INFO::FindGeneName(char *name) {
	for (int i = 0; i < cdf.NumUnit; i ++) {
		if (Info[i].GeneName == name)
			return i;
	}
	return -1;
}
int GENE_INFO::FindKeyword(char *keyword) {
	// return the next probe having the keyword
	static int start = 0;

	keyword = my_strupr(keyword);

	for (int i = start; i < start + cdf.NumUnit; i ++) {
		int unit = i % cdf.NumUnit;

		if (MatchKeyword(unit, keyword)) {
			start = unit + 1;
			LastKeyword = keyword;
			return unit;
		}
	}

	return -1;

}

bool GENE_INFO::MatchKeyword(int unit, char *keyword) {

	// keyword is already upper
	if (keyword[0] != '*')
		sprintf(keyword, "*%s", keyword);
	if (keyword[strlen(keyword)-1] != '*')
		sprintf(keyword, "%s*", keyword);

	char wildcard[70]; // keyword is less than 50 in length
	strcpy(wildcard, keyword);

	strcpy(info_line, Info[unit].GeneName);
	my_strupr(info_line);
	bool found = wildcardfit(wildcard, info_line);

	if (found)
		return true;

	strcpy(info_line, Info[unit].Descrip);
	my_strupr(info_line);
	found = wildcardfit(wildcard, info_line);

	return found;
}

void GENE_INFO::ExportGeneListKeyword(char *file, char *keyword) {

	if (!Info) {
		WritePrompt("No gene information available", false, RED);
		return;
	}

	ofstream out(file);

	if (!out) {
		WritePrompt("File writing error", false, RED);
		return;
	}

	int cnt = 0;

	keyword = my_strupr(keyword);
	//keyword.MakeUpper();
	for (int i = 0; i < cdf.NumUnit; i ++) {

		if (MatchKeyword(i, keyword)) {

			if (group.LocusLinkName) {
				out << cdf.Unit[i].UnitName << "\t"
					<< Info[i].GeneName << endl;
			} else
				out << cdf.Unit[i].UnitName << "\t"
					<< Info[i].Descrip << endl;

			cnt ++;

		}
	}

	MEDIUM_STRING str;
	sprintf(str, "%d genes matching keywords \"%s\" are exported to file %s",
		cnt, keyword, file);
	WritePrompt("Export gene list", false, RED);
	InsertExcelFile(file);
	return;

}


bool GENE_INFO::ClassifyGeneList(char *gene_file, char *out_file,
					  bool report_sig) {

	group.FileLines = new char*[cdf.NumUnit];
	if (!group.FileLines) {
		WritePrompt("  Allocating 'group.FileLines' failed", false, RED);
		return false;
	}


	sprintf(group.FileHeader, "No heander line");

	bool read_tree;
	int num = group.ReadGeneListFile(read_tree, gene_file, true);
	if (num == -1) {
		sprintf(prompt_str, "  Reading gene list file %s failed", gene_file);
		WritePrompt(prompt_str, false, RED);
		return false;
	}

	ofstream out(out_file);

	if (!out) {
		sprintf(prompt_str, "  Writing file '%s' failed; probably the file is open in Excel or or wrong directory name", out_file);
		WritePrompt(prompt_str, false, RED);
		return false;
	}

	int num_gene[MAX_GENE_FUNCTION];

	out << group.FileHeader << endl << endl;

	for (int func_col = 0; func_col < NumFuncCol; func_col ++) {
		memset(num_gene, 0, sizeof(num_gene));

		int compare_cnt = 0;
		int i;
		num = 0;
		for (i = 0; i < cdf.NumUnit; i ++) {
			if (group.UnitInfo[i].Interesting) {
				int num_func = Info[i].NumFunc[func_col];
				for (int j = 0; j < num_func; j ++) {
					int func = Info[i].FuncIndex[func_col][j];
					num_gene[func] ++;
				}
				if (num_func > 0)
					num ++;

			}
		}

		for (i = 0; i < gene_func[func_col].NumFunction; i ++) {

			if (num_gene[i] > 0) {
				compare_cnt ++;
				double pvalue = gene_func[func_col].GetPValue(i, num, num_gene[i]);

				if (!report_sig || (pvalue < group.SigGenePValue &&
					num_gene[i] > 1) ) {
					MEDIUM_STRING str;
					sprintf(str, "Found %d %s \"%s\" genes"
						" in a list with %d annotated genes (all: %d/%d, PValue: %f) ",
						num_gene[i],
						FuncColName[func_col],
						gene_func[func_col].FunctionName[i],
						num, gene_func[func_col].TotalGene[i],
						gene_func[func_col].TotalGeneHasFunc,
						pvalue);

					// add stars
					if (pvalue < group.SigGenePValue) {

						double p = pvalue;
						if (p < 10e-10)
							p = 10e-10;
						while (p < 1) {
							//str += "*";
							sprintf(str, "%s*", str);
							p *= 10;
						}
					}

					out << str << endl;


					for (int j = 0; j < cdf.NumUnit; j ++) {
						if (group.UnitInfo[j].Interesting && Info[j].HasFunction(i, func_col)) {
							out << group.FileLines[j] << endl;

						}

					}
					out << endl;
				}
			}

		}

		sprintf(prompt_str, "%d cluster-%s term pairs assessed for "
			"enrichment with p-value < %f", compare_cnt, FuncColName[func_col],
			group.SigGenePValue);
		out << prompt_str << endl << endl;
	} // func_col

	delete [] group.FileLines;

	return true;
}

bool GENE_FUNC::ReadFile(char *func_file) {
	ifstream in(func_file, ios::in);

	if (!in) {
		sprintf(prompt_str, "    Cannot find the annotation index file '%s', please go to the dChip website to download it\n", func_file);
		WritePrompt(prompt_str, false, RED);
		return false;
	}
	sprintf(prompt_str, "    Read in the annotation index file '%s'...", func_file);
	#ifndef MPIV
	WritePrompt(prompt_str);
	#endif
	if (strstr(func_file,".xls"))
		in.getline(info_line, LONG_LINE); // skip header line

	NumFunction = 0;
	while (in.getline(info_line, LONG_LINE)) {
		char *pos = set_next_tab_zero(info_line);

		FuncID[NumFunction] = atoi(info_line);
		set_next_tab_zero(pos + 1);
		
		//FunctionName[NumFunction] = pos + 1;
		sprintf(FunctionName[NumFunction], pos+1);
		
		
		FuncColor[NumFunction] = RandColor(NumFunction);
		NumFunction ++;

		if (NumFunction == MAX_GENE_FUNCTION) {
			MEDIUM_STRING str;
			sprintf(str,"      Error: number of annotational terms exceeds %d", MAX_GENE_FUNCTION);
			WritePrompt(str, false, RED);
			return false;
		}


	}

	return true;

}

#endif

void GENE_INFO::GotoWeb(int func_col, int func) {

	#if defined(_WINDOWS)
	CString link = "";
	#else
	MEDIUM_STRING link = "";
	#endif

	if (strstr(FuncColName[func_col], "GeneOntology")) {
		sprintf(link, "http://godatabase.org/cgi-bin/go.cgi?view=details&depth=1&query=GO:%d",
			gene_func[func_col].FuncID[func]);
	} else if (strstr(FuncColName[func_col], "ProteinDomain")) {
		sprintf(link,"http://www.ncbi.nlm.nih.gov/Structure/cdd/cddsrv.cgi?uid=pfam%05d",
			gene_func[func_col].FuncID[func]);
	}
			
	//if (link != "")
		//GotoLink(link);

}

int GENE_INFO::ExportSameGene(ofstream &out, int unit) {
	int cnt = 0;

	#if defined(_WINDOWS)
	CString id = Info[unit].LocusLink;
	#else
	MEDIUM_STRING id;
	sprintf(id, Info[unit].LocusLink);
	#endif

	if (id == "") 
		return 0;

	for (int i = 0; i < cdf.NumUnit; i ++) {
		if (id == Info[i].LocusLink) {
			out << cdf.Unit[i].UnitName << TAB << Info[i].LocusLink << TAB
				<< Info[i].GeneName << endl;
			cnt ++;
		}
	}
	return cnt;
}

GENE_FUNC gene_func[MAX_FUNC_COL];
GENE_INFO gene_info;
FUNC_CLUSTER func_cluster;
