# Supplementary material for: A Web-based and Grid-enabled dChip version for the analysis of large sets of gene expression data
Source: BMC Bioinformatics. 2008 Nov 13;9:480. doi: 10.1186/1471-2105-9-480 (PMC2596147; doi:10.1186/1471-2105-9-480)
Supplement: Additional file 1 — Source code. The archive contains the source code of modified dChip. [file 1471-2105-9-480-S1.gz › gdchip/dat.h]

#ifndef DAT_H
#define DAT_H
/*
class DAT: for a dat file, sometimes not allocating space for the 
pixel array. DAT_CELL for a cell. 

GetMedian() for getting median of 36 pixels, parts for excluding 
another two pixels can be ignored. 
*/

#include "cdf.h"
// for handling DAT files, read in info and store for future use 

#define HEADER_SIZE 512
#define INTENSITY(x, y) (Intensity[y * PixelDim + x]) 


class DAT { 
public:	
	char FileName[LINE_LEN];
	
	char Header[HEADER_SIZE];
	char HeaderLine[LINE_LEN];
	
	unsigned short *Inten, *StdError;

	int PixelDim, CellDim;
	double CellArea; 
	unsigned short * Intensity; // hold the pixel values
	unsigned short ULX, ULY, URX, URY, LRX, LRY, LLX, LLY;
	// make these 8 numbers be in this order, i.e. the same as in the dat header
	
	DAT() {
		Intensity = NULL;
		Inten = NULL;
		StdError = NULL;
	}
	~DAT() {
		if (Intensity) {
			delete Intensity;
			Intensity = NULL;
		}
		if (Inten)
			delete Inten;
		if (StdError)
			delete StdError;
	}
	
	void WriteDat();
	void FindCorner(double i, double j, short &X1, short &Y1, short &X2, short &Y2);
	void FindCell(int x, int y, int &i, int &j);
	

	void GetQuantile(int &lower_lim, int &upper_lim);
	void GetInten(int i, int j);

	
	bool Extract(char *file);	
	bool CheckDatFile(char * file, char *file_time);
	int GetIntensity(int i, int j) {
		return INTENSITY(i, j);
	}
	
};

char *my_getline2(int fd, char *str);

extern DAT dat;

#endif
