# Supplementary material for: A Web-based and Grid-enabled dChip version for the analysis of large sets of gene expression data
Source: BMC Bioinformatics. 2008 Nov 13;9:480. doi: 10.1186/1471-2105-9-480 (PMC2596147; doi:10.1186/1471-2105-9-480)
Supplement: Additional file 1 — Source code. The archive contains the source code of modified dChip. [file 1471-2105-9-480-S1.gz › gdchip/array_list.h]

#if !defined(ARRAY_LIST_H)
#define ARRAY_LIST_H

#include "cdf.h"

//#if defined(_WINDOWS)
#include "sample_info.h"
//#endif
enum {OVERWRITE, COMBINE_OR, COMBINE_AND, USE_INVERSE};

// 02/01: a mapping between samples and their replicate arrays
class ARRAY_LIST {
public:

	// standardizaiton groups
	int SampleGroupSize[MAX_ARRAY_NUM], NumSampleGroup;
	int SampleGroupIndex[MAX_ARRAY_NUM]; // sample groups starts from which sample

	// pool replicate arrays to form samples
	int UseArray[MAX_ARRAY_NUM]; // the order of arrays used; index into arrays in "GROUP"
	int SampleIndex[MAX_ARRAY_NUM]; // a sample starts from which array 
	int RepNum[MAX_ARRAY_NUM]; // how many arrays in this replicate group
	
	bool SampleSelected[MAX_ARRAY_NUM];
	int NumSelected;


	int NumSample; 
	int NumArray;
	int CurSample;

	bool DelayRead; // delay the reading of array list file once,

	//#if defined(_WINDOWS)
	INFO_COL *InfoCol; // refine sample counts to the array used
	//#endif

	ARRAY_VEC expr_vec, std_vec; // for GetDataPoint()
	SHORT_STRING SampleName[MAX_ARRAY_NUM];

	char SampleInfo[2][MAX_ARRAY_NUM];
	float SampleValue[MAX_ARRAY_NUM];
	int NumCategory[2];

	ARRAY_LIST() {
		DelayRead = false;

		CurSample = -1;
		#if defined(_WINDOWS)
		InfoCol = NULL;
		#endif
	}

	~ARRAY_LIST() {
		#if defined(_WINDOWS)
		if (InfoCol)
			delete [] InfoCol;
		#endif
	}

	void RefineInfoCol();
	void Read(const char *file);
	void GetSampleIndex();
	void GetDataPoint(int unit, int sample, double &expr, double &std, char &call); 
	// for a gene in a sample, with replicates pooled

	int FindSampleName(const char* name);
	int FirstArray(int sample);

	int Array2Sample(int array);
	int Sample2Group(int sample);

	void GetSampleSelected(int func_col, int cate, bool all_array);
	void ClearSampleSelected();

	bool ChangeCurSample(int sample);

	#if defined(_WINDOWS)
	void CombineSelection(int combine, CListBox &list_box, bool all_array = false);
	bool GetSampleInfo(int index, CString col_name, bool use_letter_std = true);
	#endif
	void SetSampleValue(double value);
	void PermuteSampleInfo(int index, bool numeric);
};


extern ARRAY_LIST array_list;

#endif
