# Supplementary material for: A Web-based and Grid-enabled dChip version for the analysis of large sets of gene expression data
Source: BMC Bioinformatics. 2008 Nov 13;9:480. doi: 10.1186/1471-2105-9-480 (PMC2596147; doi:10.1186/1471-2105-9-480)
Supplement: Additional file 1 — Source code. The archive contains the source code of modified dChip. [file 1471-2105-9-480-S1.gz › gdchip/ci.h]

#if !defined(CI_H)
#define CI_H

#include <fstream.h>

enum {MIDDLE, TWO_END, GREATER, LESS, EMPTY, ALL}; 
// different forms of CI

#define CHI_QUANT 2.705543 // 90%

#define INF 1E8 // infinity

class CI_FINDER {
public:
// 1/30/00: use formula in Hung&Wong's paper, p23 to invert a pivot of
// x, y and theta (which has chisqr 1 dist) to get CI of theta
	double theta1, theta2;
	int CI_form; 
	char str[100];

	char *GetCIString();
	void FindCI(double x, double y);
	void GetPositiveCI(double x, double y, double &lower, double &upper);
	void GetCI(double mean1, double sig1, double mean2, 
				double sig2, double &fold, double &lower, 
				double &upper);

};
extern CI_FINDER ci_finder;

#endif
