# Supplementary material for: A Web-based and Grid-enabled dChip version for the analysis of large sets of gene expression data
Source: BMC Bioinformatics. 2008 Nov 13;9:480. doi: 10.1186/1471-2105-9-480 (PMC2596147; doi:10.1186/1471-2105-9-480)
Supplement: Additional file 1 — Source code. The archive contains the source code of modified dChip. [file 1471-2105-9-480-S1.gz › gdchip/my_string.cpp]

 #include "my_string.h"

 #include <string.h>
 using namespace std;


string my_replace(string str_src, string old, string newstr)
{
	int tmp1 = str_src.find(old, 0);
	int tmp2 = old.lenght();
	str_src.replace(tmp1, tmp2, newstr);

	return str_src;
}

string my_remove(string str_src, string old)
{
	int tmp1 = str_src.find(old, 0);
	int tmp2 = old.lenght();
	str_src.erase(tmp1, tmp2);

	return str_src;
}

int my_FindOneOf(string str_src, string find_one)
{
	string str_tmp1, str_tmp2;

	int pos, tmp1, tmp2;

	for (int i=0; i<find_one.lenght; i++)
	{
		str_tmp1 = find_one.substr(i, i+1);
		str_tmp2 = find_one.substr(i+1, i+2);

		tmp1 = str.find(str_tmp1,0);
		tmp2 = str.find(str_tmp2,0);

		pos = (tmp1 < tmp2) ? tmp1 : tmp2;
	}
	return pos;
}

char* LeftTrim (char* const szTrim)


 {
    	long lSpaceCount;
    	for (lSpaceCount = 0; *(szTrim + lSpaceCount) == ' '; ++lSpaceCount);
    	long lNextChar;
    	for (lNextChar = 0; *(szTrim + lSpaceCount + lNextChar - 1) != '\0';
    		*(szTrim + lNextChar) = *(szTrim + lNextChar + lSpaceCount), ++lNextChar);
    	return szTrim;
}

char* RightTrim (char* const szTrim)


    {
    	long lSpaceCount;
    	for (lSpaceCount = lstrlen (szTrim) - 1; *(szTrim + lSpaceCount) == ' '; --lSpaceCount);
    	*(szTrim + lSpaceCount + 1) = '\0';
    	return szTrim;
}

#define TRIM(x) LeftTrim (RightTrim (x))
