# Supplementary material for: A Web-based and Grid-enabled dChip version for the analysis of large sets of gene expression data
Source: BMC Bioinformatics. 2008 Nov 13;9:480. doi: 10.1186/1471-2105-9-480 (PMC2596147; doi:10.1186/1471-2105-9-480)
Supplement: Additional file 1 — Source code. The archive contains the source code of modified dChip. [file 1471-2105-9-480-S1.gz › gdchip/term.cpp]

#include "stdafx.h"

#include <fstream.h>

#include "term.h"

bool TERM_SET::AddGeneTerm(int index) {
	if (!Term[index].Consider) // not an interesting term
		return true;

	for (int i = 0; i < NumGeneTerm; i ++) {
		if (index == GeneTerm[i]) // the gene already has this term
			return true;
	}

	// if this is a new term
	if (NumGeneTerm < MAX_GENE_TERM) { 
		// 6/27/05: only add up to MAX_GENE_TERM terms for a gene
		GeneTerm[NumGeneTerm] = index;
		NumGeneTerm ++;
	}
	/*if (NumGeneTerm == MAX_GENE_TERM) {
		WritePrompt("    Error: NumGeneTerm == MAX_GENE_TERM", false, RED);
		return false;
	}*/
	return true;
}

CString TERM_SET::MakeTermString() {
	CString str = "";

	for (int i = 0; i < NumGeneTerm; i ++) {
		CString id;
		int index = GeneTerm[i];
		if (Term[index].Used) {
			id.Format("%d", Term[index].ID);
			str += "|" + id;
		}
		
	}

	if (str != "")
		str += "|";

	return str;
	
}

void TERM_SET::GetUsed() {
	// if the total number of terms <= MAX_USED_TERM, then keep them all
	// otherwise pick the most abundant #MAX_USED_TERM terms
	
	int i;
	if (NumTerm <= MAX_USED_TERM) {
		for (i = 0; i < NumTerm; i ++)
			Term[i].Used = true;
	} else {
		// pick the most abundant #MAX_USED_TERM terms

		INT_POINT *vec = new INT_POINT[NumTerm];

		for (i = 0; i < NumTerm; i ++) {
			vec[i].x = Term[i].NumGene;
			vec[i].y = i;
			Term[i].Used = false;
		}

		qsort((void *)vec, NumTerm, sizeof(INT_POINT), compare_int_point);

		for (i = 0; i < MAX_USED_TERM; i ++) {
			int pos = vec[NumTerm - 1 - i].y;
			Term[pos].Used = true;
		}
		delete [] vec;
	}
}

int TERM_SET::AddTerm(CString id, CString name, bool add) {

	int term_id = atoi(id);

	for (int i = 0; i < NumTerm; i ++) {
		if (term_id == Term[i].ID) {
			if (add)
				Term[i].NumGene ++;
			return i;
		}
	}


	if (!add) {
		sprintf(prompt_str, "    Cannot find the term '%s: %s'; may update to the latest GO files\n", id, name);
		WritePrompt(prompt_str, false, RED);
		return -1;
	} else { // add
		Term[NumTerm].Name = name;
		Term[NumTerm].ID = term_id;
		Term[NumTerm].NumGene = 1;
		Term[NumTerm].NumParent = 0;
		Term[NumTerm].NumChildren = 0;
		Term[NumTerm].Consider = true;
		Term[NumTerm].Used = true;

		NumTerm ++;
		if (NumTerm == MaxTerm) {
			WritePrompt("    Error: NumTerm == MaxTerm at category '" + 
				CateName + "'", false, RED);
			// could be caused by MAX_GO_TERM
			return -1;
		}
		return NumTerm - 1;
	}
}

void TERM_SET::Print(CString file) { // output Term ID	Term Name	Frequency
	file = AppendFileName(file, " " + CateName + ".xls");
	ofstream out(file); 
	if (!out) {
		sprintf(prompt_str, "    Write file '%s' failed", file);
		WritePrompt(prompt_str, false, RED);
		return;
	}


	out << "Term ID	Term Name	Frequency\n";
	// order by TermID

	INT_POINT *vec = new INT_POINT[NumTerm];

	int i;
	for (i = 0; i < NumTerm; i ++) {
		vec[i].x = Term[i].ID;
		vec[i].y = i;
	}

	qsort((void *)vec, NumTerm, sizeof(INT_POINT), compare_int_point);

	int cnt = 0;
	int min_used = 10000;

	for (i = 0; i < NumTerm; i ++) {
		int pos = vec[i].y;
		if (Term[pos].Used) {
			out << Term[pos].ID << "\t" << Term[pos].Name << "\t"
				<< Term[pos].NumGene << endl;
			if (min_used > Term[pos].NumGene)
				min_used = Term[pos].NumGene;

			cnt ++;
		}
	}

	delete [] vec;

	if (cnt == 0)
		min_used = 0;

	sprintf(prompt_str, "    '%s' contains %d %s terms associated with >= %d "
		"probe sets", file, cnt, CateName, min_used);
	WritePrompt(prompt_str);
}

void TERM_SET::AddNumGene() {
	for (int i = 0; i < NumGeneTerm; i ++) {
		int index = GeneTerm[i];
		Term[index].NumGene ++;
	}
}
