# Supplementary material for: A Web-based and Grid-enabled dChip version for the analysis of large sets of gene expression data
Source: BMC Bioinformatics. 2008 Nov 13;9:480. doi: 10.1186/1471-2105-9-480 (PMC2596147; doi:10.1186/1471-2105-9-480)
Supplement: Additional file 1 — Source code. The archive contains the source code of modified dChip. [file 1471-2105-9-480-S1.gz › gdchip/divide_array.h]

#if !defined(DIVIDE_ARRAY_H)
#define DIVIDE_ARRAY_H

class DIVIDE_ARRAY {
public:
	int **IntenDiff; // differnence of PM and MM intensity
	int MaxProbe; // to handle at a time
	int EndUnit;
	int CurProbe;

	bool Reset();
	void Close();
	bool GetProbeData();
};


extern DIVIDE_ARRAY divide_array;

#endif
