# Supplementary material for: A Web-based and Grid-enabled dChip version for the analysis of large sets of gene expression data
Source: BMC Bioinformatics. 2008 Nov 13;9:480. doi: 10.1186/1471-2105-9-480 (PMC2596147; doi:10.1186/1471-2105-9-480)
Supplement: Additional file 1 — Source code. The archive contains the source code of modified dChip. [file 1471-2105-9-480-S1.gz › gdchip/nr/CVS/Entries]

/nr.h/1.1.1.1/Mon Mar  6 14:02:15 2006//
/nrexit.cpp/1.1.1.1/Mon Mar  6 14:02:15 2006//
/nrtypes.h/1.1.1.1/Mon Mar  6 14:02:15 2006//
/nrtypes_lib.h/1.1.1.1/Mon Mar  6 14:02:15 2006//
/nrtypes_nr.h/1.1.1.1/Mon Mar  6 14:02:15 2006//
/nrutil.h/1.1.1.1/Mon Mar  6 14:02:15 2006//
/nrutil_mtl.h/1.1.1.1/Mon Mar  6 14:02:15 2006//
/nrutil_nr.h/1.1.1.1/Mon Mar  6 14:02:15 2006//
/nrutil_tnt.h/1.1.1.1/Mon Mar  6 14:02:15 2006//
/nrutil_val.h/1.1.1.1/Mon Mar  6 14:02:15 2006//
/print_array.h/1.1.1.1/Mon Mar  6 14:02:15 2006//
D
