# Supplementary material for: A Web-based and Grid-enabled dChip version for the analysis of large sets of gene expression data
Source: BMC Bioinformatics. 2008 Nov 13;9:480. doi: 10.1186/1471-2105-9-480 (PMC2596147; doi:10.1186/1471-2105-9-480)
Supplement: Additional file 1 — Source code. The archive contains the source code of modified dChip. [file 1471-2105-9-480-S1.gz › gdchip/nr/print_array.h]

#ifndef _PRINT_ARR_
#define _PRINT_ARR_

#include <iostream>
#include <iomanip>
#include "nrutil.h"
using namespace std;

template<class T>
void print_array(const NRVec<T> &a, const int n_per_row, const int col_width)
{
	int i,j=0;

	int n_elements=a.size();
	for (i=0; i < n_elements; i++) {
		if (j == n_per_row) {
			cout << endl;
			j=0;
		}
		cout << setw(col_width) << a[i];
		j++;
	}
	cout << endl;
}

#endif /* _PRINT_ARR_ */
