# Supplementary material for: A Web-based and Grid-enabled dChip version for the analysis of large sets of gene expression data
Source: BMC Bioinformatics. 2008 Nov 13;9:480. doi: 10.1186/1471-2105-9-480 (PMC2596147; doi:10.1186/1471-2105-9-480)
Supplement: Additional file 1 — Source code. The archive contains the source code of modified dChip. [file 1471-2105-9-480-S1.gz › gdchip/nr/nrexit.cpp]

#include <iostream>
using namespace std;

// Function used to stall exit in Borland C++Builder

void nrexit(void)
{
        cin.get();
        return;
}

#pragma exit nrexit
