# Supplementary material for: A Web-based and Grid-enabled dChip version for the analysis of large sets of gene expression data
Source: BMC Bioinformatics. 2008 Nov 13;9:480. doi: 10.1186/1471-2105-9-480 (PMC2596147; doi:10.1186/1471-2105-9-480)
Supplement: Additional file 1 — Source code. The archive contains the source code of modified dChip. [file 1471-2105-9-480-S1.gz › gdchip/ci.cpp]

#include "stdafx.h"

#include <stdio.h>
#include <math.h>

#include "ci.h"
#include "my_math.h"

CI_FINDER ci_finder;

char * CI_FINDER::GetCIString() { // in a readable way
	switch(CI_form) {
	case MIDDLE:
		sprintf(str, "[%.3f,%.3f]", theta1, theta2);
		break;
	case TWO_END:
		sprintf(str, "(-Inf,%.3f]&[%.3f,Inf)", theta1, theta2);
		break;
	case GREATER:
		sprintf(str, "[%.3f,Inf)", theta1);
		break;
	case LESS:
		sprintf(str, "(-Inf,%.3f]", theta1);
		break;
	case EMPTY:
		sprintf(str, "Null", theta1);
		break;
	case ALL:
		sprintf(str, "(-Inf,Inf)", theta1);
		break;
	}
	//out << str << endl;
	return str;
}


void CI_FINDER::FindCI(double x, double y) {
	// x~N(phi1, 1), y~N(phi2,1), theta = phi1/phi2
	// then Chi =(x-theta*y)^2/(theta^2 + 1) has chisqr(1) dist.
	// and the 90% CI of theta can be solved from 
	// a quadratic inequality Chi < qchisqr(.9, 1) = 2.705543


	double a = MY_SQR(y) - CHI_QUANT;
	double b = -2 * x * y;
	double c = MY_SQR(x) - CHI_QUANT;

	double delta = MY_SQR(b) - 4 * a * c;
	double sqrt_delta;

	if (a > 0) {
		if (delta >= 0) {
			CI_form = MIDDLE;
			sqrt_delta = sqrt(delta);
			theta1 = (-b - sqrt_delta) / (2 * a);
			theta2 = (-b + sqrt_delta) / (2 * a);
		} else 
			CI_form = EMPTY;
	} else if (a < 0) {
		if (delta >= 0) {
			CI_form = TWO_END;
			sqrt_delta = sqrt(delta);
			theta1 = (-b + sqrt_delta) / (2 * a);
			theta2 = (-b - sqrt_delta) / (2 * a);
		} else 
			CI_form = ALL;
	} else { // a == 0
		if (b > 0) {
			CI_form = LESS;
			theta1 = -c / b;
		} else if (b < 0) {
			CI_form = GREATER;
			theta1 = -c / b;
		} else { // b == 0
			if (c <= 0) {
				CI_form = ALL;
			} else
				CI_form = EMPTY;
		}
	}
}

void CI_FINDER::GetPositiveCI(double x, double y, double &lower, double &upper) {
	FindCI(x, y);
	switch(CI_form) {
	case MIDDLE:
		if (theta1 >= 0) {
			// check theta1 <= theta2
			lower = theta1;
			upper = theta2;
		} else {
			lower = 0;
			upper = my_max(theta2, 0);
			
		}
		
		break;
	case TWO_END:
		if (theta1 > 0) {
			//otherwise there are two intervals
			/*
			out << "two end CI has positve theta1: " << theta1 << " "
				<< theta2 << endl;
			cout << "two end CI has positve theta1: " << theta1 << " "
				<< theta2 << endl;
			out << "x and y: " << x << " " << y << endl;
			*/
			// take a conservative approach, setting CI to be (0, Inf)
			lower = 0;
		} else {
			lower = my_max(theta2, 0);
		}
		upper = INF;
		
		break;
	case GREATER:
		lower = my_max(0, theta1);
		upper = INF;
		break;
	case LESS:
		lower = 0;
		upper = my_max(0, theta1);
			
		break;
	case EMPTY:
		lower = 0;
		upper = 0;
		break;
	case ALL:
		lower = 0;
		upper = INF;
		break;
	}
}

void CI_FINDER::GetCI(double mean1, double sig1, double mean2, 
				double sig2, double &fold, double &lower, 
				double &upper) {

	if (mean1 == MISSING || mean2 == MISSING) {
		fold = lower = upper = MISSING;
		return;
	}

	fold = lower = upper = 0; // for no fold chagne or CI cases
	if (mean1 < 0)
		mean1 = 1;
	if (mean2 < 0)
		mean2 = 1;
	
	int sign = 1;
	if (mean1 > 0 && mean2 > 0) {
		if (mean1 < mean2) {
			swap_double(mean1, mean2);
			swap_double(sig1, sig2);
			sign = -1;
		}
		
		fold = sign * mean1 / mean2;

		if (sig1 == 0 || sig2 == 0) {
			lower = upper = fold;
		} else {
		
			double x = mean1 / sig1;
			double y = mean2 / sig2;

						
			ci_finder.GetPositiveCI(x, y, lower, upper);
				
			// correct the CI back 
			double scaler = sig1 / sig2;
			lower *= scaler;
			if (upper != INF)
				upper *= scaler;
			
			lower *= sign;
			upper *= sign;
		}
			
	}
		
		
}
