# Supplementary material for: A Web-based and Grid-enabled dChip version for the analysis of large sets of gene expression data
Source: BMC Bioinformatics. 2008 Nov 13;9:480. doi: 10.1186/1471-2105-9-480 (PMC2596147; doi:10.1186/1471-2105-9-480)
Supplement: Additional file 1 — Source code. The archive contains the source code of modified dChip. [file 1471-2105-9-480-S1.gz › gdchip/princomp.h]

#if !defined(PRINCOMP_H)
#define PRINCOMP_H

class PRIN_COMP {
public:
	PRIN_COMP(int row, int col);
	~PRIN_COMP();

	double **X, **X_Prime; // since InnnerProduct receives double

	int MaxRow, MaxCol;
	int NumRow, NumCol;

	double *Theta, *Phi, *old_phi;

	float **PrinComp; // first 2 LD, class, posterior

	void SetX(int i, int j, double value);
	bool SetRowCol(int row, int col);
	bool Fit();
	bool Compute();

	void CenterCol();

};

#endif
