# Supplementary material for: A Web-based and Grid-enabled dChip version for the analysis of large sets of gene expression data
Source: BMC Bioinformatics. 2008 Nov 13;9:480. doi: 10.1186/1471-2105-9-480 (PMC2596147; doi:10.1186/1471-2105-9-480)
Supplement: Additional file 1 — Source code. The archive contains the source code of modified dChip. [file 1471-2105-9-480-S1.gz › gdchip/array_list.cpp]

#include "stdafx.h" // for VC++'s use; a blank file for console version

#include "array_list.h"
#include "cdf.h"
#include "group.h"

ARRAY_LIST array_list;

int ARRAY_LIST::FirstArray(int sample) {
	int start = SampleIndex[sample];
	return UseArray[start];	
}

void ARRAY_LIST::Read(const char* file) {
	
	char line[200];

	NumSample = 0;
	NumArray = 0;

	bool fail = true;

	if (file[0] != '\0') {
		// read array list file

		#if defined(WIN32)
		ifstream in(file, ios::nocreate);
		#else
		ifstream in(file);
		#endif

		if (!in) { // use all arrays
			sprintf(prompt_str, "  Reading array list file '%s' failed\n", file);
			WritePrompt(prompt_str, false, RED);
				
		} else {
			int not_found = 0;
			sprintf(prompt_str, "  Reading array list file '%s'...", file);
			WritePrompt(prompt_str);

			bool rep_sep = false; // "--- Replicate ---" in file
			bool std_sep = false; // "--- Standardize ---" in file
			bool first_time = true;

			NumSample = 0;
			NumSampleGroup = 0;
			NumArray = 0;
			int before_array = 0;
			int before_sample = 0;
			while (1) {
				in.getline(line, LINE_LEN);
				if (strlen(line) == 0)
					break;
				
				if (strstr(line, "Standardize")) {
					if (rep_sep && before_array > 0) {
						NumSample -= before_array;
						RepNum[NumSample] = before_array;
						NumSample ++;
						before_sample -= (before_array - 1);
						before_array = 0;
						rep_sep = false;
					}

					if (before_sample > 0) {
						std_sep = true;
						SampleGroupSize[NumSampleGroup]
							= before_sample;
						NumSampleGroup ++;
						before_sample = 0;
					}
					
				} else if (strstr(line, "Replicate")) {
					if (before_array > 0) {
						rep_sep = true;
						NumSample -= before_array;
						RepNum[NumSample] = before_array;
						NumSample ++;
						before_sample -= (before_array - 1);
						before_array = 0;
					}
				} else { // array name
					if(first_time) in.getline(line, LINE_LEN);
					first_time = false;
					int array = group.FindChipName(line);
					if (array == -1) {
						sprintf(prompt_str, "    Cannot find array named '%s'", line);
						WritePrompt(prompt_str, false, RED);
						not_found ++;
						if (not_found >= 10) {
							WritePrompt("    Too many array names not found", false, RED);
							NumArray = 0;
							break;
						}

					} else {
						UseArray[NumArray] = array; // make it 0-based
					
						NumArray ++;
						
						before_array ++;
						before_sample ++;
						RepNum[NumSample] = 1;
						NumSample ++;

						if (NumArray >= MAX_ARRAY_NUM) {
							sprintf(prompt_str, "    Error: The number of arrays exceeds "
								"dChip limit %d", MAX_ARRAY_NUM);
							WritePrompt(prompt_str, false, RED);
							break;
						}
					}
				}
			} // while

			if (NumArray == 0) {
				group.ArrayListFile[0] = '\0';
			} else
				fail = false;
			
			if (!fail) {
			
				if (rep_sep && before_array > 0) {
		
					NumSample -= before_array;
					RepNum[NumSample] = before_array;
					NumSample ++;
					before_sample -= (before_array - 1);
				}
				
				if (!std_sep) {
					NumSampleGroup = 1;
					SampleGroupSize[0] = NumSample;
				} else {
					if (before_sample > 0) {
						SampleGroupSize[NumSampleGroup]
							= before_sample;
						NumSampleGroup ++;
					}
				}

				sprintf(prompt_str, "    Use %d arrays for %d samples and %d sample groups\n", 
					NumArray, NumSample, NumSampleGroup);
				WritePrompt(prompt_str);
			}
			
		}
	}

	if (fail) { // use all arrays
		group.ArrayListFile[0] = '\0';
		NumArray = group.NumArray;

		int i;
		for (i = 0; i < NumArray; i ++) {
			UseArray[i] = i;
		}

		NumSample = group.NumArray;
		for (i = 0; i < NumSample; i ++)
			RepNum[i] = 1;

		if (!SnpChip) {
			NumSampleGroup = 1;
			SampleGroupSize[0] = NumSample;
			group.ChroMergeGroupName = false;
		} else { // SNP array; form each sample as sample group for LOH purpose
			
			NumSampleGroup = NumSample;
			for (int i = 0; i < NumSampleGroup; i ++) {
				SampleGroupIndex[i] = i;
				SampleGroupSize[i] = 1;
			}
		}


		sprintf(prompt_str, "  Treat all the %d arrays as %d samples and %d sample groups\n", 
			NumArray, NumSample, NumSampleGroup);
		WritePrompt(prompt_str);
		
	}

	GetSampleIndex();

	#if defined(_WINDOWS)
	RefineInfoCol();
	#endif

}


void ARRAY_LIST::GetSampleIndex() {
	int start = 0;
	int i;
	for (i = 0; i < NumSample; i ++) {
		SampleIndex[i] = start;

		int array = UseArray[start];
		strcpy(SampleName[i], group.ChipName[array]);
		for (int j = 1; j < RepNum[i]; j ++) {
			if (j == 1)
				strcat(SampleName[i], " ");

			strcat(SampleName[i], "*");
		}

		start += RepNum[i];

		
	}

	// get SampleGroupIndex
	start = 0;
	for (i = 0; i < NumSampleGroup; i ++) {
		SampleGroupIndex[i] = start;
		start += SampleGroupSize[i];
	}

}

int ARRAY_LIST::FindSampleName(const char* name) {
	for (int i = 0; i < NumSample; i ++) {
		if (stricmp(SampleName[i], name) == 0)
			return i;
	}
	return -1;
}

void ARRAY_LIST::GetDataPoint(int unit, int sample, double &expr,
							  double &std, char &call) {
	
	int rep_num = RepNum[sample];

	
	int array = FirstArray(sample);

	if (rep_num == 1) {
		
		if (group.GroupOpened && group.AllowMissing && 
			group.Theta[array][unit].Exclude == -1)
			expr = MISSING;
		else
			expr = group.Theta[array][unit].Theta;

		if (group.StdValid)
			std = group.Theta[array][unit].ThetaStd;
		else 
			std = 0;
		
		if (group.CallValid)
			call = group.AbsCall[array][unit];

	} else {

		double call_cnt = 0;
		int cnt = 0;
		double sum = 0;
		int start = SampleIndex[sample];

		int nonzero_se = 0;
		for (int k = 0; k < rep_num; k ++) {
			array = UseArray[start + k];
			
			if (group.AllowMissing && group.Theta[array][unit].Exclude == -1)
				expr_vec[k] = MISSING;
			else {
				expr_vec[k] = group.Theta[array][unit].Theta;
				sum += expr_vec[k];
				cnt ++;
			}

			if (group.StdValid)
				std_vec[k] = group.Theta[array][unit].ThetaStd;
			else 
				std_vec[k] = 0;
			
			nonzero_se += (std_vec[k] > 0);
			
			call_cnt += group.AbsCall[array][unit] == 'P';
		}
		double mean, std_mean;
		
		if (group.ConsiderError && nonzero_se > 0) 
			pool_replicate(expr_vec, std_vec, rep_num, mean, std_mean);
		else
			simple_average(expr_vec, rep_num, mean, std_mean);

		expr = mean;
		std = std_mean;
		
		if (group.CallValid)
			call = (call_cnt / rep_num >= 0.5) ? 'P' : 'A';
		
	}

}

#if defined(_WINDOWS)
void ARRAY_LIST::ClearSampleSelected() {
	memset((void*)SampleSelected, 0, sizeof(SampleSelected));
}

void ARRAY_LIST::GetSampleSelected(int func_col, int cate, bool all_array) {
	// by category

	int num = all_array ? group.NumArray : NumSample;
	
	for (int i = 0; i < num; i ++) {
		int array = all_array ? i : FirstArray(i);

		int this_cate = sample_info.InfoRow[array].CategoryIdx[func_col];
		if (this_cate == cate)
			SampleSelected[i] = true;
	}

}

void ARRAY_LIST::CombineSelection(int combine, CListBox &list_box, bool all_array) {
	bool select;
	int num = all_array ? group.NumArray : NumSample;

	for (int i = 0; i < num; i ++)  {
		if (combine == OVERWRITE) {
			select = SampleSelected[i];
		} else if (combine == COMBINE_OR) {
			select = list_box.GetSel(i) || SampleSelected[i];
		} else if (combine == COMBINE_AND) {
			select = list_box.GetSel(i) && SampleSelected[i];
		} else { // USE_INVERSE
			select = !SampleSelected[i];
		}
		list_box.SetSel(i, select);
	}

}


void ARRAY_LIST::RefineInfoCol() {
	int num_col = sample_info.NumInfoCol;
	if (num_col == 0)
		return;
	if (InfoCol)
		delete [] InfoCol;

	InfoCol = new INFO_COL[num_col];

	for (int i = 0; i < num_col; i ++) {
		InfoCol[i].Reset();
		for (int j = 0; j < NumSample; j ++) {
			int array = FirstArray(j);
			int cate = sample_info.InfoRow[array].
				CategoryIdx[i];
			if (cate != -1) {
				InfoCol[i].NumSample ++;
				InfoCol[i].NumCateSample[cate] ++;
			}
		}
	}
}

#endif

bool ARRAY_LIST::ChangeCurSample(int sample) {
	if (sample < 0 || sample >= NumSample) {
		CurSample = -1;
		CurArray = -1;

		return true;
	}

	CurSample = sample;
	CurArray = FirstArray(CurSample);
	return true;
}

int ARRAY_LIST::Array2Sample(int array) {
	for (int i = 0; i < NumSample; i ++) {
	
		int start = SampleIndex[i];
		int rep_num = RepNum[i];
		for (int j = 0; j < rep_num; j ++) {
			
			if (array == UseArray[start + j]) {
				return i;
			}
		}

	}
	return -1;
}

int ARRAY_LIST::Sample2Group(int sample) {

	for (int i = 0; i < NumSampleGroup; i ++) {
	
		int start = SampleGroupIndex[i];
		int grp_size = SampleGroupSize[i];
	
		if (sample >= start && sample < start + grp_size)
			return i;
	}
	return -1;
}

#if defined(_WINDOWS)
bool ARRAY_LIST::GetSampleInfo(int index, CString col_name, bool use_letter_std) {

	// find the category column 
	int col = sample_info.FindColName(col_name);
	if (col == -1)
		return false;

	if (sample_info.InfoCol[col].Numeric) {
		for (int i = 0; i < NumSample; i ++) {
			SampleValue[i] = MISSING;
		}

		for (i = 0; i < NumSample; i ++) {
			int array = FirstArray(i);

			if (use_letter_std) // use standardized value
				SampleValue[i] = sample_info.InfoRow[array].StdValue[col];
			else // raw value
				SampleValue[i] = sample_info.InfoRow[array].Value[col];
		}
	} else {
		// categorical information
		for (int i = 0; i < NumSample; i ++) {
			SampleInfo[index][i] = '\0';
		}

		NumCategory[index] = sample_info.InfoCol[col].NumCategory;

		for (i = 0; i < NumSample; i ++) {
			int array = FirstArray(i);

			int idx = sample_info.InfoRow[array].CategoryIdx[col];

			if (use_letter_std) {
				if (idx != -1) 
					SampleInfo[index][i] = (char)toupper(sample_info.InfoCol[col].CateName[idx][0]);
			} else
				SampleInfo[index][i] = (char)idx;

				
		}
	}
	return true;
}
#endif

void ARRAY_LIST::SetSampleValue(double value) {
	// "numeric" sample information
	for (int i = 0; i < NumSample; i ++) {
		SampleValue[i] = value; 
	}
}

void ARRAY_LIST::PermuteSampleInfo(int index, bool numeric) {
//12/12/03: permute the label of sample groups, so that the null distribution 
// of any statistic can be computed using permuted data
	
	// copy from permute_vec()
	// Randomize in place, see Cormen et al. 2001 p103

	int len = NumSampleGroup;
	for (int i = 0; i < len ; i ++) {

		int idx = i + rand() % (len - i); // idx is Random(i, n)
		int sample_i = array_list.SampleGroupIndex[i];
		int sample_idx = array_list.SampleGroupIndex[idx];

		if (!numeric) {
			// switch vec[i] and vec[idx]
			char tmp = SampleInfo[index][sample_i];
			SampleInfo[index][sample_i] = SampleInfo[index][sample_idx];
			SampleInfo[index][sample_idx] = tmp;
		} else {
			float tmp = SampleValue[sample_i];
			SampleValue[sample_i] = SampleValue[sample_idx];
			SampleValue[sample_idx] = tmp;
		}
	}
}
