# Supplementary material for: A Web-based and Grid-enabled dChip version for the analysis of large sets of gene expression data
Source: BMC Bioinformatics. 2008 Nov 13;9:480. doi: 10.1186/1471-2105-9-480 (PMC2596147; doi:10.1186/1471-2105-9-480)
Supplement: Additional file 1 — Source code. The archive contains the source code of modified dChip. [file 1471-2105-9-480-S1.gz › gdchip/data.ini]

CDF_FILE=
READ_DAT=0
READ_CEL=1
READ_DCP=0
DATA_PATH=data.txt
WORKING_DIR=.
GENE_FILE=
GOSURFER_DIR=
USE_UNNORM=0
MAS5_SIGNAL=0
OPTION_PAGE=0
SAMPLE_INFO_FILE=
GENE_NAME_FILE=
GENOME_INFO_FILE=
GRID_STORAGE=se01.afroditi.hellasgrid.gr
GRID_LFN_PATH=lfn:/grid/biomed/livia/data/temp4
GRID_VO=biomed
EXPR_FILE=Express
REF_GENE_FILE=
CYTOBAND_FILE=
MASK_FILE=
DETECT_SINGLE_OUTLIER=1
DETECT_ARRAY_OUTLIER=1
DETECT_PROBE_OUTLIER=1
HANDLE_IMAGE_SPIKE=1
NO_REP_ARRAY_OUTLIER=0
ALTERNATE_TWO_VIEW=0
WHICH_ONLINE_DATABASE=0
DIRECT_GO_ONLINE_DATABASE=0
MODEL_METHOD=1
DIST_MEASURE=0
LINKAGE_METHOD=0
OUTLIER_IN_RANGE=1
USE_CV_FILTER=1
CV_LOWER=0.5
CV_UPPER=1000
USE_CALL_FILTER=1
FILTER_PRESENCE=20
USE_EXPR_FILTER=0
EXPR_FILTER_VALUE=20
EXPR_FILTER_PCT=50
USE_REP_FILTER=0
REP_FILTER_LOW=0
REP_FILTER_HIGH=0.5
FILTER_INPUT_LIST=
FILTER_INPUT_USE=1
FILTER_OUTPUT_LIST=
ANOVA_FACTOR=None
ANOVA_PVALUE=0.05
CLUSTER_GENE=1
CLUSTER_SAMPLE=0
ARRAY_LIST_FILE=
USE_STD_SEP=1
STANDARDIZE_COL=0
EXTERNAL_DATA_FILE=
LOCUS_LINK_NAME=1
SHOW_PROFILE=0
ADD_NEW_COLOR=0
STANDARDIZE_ROW=1
GREEN_RED=0
DISPLAY_RANGE=3
SAMPLE_NAME_TOP=0
SIG_SAMPLE_PVALUE=0.05
SIG_GENE_PVALUE=0.001
STORE_DISTANCE=1
CLUSTER_SHOW_PROBE_SET=0
GENE_LIST_FILE=
ALLOW_MISSING=0
HAS_STD=0
HAS_BOTH=0
HAS_GENE_NAME=0
GCT_FORMAT=0
NAME_LAST=0
EXPRESSION_INCLUDE_HEADER=0
SHOW_PROBE_TOGETHER=0
ALLOW_TXT_HAS_UNKNOWN=0
OUTPUT_ACC=1
OMIT_AFFY=1
DCP_IN_WORKING=0
MEDIAN_SMOOTH_WINDOW=10
PATHWAY_CORR=0.9
SHOW_OUTLIER=1
SHOW_R_ICON=0
GENE_ORDERING=0
LOAD_PROBE_DATA=1
LAST_GROUP_NAME=
TRUNCATE__=0
TRUNCATE_PCT__=0
TRUNCATE_VALUE=0
TRUNCATE_PCT_VALUE=10
LOG_TRANSFORM=0
COMPARE_COMPARISON_FILE=
NORM_METHOD=0
PIXEL_WD=8
PIXEL_HT_=4
PIXEL_HT2=4
PIXEL_KB=10
DENDRO_WD=150
DENDRO_HT=80
CUR_ARRAY=0
CUR_UNIT=-1
CEL_PIXEL_SIZE=1
PIC_WD=600
PIC_HT=600
FUNC_BAR_WD=2
LDA_FILE=
CURVE_FILE=
PSI_FILE_NAME=
PSI_MODE=0
MASK_REDUNDANT=0
INSERT_FILE=0
LINK_DIALOG=0
CONSIDER_ERROR=1
CHRO_PVALUE=0.05
LOG_BASE=2
OUTLINE_GENE_STRETCH=1
INFERRED_COPY_FILE=
LINKAGE_INHERITANCE=0
LINKAGE_SIMULATE=0
INHERIT_REDUCTION=1
LINKAGE_PHENOCOPY=0.01
LINKAGE_PENETRANCE=0.99
PROPORTIONAL_DIST=0
VIEW_ALL_CHROMOSOME=0
DISPLAY_INFER=0
CHRO_MERGE_GROUP_NAME=0
FILTER_VAR_METHOD=0
SHOW_FIRST_LETTER=1
READ_SNP_ARRAY_DATA=0
USE_ALLELE_FREQ=1
PEDIGREE_FILE=
GOSURFER_INFO_FILE=
TIGHTCLUST_DIR=
LINKAGE_DISEASE_FREQ=0.001
AVERAGE_HET_RATE=0.3
SNP_ERROR_RATE=0.01
PIXEL_HT_PROP=2
STATE_PARAMETER_FILE=
ZERO_NEG_DIFF=1
HMM_LENGTH=10000
SEPARATE_AB_SIGNAL=0
DEPENDENCE_LOH_MODEL=0
MERLIN_DIR=
CALL_MERLIN=0
INFER_CALL_THRESHOLD=0.5
CHRO_TRIMMED_PCT=0
ONE_CROSSOVER=1
SKIP_NONINFORMATIVE=1
INFER_STEP=1
PM_ONLY_ARRAY=0
INFER_COPY_METHOD=1
USE_PAIRED_NORMAL=0
PATHWAY_FILE=
HAPLOTYPE_THRESHOLD=25
PARENT_SPECIFIC_COPY=0
INFER_NONINFORMATIVE=1
CS_PAR=0
CS_BASESIZE=1
CS_EXPERISIZE=2
CS_BASELINE=1
CS_EXPERIMENT=0,2
CS_USEDIFF=0
CS_USEDIFF2=0
CS_USEFOLD=1
CS_USEFOLD2=1
CS_USEPRESPCT=0
CS_USELOWER=0
CS_USEPVALUE=0
CS_USEPAIRPVALUE=0
CS_DIFFVALUE=100
CS_DIFFVALUE2=100
CS_PRESPCT=20
CS_PRESPCT2=20
CS_FOLDVALUE=2
CS_FOLDVALUE2=2
CS_PVALUE=0.05
CS_PAIRPVALUE=0.05
CS_OUTPUTSTD=0
