# Supplementary material for: A Web-based and Grid-enabled dChip version for the analysis of large sets of gene expression data
Source: BMC Bioinformatics. 2008 Nov 13;9:480. doi: 10.1186/1471-2105-9-480 (PMC2596147; doi:10.1186/1471-2105-9-480)
Supplement: Additional file 1 — Source code. The archive contains the source code of modified dChip. [file 1471-2105-9-480-S1.gz › gdchip/model.h]

#if !defined(MODEL_H)
#define MODEL_H

#include <stdio.h>
#include <string>

#include "my_math.h"

#include "cdf.h"

#define OUTLIER_TYPE 3
	
typedef double PROBE_VEC[MAX_PROBE_NUM];  

typedef double DATA_TABLE[MAX_ARRAY_NUM][MAX_PROBE_NUM];

#define NUM_MODEL_METHOD 3
enum {DIFF_MODEL, PM_ONLY_MODEL, MODEL_AVE_DIFF, FULL_MODEL};
extern char *ModelMethodStr[];

class MODEL { // correspond to the data of one panel plot
public:
	int Unit;
	int NumProbe, NumArray;
	DATA_TABLE PM_Probe, MM_Probe;
	DATA_TABLE Diff, Fitted, Resid;
	
	DATA_TABLE Background; // for plotting purpose in DataView
	
	DB_VECTOR *db_vec, *db_vec2;
	short *array_point;
	
	int LowerLimit, UpperLimit;
	int Round;

	DATA_TABLE X; 
	double X_Prime[MAX_PROBE_NUM][MAX_ARRAY_NUM]; // for convenience of computing

	ARRAY_VEC Theta; // array effects
	PROBE_VEC Phi, Nu; // probe effect
	
	bool FitPhi; // whether fit phi or read from a file

	bool Critic;

	short ExcludeArray[MAX_ARRAY_NUM]; // which array to use
	short ExcludeProbe[MAX_PROBE_NUM];
	short Outlier[MAX_ARRAY_NUM][MAX_PROBE_NUM];
	bool Saturated[MAX_ARRAY_NUM][MAX_PROBE_NUM];

	int ArrayUsed, ProbeUsed;
	int NumOutlier, NumSaturated;
	int PresPct;
	int CurPic;	

	int Pos[MAX_PROBE_NUM]; // of a probe in EST
	int StartPos, EndPos, ExonLen;

	FLOAT_POINT Sort[MAX_ARRAY_NUM]; // used to order arrays
	
	double MaxInten, MinInten;
	double MaxDiff, MinDiff;

	double VarExp; // by the model

	ARRAY_VEC LocalTheta; // expression given by assuming phi's known,
	// turned out to be the same as theta
	ARRAY_VEC ThetaStd; // of theta
	
	PROBE_VEC LocalPhi, LocalNu;
	PROBE_VEC PhiStd;
	double MaxPhiStd;

	ARRAY_VEC OutlierInArray; 
	PROBE_VEC OutlierInProbe;

	bool ExcludeChanged;
	int no_change; // how many rounds there are no changes
	char AbsCall[MAX_ARRAY_NUM];

	MODEL() {
		Unit = -1;
		db_vec = NULL;
		db_vec2 = NULL;
		array_point = NULL;
	}

	~MODEL() {
		if (db_vec) 
			delete db_vec;
		if (db_vec2) 
			delete db_vec2;
		if (array_point)
			delete array_point;
	}

	void StartFitting();
	bool GetData(int unit);
	void ManyRounds(bool one_time);
	
	void Fit();

	bool CheckArrayOutlier();
	bool CheckProbeOutlier();
	bool CheckSingleOutlier();

	void CheckRepArrayOutlier();

	void GetFitted();

	void DEBUG_MODEL(int unit);
	
	void RestoreOldOutlier();
	void FindCurrentPic(int array);
	void NextArray(int inc = 0);

	void GetPhiData(int unit);
	bool correct_sign();

	void SetIntenRange();
	void GetSaturated();
	void GetAveDiff();
};

extern MODEL model;
#endif
