# Supplementary material for: A Web-based and Grid-enabled dChip version for the analysis of large sets of gene expression data
Source: BMC Bioinformatics. 2008 Nov 13;9:480. doi: 10.1186/1471-2105-9-480 (PMC2596147; doi:10.1186/1471-2105-9-480)
Supplement: Additional file 1 — Source code. The archive contains the source code of modified dChip. [file 1471-2105-9-480-S1.gz › gdchip/group.cpp]

#if defined (_WINDOWS)
#include "stdafx.h" // // for VC++'s use; a blank file for console version
#endif

#include <stdio.h>
#include <fcntl.h>
#include <iostream>

#if defined(WIN32)
#include <direct.h>
#include <io.h>

#else
#include <unistd.h> 
#include <dirent.h> 
#endif

#include <sys/stat.h>
#include <string>
#include <math.h>

// loading all CEL data into memory and serves as the main 
// engine for calling various functions; see MainFrm.cpp for which menus 
// calls what functions
#if defined (_WINDOWS)

#include "mainfrm.h"
#include "PlotsView.h"

#endif

#include "group.h"
#include "cdf.h"
#include "dat.h"
#include "chip_data.h"
#include "model.h"
#include "array_list.h"
#include "my_math.h"

#include "cluster.h"
#include "chromosome.h"
#include "divide_array.h"
#include "ci.h"
#include "compare.h"

#include "gene_info.h"
#include "sample_info.h"

#if defined (_WINDOWS)

#include "ci.h"
#include "compare.h"
#include "gene_info.h"
#include "sample_info.h"
#include "region.h"

#include "r.h"
#include "snp.h"
#include "genome_info.h"
#include "affy_parser.h"

#include "snp_info.h"

#endif

#ifdef GFAL
//aggiunte le seguenti righe necessarie per le API GFAL
extern "C" {
#include "gfal_api.h"
#include "lcg_util.h"
}
                                                                                
extern "C" {
int gfal_open(const char*, int, mode_t);
int gfal_write(int, const void*, size_t);
int gfal_close(int);
int gfal_read(int, void*, size_t);
int gfal_stat(const char*, struct stat*); 
DIR *gfal_opendir (const char *dirname); 

int lcg_cr (char *src_file, char *dest_file, char *guid, char *lfn, char *vo, char *relative_path, int nbstreams, char *conf_file, int insecure, int verbose, char *actual_gid); 

}
#endif

#ifdef GFAL

#define PREFIX "file://"

#else 

#define PREFIX ""

#endif


char group_line[LONG_LINE];

GROUP group;

#if defined(_WINDOWS)
HTREEITEM hExcelFile[MAX_ARRAY_NUM];
CString ExcelFile[MAX_ARRAY_NUM];
int NumExcelFile = 0;

HTREEITEM hFuncCluster[MAX_ARRAY_NUM];
#endif

// see FILTER_VAR_METHOD_TYPE
char *FilterVarMethodStr[] = {"Standard deviation / Mean", "Standard deviation (for logged data)"};

int CurArray;
int CurUnit;

int PixelWd, /*PixelHt, */DendroWd, DendroHt;
int PixelHt2; // for sample info
int PixelHtProp; // for proportional view
float PixelKB, PixelHt; // for proportional LOH view
int CelPixelSize, PicWd, PicHt;
int FuncBarWd; // functional bars occupies 2 columns

char *time_diff(time_t start, time_t end) {
	time_t diff = end - start + 1;
	sprintf(group_line, "%d minutes %d seconds", diff / 60,
		diff % 60);
	return group_line;

}

void GROUP::Reset() {
	
	GroupOpened = false;
	Normalized = false;

	ThetaValid = false;
	CallValid = false;
	StdValid = false;
	Logged = false;

	OnlyIniName = false;
	
	modulo1 = false;
	modulo2 = false;
	modulo3 = false;
	modulo4 = false;
	
	NumArray = 0;

}


GROUP::GROUP() {
	
	for (int i = 0; i < MAX_ARRAY_NUM; i ++) {
		NormInten[i] = NULL;
		Theta[i] = NULL;
		AbsCall[i] = NULL;
	}
	
	New2Old = Old2New = NULL;
	
	Reset();

	#if defined(WIN32)
	_getcwd(dChipDir, LINE_LEN);
	#else
	getcwd(dChipDir, LINE_LEN); // the current directory
	#endif

	strcpy(DataPath, dChipDir);	
	
	//strcpy(GroupName _"dChip");
	//ReadIniFile("dChip");
	
	/*if (LastGroupName[0] != '\0' && stricmp(LastGroupName, "dChip")) {
		
		SHORT_STRING group_name;
		strcpy(group_name, LastGroupName);
		ReadIniFile(group_name);
	}*/
	UnitInfo = NULL;
}

GROUP::~GROUP() {
	for (int i = 0; i < MAX_ARRAY_NUM; i ++) {
		if (NormInten[i])
			delete (NormInten[i]);
		if (Theta[i])
			delete [] (Theta[i]);
		if (AbsCall[i])
			delete (AbsCall[i]);
	}

	if (New2Old)
		delete [] New2Old;
	if (Old2New)
		delete [] Old2New;

	//if (open) SaveIniFile(); // for current opened group

	if (stricmp(GroupName, "dChip") != 0) { // remember last group

		char last[UNIT_NAME_LEN];
		strcpy(last, GroupName);
		
		ReadIniFile("dChip");
		strcpy(LastGroupName, last);
	
		strcpy(GroupName, "dChip");
		//SaveIniFile();
	}

	if (UnitInfo)
		delete [] UnitInfo;
}

void GROUP::SaveIniFile() {
	if (GroupName[0] == '\0')
		return;

	sprintf(group_line, "%s%c%s.ini", dChipDir, FILE_SEP, GroupName);

	#if defined(WIN32)
	_chmod(group_line, _S_IWRITE);
	#else
	chmod(group_line, S_IWRITE);
	#endif

	ofstream out(group_line);
	
	if (!out) {
		sprintf(prompt_str, "{Writing configuration (INI) file %s failed}\n",
			group_line);

		WritePrompt(prompt_str, false, RED);
		return;
	}

	out << "CDF_FILE=" << CDFName << endl;
	out << "READ_DAT=" << ReadDat << endl;
	out << "READ_CEL=" << ReadCel << endl;
	out << "READ_DCP=" << ReadDcp << endl;
	out << "DATA_PATH=" << DataPath << endl;
	out << "WORKING_DIR=" << WorkingDir << endl;
	out << "GOSURFER_DIR=" << GosurferDir << endl;
	out << "USE_UNNORM=" << UseUnnorm << endl;
	out << "MAS5_SIGNAL=" << Mas5Signal << endl;
	out << "OPTION_PAGE=" << OptionPage << endl;

	out << "SAMPLE_INFO_FILE=" << SampleInfoFile << endl;
	out << "GENE_NAME_FILE=" << GeneInfoFile << endl;
	out << "GENOME_INFO_FILE=" << GenomeInfoFile << endl;
	out << "REF_GENE_FILE=" << refGeneFile << endl;
	out << "CYTOBAND_FILE=" << CytobandFile << endl;
	out << "MASK_FILE=" << MaskFile << endl;
	out << "DETECT_SINGLE_OUTLIER=" << DetectSingleOutlier << endl;
	out << "DETECT_ARRAY_OUTLIER=" << DetectArrayOutlier << endl;
	out << "DETECT_PROBE_OUTLIER=" << DetectProbeOutlier << endl;
	out << "HANDLE_IMAGE_SPIKE=" << HandleImageSpike << endl;
	out << "NO_REP_ARRAY_OUTLIER=" << NoRepArrayOutlier << endl;
	out << "ALTERNATE_TWO_VIEW=" << AlternateTwoView << endl;
	out << "WHICH_ONLINE_DATABASE=" << WhichOnlineDatabase << endl;
	out << "DIRECT_GO_ONLINE_DATABASE=" << DirectGoOnlineDatabase << endl;
	out << "MODEL_METHOD=" << ModelMethod << endl;
	out << "DIST_MEASURE=" << DistMeasure << endl;
	out << "LINKAGE_METHOD=" << LinkageMethod << endl;
	out << "OUTLIER_IN_RANGE=" << OutlierInRange << endl;
	
	out << "USE_CV_FILTER=" << UseCVFilter << endl;
	out << "CV_LOWER=" << CVLower << endl;
	out << "CV_UPPER=" << CVUpper << endl;
	out << "USE_CALL_FILTER=" << UseCallFilter << endl;
	out << "FILTER_PRESENCE=" << FilterPresence << endl;
	out << "USE_EXPR_FILTER=" << UseExprFilter << endl;
	out << "EXPR_FILTER_VALUE=" << ExprFilterValue << endl;
	out << "EXPR_FILTER_PCT=" << ExprFilterPct << endl;
	out << "USE_REP_FILTER=" << UseRepFilter << endl;
	out << "REP_FILTER_LOW=" << RepFilterLow << endl;
	out << "REP_FILTER_HIGH=" << RepFilterHigh << endl;
	out << "FILTER_INPUT_LIST=" << FilterInputList << endl;
	out << "FILTER_INPUT_USE=" << FilterInputUse << endl;
	out << "FILTER_OUTPUT_LIST=" << FilterOutputList << endl;
	out << "ANOVA_FACTOR=" << AnovaFactor << endl;
	out << "ANOVA_PVALUE=" << AnovaPValue << endl;

	out << "CLUSTER_GENE=" << ClusterGene << endl;
	out << "CLUSTER_SAMPLE=" << ClusterSample << endl;
	out << "ARRAY_LIST_FILE=" << ArrayListFile << endl;
	out << "USE_STD_SEP=" << UseStdSep << endl;
	out << "STANDARDIZE_COL=" << StandardizeCol << endl;
	out << "EXTERNAL_DATA_FILE=" << ExternalDataFile << endl;
	out << "LOCUS_LINK_NAME=" << LocusLinkName << endl;
	out << "SHOW_PROFILE=" << ShowProfile << endl;
	out << "ADD_NEW_COLOR=" << AddNewColor << endl;
	out << "STANDARDIZE_ROW=" << StandardizeRow << endl;
	out << "GREEN_RED=" << GreenRed << endl;
	out << "DISPLAY_RANGE=" << DisplayRange << endl;
	out << "SAMPLE_NAME_TOP=" << SampleNameTop << endl;
	out << "SIG_SAMPLE_PVALUE=" << SigSamplePValue << endl;
	out << "SIG_GENE_PVALUE=" << SigGenePValue << endl;
	out << "STORE_DISTANCE=" << StoreDistance << endl;
	out << "CLUSTER_SHOW_PROBE_SET=" << ClusterShowProbeSet << endl;
	
	out << "GENE_LIST_FILE=" << GeneListFile << endl;
	out << "ALLOW_MISSING=" << AllowMissing << endl;
	out << "HAS_STD=" << HasStd << endl;
	out << "HAS_BOTH=" << HasBoth << endl;
	out << "HAS_GENE_NAME=" << HasGeneName << endl;
	out << "GCT_FORMAT=" << GctFormat << endl;
	out << "NAME_LAST=" << NameLast << endl;
	out << "EXPRESSION_INCLUDE_HEADER=" << ExpressionIncludeHeader << endl;
	out << "SHOW_PROBE_TOGETHER=" << ShowProbeTogether << endl;
	out << "ALLOW_TXT_HAS_UNKNOWN=" << AllowTxtHasUnknown << endl;
	out << "OUTPUT_ACC=" << OutputAcc << endl;
	out << "OMIT_AFFY=" << OmitAffy << endl;
	out << "DCP_IN_WORKING=" << DcpInWorking << endl;
	out << "MEDIAN_SMOOTH_WINDOW=" << MedianSmoothWindow << endl;
	out << "PATHWAY_CORR=" << PathwayCorr << endl;
	out << "SHOW_OUTLIER=" << ShowOutlier << endl;
	out << "SHOW_R_ICON=" << ShowRIcon << endl;
	out << "GENE_ORDERING=" << GeneOrdering << endl;
	out << "LOAD_PROBE_DATA=" << LoadProbeData << endl;

	out << "LAST_GROUP_NAME=" << LastGroupName << endl;
	out << "TRUNCATE__=" << Truncate << endl;
	out << "TRUNCATE_PCT__=" << TruncatePct << endl;
	out << "TRUNCATE_VALUE=" << TruncateValue << endl;
	out << "TRUNCATE_PCT_VALUE=" << TruncatePctValue << endl;
	out << "LOG_TRANSFORM=" << LogTransform << endl;

	out << "COMPARE_COMPARISON_FILE=" << ComparisonFile << endl;
	out << "NORM_METHOD=" << NormMethod << endl;

	out << "COMPARE_OUTPUT_ALL=" << compare.OutputAll << endl;
	out << "PERMUTE_SAMPLE=" << compare.PermuteSample << endl;
	out << "PERMUTE_NUMBER=" << compare.PermuteNumber << endl;

	out << "PIXEL_WD=" << PixelWd << endl;
	out << "PIXEL_HT_=" << PixelHt << endl;
	out << "PIXEL_HT2=" << PixelHt2 << endl;
	out << "PIXEL_KB=" << PixelKB << endl;
	out << "DENDRO_WD=" << DendroWd << endl;
	out << "DENDRO_HT=" << DendroHt << endl;
	out << "CUR_ARRAY=" << CurArray << endl;
	out << "CUR_UNIT=" << CurUnit << endl;
	out << "CEL_PIXEL_SIZE=" << CelPixelSize << endl;
	out << "PIC_WD=" << PicWd << endl;
	out << "PIC_HT=" << PicHt << endl;
	out << "FUNC_BAR_WD=" << FuncBarWd << endl;

	out << "LDA_FILE=" << LdaFile << endl;
	out << "CURVE_FILE=" << CurveFile << endl;

	out << "PSI_FILE_NAME=" << PsiFileName << endl;
	out << "PSI_MODE=" << PsiMode << endl;
	out << "MASK_REDUNDANT=" << MaskRedundant << endl;
	out << "INSERT_FILE=" << InsertFile << endl;
	out << "LINK_DIALOG=" << LinkDialog << endl;
	out << "CONSIDER_ERROR=" << ConsiderError << endl;
	out << "CHRO_PVALUE=" << ChroPValue << endl;
	out << "LOG_BASE=" << LogBase << endl;
	out << "OUTLINE_GENE_STRETCH=" << OutlineGeneStretch << endl;
	out << "INFERRED_COPY_FILE=" << InferredCopyFile << endl;
#if defined(_WINDOWS)
	out << "CHRO_CUR_CHRO=" << genome_info.CurChro << endl;
	out << "CHRO_METHOD=" << chromo.ChroMethod << endl;
	out << "CHRO_DATA=" << chromo.ChroData << endl;
#endif
	out << "LINKAGE_INHERITANCE=" << LinkageInheritance << endl;
	out << "LINKAGE_SIMULATE=" << LinkageSimulate << endl;
	out << "INHERIT_REDUCTION=" << InheritReduction << endl;
	out << "LINKAGE_PHENOCOPY=" << LinkagePhenocopy << endl;
#if defined(_WINDOWS)
	out << "CHRO_USE_MIN_MAX=" << chromo.ChroUseMinMax << endl;
#endif
	out << "LINKAGE_PENETRANCE=" << LinkagePenetrance << endl;

	out << "PROPORTIONAL_DIST=" << ChroPropDist << endl;
	out << "VIEW_ALL_CHROMOSOME=" << ViewAllChro << endl;
	out << "DISPLAY_INFER=" << DisplayInfer << endl;
	out << "CHRO_MERGE_GROUP_NAME=" << ChroMergeGroupName << endl;
#if defined(_WINDOWS)
	out << "AFFY_ANNOT_FILE=" << affy_parser.AffyAnnotFile << endl;
	out << "GENE_ONTOLOGY_FILE=" << affy_parser.GeneOntologyFile << endl;
#endif
	out << "FILTER_VAR_METHOD=" << FilterVarMethod << endl;
	out << "SHOW_FIRST_LETTER=" << ShowFirstLetter << endl;
	out << "READ_SNP_ARRAY_DATA=" << SnpChip << endl;

	out << "USE_ALLELE_FREQ=" << UseAlleleFreq << endl;
	out << "PEDIGREE_FILE=" << PedigreeFile << endl;
	out << "GOSURFER_INFO_FILE=" << GosurferInfoFile << endl;
	out << "TIGHTCLUST_DIR=" << TightClustDir << endl;
	out << "LINKAGE_DISEASE_FREQ=" << LinkageDiseaseFreq << endl;

	out << "AVERAGE_HET_RATE=" << AverageHetRate << endl;
	out << "SNP_ERROR_RATE=" << SnpErrorRate << endl;
	out << "PIXEL_HT_PROP=" << PixelHtProp << endl;
	out << "STATE_PARAMETER_FILE=" << StateParameterFile << endl;
	out << "ZERO_NEG_DIFF=" << ZeroNegDiff << endl;
	out << "HMM_LENGTH=" << HmmLength << endl;
	out << "SEPARATE_AB_SIGNAL=" << SeparateABSignal << endl;
	out << "DEPENDENCE_LOH_MODEL=" << DependenceLohModel << endl;

	out << "MERLIN_DIR=" << MerlinDir << endl;
	out << "CALL_MERLIN=" << CallMerlin << endl;
	out << "INFER_CALL_THRESHOLD=" << InferCallThreshold << endl;
	out << "CHRO_TRIMMED_PCT=" << ChroTrimmedPct << endl;
	out << "ONE_CROSSOVER=" << OneCrossover << endl;
	out << "SKIP_NONINFORMATIVE=" << SkipNoninformative << endl;
	out << "INFER_STEP=" << InferStep << endl;
	out << "PM_ONLY_ARRAY=" << PM_Chip << endl;
	out << "INFER_COPY_METHOD=" << InferCopyMethod << endl;

	out << "USE_PAIRED_NORMAL=" << UsePairedNormal << endl;
	out << "PATHWAY_FILE=" << PathwayFile << endl;
	out << "HAPLOTYPE_THRESHOLD=" << HaplotypeThreshold << endl;
	out << "PARENT_SPECIFIC_COPY=" << ParentSpecificCopy << endl;
	out << "INFER_NONINFORMATIVE=" << InferLohMethod << endl;
}


bool GROUP::ReadIniFile(const char *str) {

	ifstream in;
	readini= true;
	//if (expr)	sprintf(prompt_str, "%s", FileIni);
	if (str[0]) {
	
		sprintf(prompt_str, "%s%c%s.ini", dChipDir, FILE_SEP, str);
		sprintf(FileIni, prompt_str);
		sprintf(GroupName, str);

//WritePrompt(prompt_str, false, RED);

		#if defined(WIN32)
		in.open(prompt_str, ios::nocreate);
		#else
		in.open(prompt_str, ios::in);
		#endif
	}

	// default values
	UseUnnorm = false;
	Mas5Signal = false;
	OptionPage = 0;
	ExportCelPos = false;

	strcpy(LastGroupName, "");
	ModelMethod = DIFF_MODEL;
	NormMethod = NORM_METHOD_ISN;
	DistMeasure = DISTANCE_CORR;
	LinkageMethod = LINKAGE_CENTROID;
	GeneOrdering = GENE_ORDER_TIGHTNESS;
	ClusterMeanSample = 0;
	OutlierInRange = true;
	DetectSingleOutlier = true;
	DetectArrayOutlier = true;
	DetectProbeOutlier = true;
	HandleImageSpike = true;
	NoRepArrayOutlier = false;
	ZeroNegDiff = true;
	//ZeroNegDiff = false;
	Prime5Ignore = 0;
	AlternateTwoView = false;
	DataAllArray = false;
	NormSpline = false;
	NormSmoothValue = 1.5;
	UsePos = false;
	SaveNormValue = false;
	RegionOneRow = false;

	LastView = -1;
	WhichOnlineDatabase = 0; // DB_LOCUSLINK
	DirectGoOnlineDatabase = false;

	strcpy(WorkingDir, dChipDir);
	strcpy(GosurferDir, dChipDir);
	strcpy(GosurferInfoFile, "");
	strcpy(TightClustDir, "");
	strcpy(MerlinDir, "");
	strcpy(PathwayFile, "");

	PixelWd = 8;
	PixelHt = 4;
	PixelHt2 = 4;
	PixelHtProp = 2;
	PixelKB = 10;
	DendroWd = 150; 
	DendroHt = 80; 
	CurArray = 0;
	CurUnit = -1;
	CelPixelSize = 1;
	PicWd = MIN_PIC_WD; // will be changed to cdf.CellDim at least
	PicHt = MIN_PIC_WD;
	FuncBarWd = 2;
	ReadCel = true;
	LocusLinkName = true;
	ShowProfile = false;
	AddNewColor = false;
	StandardizeRow = true;
	GreenRed = false;
	DisplayRange = 3.0;
	SampleNameTop = false;
	StoreDistance = true;
	ClusterShowProbeSet = false;
	ShowFirstLetter = 1;
	StandardizeCol = false;

	UseCVFilter = true;
	UseCallFilter = true;
	UseExprFilter = false;
	FilterVarMethod = FILTER_VAR_METHOD_CV;
	CVLower = .5;
	CVUpper = 1000;
	FilterPresence = 20;
	ExprFilterValue = 20;
	ExprFilterPct = 50;
	UseRepFilter = false;
	RepFilterLow = 0;
	RepFilterHigh = 0.5;
	FilterInputUse = true;
	strcpy(FilterOutputList, "");
	strcpy(AnovaFactor, "None");
	AnovaPValue = 0.05;
	PathwayCorr = 0.9;

	ClusterGene = true;
	ClusterSample = false; 
	UseStdSep = true;

	AllowMissing = false;
	HasStd = false;
	HasBoth = false;
	HasGeneName = false;
	GctFormat = false;
	NameLast = false;
	ExpressionIncludeHeader = false;
	ShowProbeTogether = false;
	ShowOutlier = true;
	OutputAcc = true;
	OmitAffy = true;
//DcpInWorking = false;
	DcpInWorking = true;
	LoadProbeData = true;
//LoadProbeData = false;
	AllowTxtHasUnknown = false;
	ShowRIcon = false;
	ExportCelSetName = false;
	SubtractBackground = false;
	//ViewNormPlot = true;
	ViewNormPlot = false;

	Truncate = false;
	TruncatePct = false;
	TruncateValue = 0;
	TruncatePctValue = 10;
	LogTransform = false;

	strcpy(ArrayListFile, "");
	strcpy(GeneListFile, "");
	strcpy(ComparisonFile, "");
	strcpy(LdaFile, "");
	strcpy(CurveFile, "");
	strcpy(InferredCopyFile, "");
	strcpy(StateParameterFile, "");
	strcpy(GenomeInfoFile, "");
	strcpy(Grid_Storage, "");
	strcpy(Grid_lfn_path, "");
	strcpy(Grid_VO, "");
	strcpy(Expr_out_file, "");
	strcpy(refGeneFile, "");
	strcpy(CytobandFile, "");

	compare.OutputAll = false;
	compare.PermuteSample = false;
	compare.PermuteNumber = 50;

	strcpy(PsiFileName, "");
	PsiMode = NOT_USE_PSI;

	UseAbsCorr = true;
	UseRankCorr = false;
	SigSamplePValue = 0.05;
	SigGenePValue = 0.001; // used to be 0.005

	ChroPValue = 0.05;
	LogBase = 2;
	OutlineGeneStretch = true;
	ChroClusterSample = false;
	ChroClusterChro = false;

	#if defined(_WINDOWS)
	genome_info.CurChro = 0;
	chromo.ChroUseMinMax = false;
	chromo.ChroMethod = CHRO_METHOD_LOH;
	chromo.ChroData = CHRO_DATA_CALL;
	#endif

	LinkageDiseaseFreq = 0.001;
	LinkagePenetrance = 0.99;
	LinkagePhenocopy = 0.01;
	LinkageSimulate = false;
	InheritReduction = true;
	SkipNoninformative = true;
	OneCrossover = true;
	CallMerlin = false;
	LinkageInheritance = 0;
	UseAlleleFreq = true;
	AverageHetRate = 0.3;
	SnpErrorRate = 0.01;
	ChroSignalDF = 40;
	//ChangePenalty = -1;
	//LohParameter = 100;
	InferCallThreshold = 0.5;
	InferLohMethod = INFER_LOH_BOUNDARY;
	MedianSmoothWindow = 10;

	ChroPropDist = false;
	ViewAllChro = false;
	ChroMergeGroupName = false;
	DisplayInfer = false;
	AverageCurve = false;
	//UseGeneticDist = false;
	NotShowConflict = false;
	SeparateABSignal = false;
	ParentSpecificCopy = false;
	ChroTrimmedPct = 0;
	//SmoothSmallRegion = false;
	InferStep = 1;
	HmmLength = 10000;
	PM_Chip = false;
	//SignalTwoRound = false;
	DependenceLohModel = false;
	ChroTruncateLog2 = false;	
	UsePairedNormal = false;
	InferCopyMethod = INFER_COPY_MEDIAN;
	HaplotypeThreshold = 25;
	HaplotypeStringency = 95;
	//LohLengthThreshold = 0;
	MaskRedundant = false;
	InsertFile = false;
	LinkDialog = false;
	ConsiderError = true;

	PercentileFilterHigh = 90;
	PercentileFilterLow = 10;
	PercentileFilterFold = 5;
	FilterSnpCallRate = 60;
	FilterSnpFragLen = 400;
#if defined(WIN32)
	strcpy(affy_parser.AffyAnnotFile, "");
	strcpy(affy_parser.GeneOntologyFile, "");
#endif
	if (str[0] && in) {

		in.getline(group_line, LINE_LEN); //trim_right(group_line);
		if (strstr(group_line, "CDF_FILE"))
			strcpy(CDFName, GetStr(group_line));

		in.getline(group_line, LINE_LEN);
		if (strstr(group_line, "READ_DAT"))
			ReadDat = int(atof(GetStr(group_line)));

		in.getline(group_line, LINE_LEN);
		if (strstr(group_line, "READ_CEL")) 
			ReadCel = int(atof(GetStr(group_line)));
			
		in.getline(group_line, LINE_LEN);
		if (strstr(group_line, "READ_DCP")) 
			ReadDcp = int(atof(GetStr(group_line)));
			
		in.getline(group_line, LINE_LEN);
		if (strstr(group_line, "DATA_PATH"))
			strcpy(DataFile, GetStr(group_line));
			//strcpy(DataPath, GetStr(group_line));
		
		in.getline(group_line, LINE_LEN);
		if (strstr(group_line, "WORKING_DIR")) 
			strcpy(WorkingDir, GetStr(group_line));

		in.getline(group_line, LINE_LEN);
                if (strstr(group_line, "GENE_FILE"))
                        strcpy(GenesFile, GetStr(group_line));
                        //strcpy(DataPath, GetStr(group_line));		

		in.getline(group_line, LINE_LEN);
		if (strstr(group_line, "GOSURFER_DIR"))
			strcpy(GosurferDir, GetStr(group_line));
		
		in.getline(group_line, LINE_LEN);
		if (strstr(group_line, "USE_UNNORM"))
			UseUnnorm = int(atof(GetStr(group_line)));
		
		in.getline(group_line, LINE_LEN);
		if (strstr(group_line, "MAS5_SIGNAL")) 
			Mas5Signal = int(atof(GetStr(group_line)));
		
		in.getline(group_line, LINE_LEN);
		if (strstr(group_line, "OPTION_PAGE")) 
			OptionPage = int(atof(GetStr(group_line)));
		
		in.getline(group_line, LINE_LEN);
		if (strstr(group_line, "SAMPLE_INFO_FILE"))
			strcpy(SampleInfoFile, GetStr(group_line));
		
		in.getline(group_line, LINE_LEN);
		if (strstr(group_line, "GENE_NAME_FILE")) 
			strcpy(GeneInfoFile, GetStr(group_line));

		in.getline(group_line, LINE_LEN);
		if (strstr(group_line, "GENOME_INFO_FILE")) 
			strcpy(GenomeInfoFile, GetStr(group_line));

		in.getline(group_line, LINE_LEN);
                if (strstr(group_line, "GRID_STORAGE"))
                        strcpy(Grid_Storage, GetStr(group_line));

		in.getline(group_line, LINE_LEN);
                if (strstr(group_line, "GRID_LFN_PATH")){
                        strcpy(Grid_lfn_path, GetStr(group_line));
			if (Grid_lfn_path[strlen(Grid_lfn_path)-1] == '/') 
				Grid_lfn_path[strlen(Grid_lfn_path)-1] = '\0';
		}

		in.getline(group_line, LINE_LEN);
                if (strstr(group_line, "GRID_VO"))
                        strcpy(Grid_VO, GetStr(group_line));

		in.getline(group_line, LINE_LEN);
                if (strstr(group_line, "EXPR_FILE"))
                        strcpy(Expr_out_file, GetStr(group_line));
		
		in.getline(group_line, LINE_LEN);
		if (strstr(group_line, "REF_GENE_FILE")) 
			strcpy(refGeneFile, GetStr(group_line));
			
		in.getline(group_line, LINE_LEN);
		if (strstr(group_line, "CYTOBAND_FILE")) 
			strcpy(CytobandFile, GetStr(group_line));
		
		in.getline(group_line, LINE_LEN);
		if (strstr(group_line, "MASK_FILE")) 
			strcpy(MaskFile, GetStr(group_line));
		
		in.getline(group_line, LINE_LEN);
		if (strstr(group_line, "DETECT_SINGLE_OUTLIER")) 
			DetectSingleOutlier = int(atof(GetStr(group_line)));
		
		in.getline(group_line, LINE_LEN);
		if (strstr(group_line, "DETECT_ARRAY_OUTLIER")) 
			DetectArrayOutlier = int(atof(GetStr(group_line)));
		
		in.getline(group_line, LINE_LEN);
		if (strstr(group_line, "DETECT_PROBE_OUTLIER")) 
			DetectProbeOutlier = int(atof(GetStr(group_line)));
		
		in.getline(group_line, LINE_LEN);
		if (strstr(group_line, "HANDLE_IMAGE_SPIKE")) 
			HandleImageSpike = int(atof(GetStr(group_line)));
		
		in.getline(group_line, LINE_LEN);
		if (strstr(group_line, "NO_REP_ARRAY_OUTLIER")) 
			NoRepArrayOutlier = int(atof(GetStr(group_line)));
		
		in.getline(group_line, LINE_LEN);
		if (strstr(group_line, "ALTERNATE_TWO_VIEW")) 
			AlternateTwoView = int(atof(GetStr(group_line)));
		
		in.getline(group_line, LINE_LEN);
		if (strstr(group_line, "WHICH_ONLINE_DATABASE")) 
			WhichOnlineDatabase = int(atof(GetStr(group_line)));
		
		in.getline(group_line, LINE_LEN);
		if (strstr(group_line, "DIRECT_GO_ONLINE_DATABASE")) 
			DirectGoOnlineDatabase = int(atof(GetStr(group_line)));
	
		in.getline(group_line, LINE_LEN);
		if (strstr(group_line, "MODEL_METHOD"))
			ModelMethod = int(atof(GetStr(group_line)));;

		in.getline(group_line, LINE_LEN);
		if (strstr(group_line, "DIST_MEASURE")) 
			DistMeasure = int(atof(GetStr(group_line)));
	
		in.getline(group_line, LINE_LEN);
		if (strstr(group_line, "LINKAGE_METHOD")) 
			LinkageMethod = int(atof(GetStr(group_line)));
		
		in.getline(group_line, LINE_LEN);
		if (strstr(group_line, "OUTLIER_IN_RANGE")) 
			OutlierInRange = int(atof(GetStr(group_line)));
		
		in.getline(group_line, LINE_LEN);
		if (strstr(group_line, "USE_CV_FILTER"))
			UseCVFilter = int(atof(GetStr(group_line)));

		in.getline(group_line, LINE_LEN);
		if (strstr(group_line, "CV_LOWER")) 
			CVLower = atof(GetStr(group_line));

		in.getline(group_line, LINE_LEN);
		if (strstr(group_line, "CV_UPPER")) 
			CVUpper = atof(GetStr(group_line));

		in.getline(group_line, LINE_LEN);
		if (strstr(group_line, "USE_CALL_FILTER"))
			UseCallFilter = int(atof(GetStr(group_line)));

		in.getline(group_line, LINE_LEN);
		if (strstr(group_line, "FILTER_PRESENCE"))
			FilterPresence = int(atof(GetStr(group_line)));

		in.getline(group_line, LINE_LEN);
		if (strstr(group_line, "USE_EXPR_FILTER"))
			UseExprFilter = int(atof(GetStr(group_line)));

		in.getline(group_line, LINE_LEN);
		if (strstr(group_line, "EXPR_FILTER_VALUE"))
			ExprFilterValue = atof(GetStr(group_line));

		in.getline(group_line, LINE_LEN);
		if (strstr(group_line, "EXPR_FILTER_PCT"))
			ExprFilterPct = int(atof(GetStr(group_line)));

		in.getline(group_line, LINE_LEN);
		if (strstr(group_line, "USE_REP_FILTER"))
			UseRepFilter = int(atof(GetStr(group_line)));

		in.getline(group_line, LINE_LEN);
		if (strstr(group_line, "REP_FILTER_LOW"))
			RepFilterLow = atof(GetStr(group_line));

		in.getline(group_line, LINE_LEN);
		if (strstr(group_line, "REP_FILTER_HIGH"))
			RepFilterHigh = atof(GetStr(group_line));

		in.getline(group_line, LINE_LEN);
		if (strstr(group_line, "FILTER_INPUT_LIST"))
			strcpy(FilterInputList, GetStr(group_line));

		in.getline(group_line, LINE_LEN);
		if (strstr(group_line, "FILTER_INPUT_USE"))
			FilterInputUse = int(atof(GetStr(group_line)));

		in.getline(group_line, LINE_LEN);
		if (strstr(group_line, "FILTER_OUTPUT_LIST"))
			strcpy(FilterOutputList, GetStr(group_line));

		in.getline(group_line, LINE_LEN);
		if (strstr(group_line, "ANOVA_FACTOR")) 
			strcpy(AnovaFactor, GetStr(group_line));

		in.getline(group_line, LINE_LEN);
		if (strstr(group_line, "ANOVA_PVALUE")) 
			AnovaPValue = atof(GetStr(group_line));

		in.getline(group_line, LINE_LEN);			
		if (strstr(group_line, "CLUSTER_GENE")) 
			ClusterGene = int(atof(GetStr(group_line)));

		in.getline(group_line, LINE_LEN);
		if (strstr(group_line, "CLUSTER_SAMPLE")) 
			ClusterSample = int(atof(GetStr(group_line)));

		in.getline(group_line, LINE_LEN);
		if (strstr(group_line, "ARRAY_LIST_FILE")) 
			strcpy(ArrayListFile, GetStr(group_line));

		in.getline(group_line, LINE_LEN);
		if (strstr(group_line, "USE_STD_SEP")) 
			UseStdSep = int(atof(GetStr(group_line)));

		in.getline(group_line, LINE_LEN);
		if (strstr(group_line, "STANDARDIZE_COL")) 
			StandardizeCol = int(atof(GetStr(group_line)));

		in.getline(group_line, LINE_LEN);
		if (strstr(group_line, "EXTERNAL_DATA_FILE")) 
			strcpy(ExternalDataFile, GetStr(group_line));

		in.getline(group_line, LINE_LEN);
		if (strstr(group_line, "LOCUS_LINK_NAME")) 
			LocusLinkName = int(atof(GetStr(group_line)));

		in.getline(group_line, LINE_LEN);
		if (strstr(group_line, "SHOW_PROFILE")) 
			ShowProfile = int(atof(GetStr(group_line)));

		in.getline(group_line, LINE_LEN);
		if (strstr(group_line, "ADD_NEW_COLOR"))
			AddNewColor = int(atof(GetStr(group_line)));

		in.getline(group_line, LINE_LEN);
		if (strstr(group_line, "STANDARDIZE_ROW")) 
			StandardizeRow = int(atof(GetStr(group_line)));

		in.getline(group_line, LINE_LEN);
		if (strstr(group_line, "GREEN_RED")) 
			GreenRed = int(atof(GetStr(group_line)));

		in.getline(group_line, LINE_LEN);
		if (strstr(group_line, "DISPLAY_RANGE")) 
			DisplayRange = atof(GetStr(group_line));

		in.getline(group_line, LINE_LEN);
		if (strstr(group_line, "SAMPLE_NAME_TOP")) 
			SampleNameTop = int(atof(GetStr(group_line)));

		in.getline(group_line, LINE_LEN);
		if (strstr(group_line, "SIG_SAMPLE_PVALUE")) 
			SigSamplePValue = atof(GetStr(group_line));

		in.getline(group_line, LINE_LEN);
		if (strstr(group_line, "SIG_GENE_PVALUE")) 
			SigGenePValue = atof(GetStr(group_line));

		in.getline(group_line, LINE_LEN);
		if (strstr(group_line, "STORE_DISTANCE")) 
			StoreDistance = int(atof(GetStr(group_line)));

		in.getline(group_line, LINE_LEN);
		if (strstr(group_line, "CLUSTER_SHOW_PROBE_SET")) 
			ClusterShowProbeSet = int(atof(GetStr(group_line)));

		in.getline(group_line, LINE_LEN);
		if (strstr(group_line, "GENE_LIST_FILE")) 
			strcpy(GeneListFile, GetStr(group_line));

		in.getline(group_line, LINE_LEN);
		if (strstr(group_line, "ALLOW_MISSING")) 
			AllowMissing = int(atof(GetStr(group_line)));

		in.getline(group_line, LINE_LEN);
		if (strstr(group_line, "HAS_STD")) 
			HasStd = int(atof(GetStr(group_line)));

		in.getline(group_line, LINE_LEN);
		if (strstr(group_line, "HAS_BOTH")) 
			HasBoth = int(atof(GetStr(group_line)));

		in.getline(group_line, LINE_LEN);
		if (strstr(group_line, "HAS_GENE_NAME")) 
			HasGeneName = int(atof(GetStr(group_line)));

		in.getline(group_line, LINE_LEN);
		if (strstr(group_line, "GCT_FORMAT")) 
			GctFormat = int(atof(GetStr(group_line)));

		in.getline(group_line, LINE_LEN);
		if (strstr(group_line, "NAME_LAST")) 
			NameLast = int(atof(GetStr(group_line)));

		in.getline(group_line, LINE_LEN);
		if (strstr(group_line, "EXPRESSION_INCLUDE_HEADER")) 
			ExpressionIncludeHeader = int(atof(GetStr(group_line)));

		in.getline(group_line, LINE_LEN);
		if (strstr(group_line, "SHOW_PROBE_TOGETHER")) 
			ShowProbeTogether = int(atof(GetStr(group_line)));

		in.getline(group_line, LINE_LEN);
		if (strstr(group_line, "ALLOW_TXT_HAS_UNKNOWN")) 
			AllowTxtHasUnknown= int(atof(GetStr(group_line)));

		in.getline(group_line, LINE_LEN);
		if (strstr(group_line, "OUTPUT_ACC")) 
			OutputAcc = int(atof(GetStr(group_line)));

		in.getline(group_line, LINE_LEN);
		if (strstr(group_line, "OMIT_AFFY")) 
			OmitAffy = int(atof(GetStr(group_line)));

		in.getline(group_line, LINE_LEN);
		if (strstr(group_line, "DCP_IN_WORKING")) 
			DcpInWorking = int(atof(GetStr(group_line)));

		in.getline(group_line, LINE_LEN);
		if (strstr(group_line, "MEDIAN_SMOOTH_WINDOW")) 
			MedianSmoothWindow = int(atof(GetStr(group_line)));

		in.getline(group_line, LINE_LEN);
		if (strstr(group_line, "PATHWAY_CORR")) 
			PathwayCorr = atof(GetStr(group_line));

		in.getline(group_line, LINE_LEN);
		if (strstr(group_line, "SHOW_OUTLIER")) 
			 ShowOutlier = int(atof(GetStr(group_line)));

		in.getline(group_line, LINE_LEN);
		if (strstr(group_line, "SHOW_R_ICON")) 
			ShowRIcon = int(atof(GetStr(group_line)));

		in.getline(group_line, LINE_LEN);
		if (strstr(group_line, "GENE_ORDERING")) 
			GeneOrdering = int(atof(GetStr(group_line)));

		in.getline(group_line, LINE_LEN);
		if (strstr(group_line, "LOAD_PROBE_DATA")) 
			LoadProbeData = int(atof(GetStr(group_line)));

		in.getline(group_line, LINE_LEN);		
		if (strstr(group_line, "LAST_GROUP_NAME")) 
			strcpy(LastGroupName, GetStr(group_line));

		in.getline(group_line, LINE_LEN);
		if (strstr(group_line, "TRUNCATE__")) 
			Truncate = int(atof(GetStr(group_line)));

		in.getline(group_line, LINE_LEN);
		if (strstr(group_line, "TRUNCATE_PCT__")) 
			TruncatePct = int(atof(GetStr(group_line)));

		in.getline(group_line, LINE_LEN);
		if (strstr(group_line, "TRUNCATE_VALUE")) 
			TruncateValue = atof(GetStr(group_line));

		in.getline(group_line, LINE_LEN);
		if (strstr(group_line, "TRUNCATE_PCT_VALUE")) 
			TruncatePctValue = int(atof(GetStr(group_line)));

		in.getline(group_line, LINE_LEN);
		if (strstr(group_line, "LOG_TRANSFORM")) 
			LogTransform = int(atof(GetStr(group_line)));

		in.getline(group_line, LINE_LEN);
		if (strstr(group_line, "COMPARE_COMPARISON_FILE")) 
			strcpy(ComparisonFile, GetStr(group_line));

		in.getline(group_line, LINE_LEN);
		if (strstr(group_line, "NORM_METHOD"))
			NormMethod = int(atof(GetStr(group_line)));

		in.getline(group_line, LINE_LEN);
		if (strstr(group_line, "COMPARE_OUTPUT_ALL"))
			compare.OutputAll = int(atof(GetStr(group_line)));

		in.getline(group_line, LINE_LEN);
		if (strstr(group_line, "PERMUTE_SAMPLE")) 
			compare.PermuteSample = int(atof(GetStr(group_line)));

		in.getline(group_line, LINE_LEN);
		if (strstr(group_line, "PERMUTE_NUMBER")) 
			compare.PermuteNumber = int(atof(GetStr(group_line)));

		in.getline(group_line, LINE_LEN);
		if (strstr(group_line, "PIXEL_WD")) 
			PixelWd = int(atof(GetStr(group_line)));

		in.getline(group_line, LINE_LEN);
		if (strstr(group_line, "PIXEL_HT_")) 
			PixelHt = atof(GetStr(group_line));

		in.getline(group_line, LINE_LEN);
		if (strstr(group_line, "PIXEL_HT2")) 
			PixelHt2 = int(atof(GetStr(group_line)));

		in.getline(group_line, LINE_LEN);
		if (strstr(group_line, "PIXEL_KB")) 
			PixelKB = int(atof(GetStr(group_line)));

		in.getline(group_line, LINE_LEN);
		if (strstr(group_line, "DENDRO_WD")) 
			DendroWd = int(atof(GetStr(group_line)));

		in.getline(group_line, LINE_LEN);
		if (strstr(group_line, "DENDRO_HT")) 
			DendroHt = int(atof(GetStr(group_line)));

		in.getline(group_line, LINE_LEN);
		if (strstr(group_line, "CUR_ARRAY")) 
			CurArray = int(atof(GetStr(group_line)));

		in.getline(group_line, LINE_LEN);
		if (strstr(group_line, "CUR_UNIT")) 
			CurUnit = int(atof(GetStr(group_line)));

		in.getline(group_line, LINE_LEN);
		if (strstr(group_line, "CEL_PIXEL_SIZE")) 
			CelPixelSize = int(atof(GetStr(group_line)));

		in.getline(group_line, LINE_LEN);
		if (strstr(group_line, "PIC_WD")) 
			PicWd = int(atof(GetStr(group_line)));

		in.getline(group_line, LINE_LEN);
		if (strstr(group_line, "PIC_HT")) 
			PicHt = int(atof(GetStr(group_line)));

		in.getline(group_line, LINE_LEN);
		if (strstr(group_line, "FUNC_BAR_WD")) 
			FuncBarWd = int(atof(GetStr(group_line)));

		in.getline(group_line, LINE_LEN);
		if (strstr(group_line, "LDA_FILE")) 
			strcpy(LdaFile, GetStr(group_line));

		in.getline(group_line, LINE_LEN);
		if (strstr(group_line, "CURVE_FILE")) 
			strcpy(CurveFile, GetStr(group_line));

		in.getline(group_line, LINE_LEN);
		if (strstr(group_line, "PSI_FILE_NAME")) 
			strcpy(PsiFileName, GetStr(group_line));

		in.getline(group_line, LINE_LEN);
		if (strstr(group_line, "PSI_MODE")) 
			PsiMode = int(atof(GetStr(group_line)));

		in.getline(group_line, LINE_LEN);
		if (strstr(group_line, "MASK_REDUNDANT")) 
			MaskRedundant = int(atof(GetStr(group_line)));

		in.getline(group_line, LINE_LEN);
		if (strstr(group_line, "INSERT_FILE")) 
			InsertFile = int(atof(GetStr(group_line)));

		in.getline(group_line, LINE_LEN);
		if (strstr(group_line, "LINK_DIALOG")) 
			LinkDialog = int(atof(GetStr(group_line)));

		in.getline(group_line, LINE_LEN);
		if (strstr(group_line, "CONSIDER_ERROR")) 
			ConsiderError = int(atof(GetStr(group_line)));

		in.getline(group_line, LINE_LEN);
		if (strstr(group_line, "CHRO_PVALUE")) 
			ChroPValue = atof(GetStr(group_line));

		in.getline(group_line, LINE_LEN);
		if (strstr(group_line, "LOG_BASE")) 
			LogBase = atof(GetStr(group_line));

		in.getline(group_line, LINE_LEN);
		if (strstr(group_line, "OUTLINE_GENE_STRETCH")) 
			OutlineGeneStretch = int(atof(GetStr(group_line)));

		in.getline(group_line, LINE_LEN);
		if (strstr(group_line, "INFERRED_COPY_FILE")) 
			strcpy(InferredCopyFile, GetStr(group_line));
#if defined(_WINDOWS)
		in.getline(group_line, LINE_LEN);
		if (strstr(group_line, "CHRO_CUR_CHRO")) 
			genome_info.CurChro = int(atof(GetStr(group_line)));

		in.getline(group_line, LINE_LEN);
		if (strstr(group_line, "CHRO_METHOD")) 
			chromo.ChroMethod = int(atof(GetStr(group_line)));

		in.getline(group_line, LINE_LEN);
		if (strstr(group_line, "CHRO_DATA")) 
			chromo.ChroData = int(atof(GetStr(group_line)));
#endif
		in.getline(group_line, LINE_LEN);
		if (strstr(group_line, "LINKAGE_INHERITANCE")) 
			LinkageInheritance = int(atof(GetStr(group_line)));

		in.getline(group_line, LINE_LEN);
		if (strstr(group_line, "LINKAGE_SIMULATE")) 
			LinkageSimulate = int(atof(GetStr(group_line)));

		in.getline(group_line, LINE_LEN);
		if (strstr(group_line, "INHERIT_REDUCTION")) 
			InheritReduction = int(atof(GetStr(group_line)));

		in.getline(group_line, LINE_LEN);
		if (strstr(group_line, "LINKAGE_PHENOCOPY")) 
			LinkagePhenocopy = atof(GetStr(group_line));
#if defined(_WINDOWS)
		in.getline(group_line, LINE_LEN);
		if (strstr(group_line, "CHRO_USE_MIN_MAX")) 
			chromo.ChroUseMinMax = atof(GetStr(group_line));
#endif
		in.getline(group_line, LINE_LEN);
		if (strstr(group_line, "LINKAGE_PENETRANCE")) 
			 LinkagePenetrance = atof(GetStr(group_line));

		in.getline(group_line, LINE_LEN);
		if (strstr(group_line, "PROPORTIONAL_DIST")) 
			ChroPropDist = int(atof(GetStr(group_line)));

		in.getline(group_line, LINE_LEN);
		if (strstr(group_line, "VIEW_ALL_CHROMOSOME")) 
			ViewAllChro = int(atof(GetStr(group_line)));

		in.getline(group_line, LINE_LEN);
		if (strstr(group_line, "DISPLAY_INFER")) 
			DisplayInfer = int(atof(GetStr(group_line)));

		in.getline(group_line, LINE_LEN);
		if (strstr(group_line, "CHRO_MERGE_GROUP_NAME")) 
			ChroMergeGroupName = int(atof(GetStr(group_line)));

		in.getline(group_line, LINE_LEN);
#if defined(_WINDOWS)
		if (strstr(group_line, "AFFY_ANNOT_FILE"))
			strcpy(affy_parser.AffyAnnotFile, GetStr(group_line));

		in.getline(group_line, LINE_LEN);
		if (strstr(group_line, "GENE_ONTOLOGY_FILE"))
			strcpy(affy_parser.GeneOntologyFile, GetStr(group_line));
#endif
		in.getline(group_line, LINE_LEN);
		if (strstr(group_line, "FILTER_VAR_METHOD"))
			FilterVarMethod = int(atof(GetStr(group_line)));

		in.getline(group_line, LINE_LEN);
		if (strstr(group_line, "SHOW_FIRST_LETTER")) 
			ShowFirstLetter = int(atof(GetStr(group_line)));

		in.getline(group_line, LINE_LEN);
		if (strstr(group_line, "READ_SNP_ARRAY_DATA")) 
			SnpChip = int(atof(GetStr(group_line)));

		in.getline(group_line, LINE_LEN); 
		if (strstr(group_line, "USE_ALLELE_FREQ")) 
			UseAlleleFreq = int(atof(GetStr(group_line)));

		in.getline(group_line, LINE_LEN);
		if (strstr(group_line, "PEDIGREE_FILE")) 
			strcpy(PedigreeFile, GetStr(group_line));

		in.getline(group_line, LINE_LEN);
		if (strstr(group_line, "GOSURFER_INFO_FILE"))
			strcpy(GosurferInfoFile, GetStr(group_line));

		in.getline(group_line, LINE_LEN);
		if (strstr(group_line, "TIGHTCLUST_DIR")) 
			strcpy(TightClustDir, GetStr(group_line));

		in.getline(group_line, LINE_LEN);
		if (strstr(group_line, "LINKAGE_DISEASE_FREQ")) 
			LinkageDiseaseFreq = atof(GetStr(group_line));

		in.getline(group_line, LINE_LEN);
		if (strstr(group_line, "AVERAGE_HET_RATE")) 
			AverageHetRate = atof(GetStr(group_line));

		in.getline(group_line, LINE_LEN);
		if (strstr(group_line, "SNP_ERROR_RATE")) 
			SnpErrorRate = atof(GetStr(group_line));

		in.getline(group_line, LINE_LEN);
		if (strstr(group_line, "PIXEL_HT_PROP")) 
			PixelHtProp = (int)atof(GetStr(group_line));

		in.getline(group_line, LINE_LEN);
		if (strstr(group_line, "STATE_PARAMETER_FILE")) 
			strcpy(StateParameterFile, GetStr(group_line));

		in.getline(group_line, LINE_LEN);
		if (strstr(group_line, "ZERO_NEG_DIFF")) 
			ZeroNegDiff = (int)atof(GetStr(group_line));

		in.getline(group_line, LINE_LEN);
		if (strstr(group_line, "HMM_LENGTH")) 
			HmmLength = (int)atof(GetStr(group_line));

		in.getline(group_line, LINE_LEN);
		if (strstr(group_line, "SEPARATE_AB_SIGNAL")) 
			SeparateABSignal = (int)atof(GetStr(group_line));
			
		in.getline(group_line, LINE_LEN);
		if (strstr(group_line, "DEPENDENCE_LOH_MODEL"))
			DependenceLohModel = (int)atof(GetStr(group_line));

		in.getline(group_line, LINE_LEN);
		if (strstr(group_line, "MERLIN_DIR")) 
			strcpy(MerlinDir, GetStr(group_line));

		in.getline(group_line, LINE_LEN);
		if (strstr(group_line, "CALL_MERLIN")) 
			CallMerlin = (int)atof(GetStr(group_line));

		in.getline(group_line, LINE_LEN);
		if (strstr(group_line, "INFER_CALL_THRESHOLD")) 
			InferCallThreshold = atof(GetStr(group_line));

		in.getline(group_line, LINE_LEN);
		if (strstr(group_line, "CHRO_TRIMMED_PCT")) 
			ChroTrimmedPct = (int)atof(GetStr(group_line));

		in.getline(group_line, LINE_LEN);
		if (strstr(group_line, "ONE_CROSSOVER")) 
			OneCrossover = int(atof(GetStr(group_line)));

		in.getline(group_line, LINE_LEN);
		if (strstr(group_line, "SKIP_NONINFORMATIVE")) 
			SkipNoninformative = int(atof(GetStr(group_line)));

		in.getline(group_line, LINE_LEN);
		if (strstr(group_line, "INFER_STEP")) 
			InferStep = atof(GetStr(group_line));

		in.getline(group_line, LINE_LEN);
		if (strstr(group_line, "PM_ONLY_ARRAY")) 
			PM_Chip = (int)atof(GetStr(group_line));

		in.getline(group_line, LINE_LEN);
		if (strstr(group_line, "INFER_COPY_METHOD")) 
			InferCopyMethod = (int)atof(GetStr(group_line));

		in.getline(group_line, LINE_LEN);
		if (strstr(group_line, "USE_PAIRED_NORMAL"))
			UsePairedNormal = int(atof(GetStr(group_line)));

		in.getline(group_line, LINE_LEN);
		if (strstr(group_line, "PATHWAY_FILE")) 
			strcpy(PathwayFile, GetStr(group_line));

		in.getline(group_line, LINE_LEN);
		if (strstr(group_line, "HAPLOTYPE_THRESHOLD")) 
			HaplotypeThreshold = (int)atof(GetStr(group_line));

		in.getline(group_line, LINE_LEN);
		if (strstr(group_line, "PARENT_SPECIFIC_COPY")) 
			ParentSpecificCopy = (int)atof(GetStr(group_line));

		in.getline(group_line, LINE_LEN);
		if (strstr(group_line, "INFER_NONINFORMATIVE")) 
			InferLohMethod = (int)atof(GetStr(group_line));
		

		// processing stops here
		// correct some incosistency
		if (!(ModelMethod >= 0 && ModelMethod < NUM_MODEL_METHOD)) {
			ModelMethod = DIFF_MODEL;
		}

		strcpy(GroupName, str);

	}

	in.close();

	//SearchFiles();
	if (!OpenFiles()) return false;

	readini = false;
	
	return true;	
}


int GROUP::FindChipName(char* chip_name) {

	trim_right(chip_name);


	for (int i = 0; i < NumArray; i ++) {
		//WritePrompt(chip_name);
		//WritePrompt(ChipName[i]);
		if (/*stricmp(ChipName[i], chip_name) == 0*/strstr(chip_name, ChipName[i])) //l'ho modificata sennò paragonava l'intera linea al chipname!!!
			return i;
	}
	return -1;


}

bool SameFileName(char *file_name1, char *file_name2) {
	// compare file name without caring the path

	char *pos1 = strrchr(file_name1, FILE_SEP);
	char *pos2 = strrchr(file_name2, FILE_SEP);

	if (!pos1 || !pos2) // 10/5/05
		return false;
	else
		return (!stricmp(pos1 + 1, pos2 + 1));
}


int GROUP::FindDatFileName(char* dat_name) {
	for (int i = 0; i < NumArray; i ++) {
		if (SameFileName(DatFileName[i], dat_name))
			return i;
	}
	return -1;
}

void GROUP::GetSampleName() {

	if (UseCDF) { // no need if after GetExternalData
		for (int i = 0; i < NumArray; i ++) {
			//if (ChipName[i][0] == '\0') {
				// if no Description from DCP, assign as array name
				char *start = strrchr(DatFileName[i], FILE_SEP) + 1;
				strcpy(ChipName[i], start);
				char* pos = strrchr(ChipName[i], '.');
				if (pos)
					*pos = '\0';
			//}
			
		}
	}

	
	sample_info.ReadFile(SampleInfoFile);
		
}


void GROUP::FindBaseline() {
	// 7/22/99, borrow NORMALIZER to sort median(x), then decide the meidan chip(y)

	if (Normalized) {
		int array = FindDatFileName(chip_data.BaselineFile);

		// the baseline array used by the last array
		if (array != -1) {
			Baseline = array;
			return;
		}
	}

	norm.Reset(NumArray);
				
	for (int k = 0; k < NumArray ; k ++) {
		norm.AddPoint(float(Median[k]), float(k));
	}
	norm.Sort();
	Baseline = int(norm.Point[NumArray / 2].y);
	
}

bool GROUP::OpenGroup() {

	SHORT_STRING FileType;

	FileType[0] = '\0';

	if (ReadCel)
		strcat(FileType, "CEL,");
	if (ReadDat)
		strcat(FileType, "DAT,");
	if (ReadDcp)
		strcat(FileType, "DCP,");
	
	char *pos = strrchr(FileType, ',');
	if (pos)
		*pos = '\0';
		
	
	NumArray = 0;
	//Normalized = true; // if one array is not normalized, set this false
	Normalized = false;

	ThetaValid = true;
	BatchAdjusted = false;

	if (!OpenFiles())
        	return false;

	#ifndef NOOUTSCR
	WritePrompt(""); // a blank line
	#endif

	if (NumArray > 0) {
		
		CallValid = true;
		StdValid = bool(ThetaValid);

		if (group.UseUnnorm)
			WritePrompt("  Note: non-normalized probe data will be used\n", false, RED);
	
		if (!SnpChip && LoadProbeData) { // if SNP array, use PM/MM diff model, do not need bkgrd
			GetBackground();
		}

		if (modulo1) HandleLogTransform();

		GetSampleName();
		
		#ifndef MPIV
		#ifndef PAR
		WriteSummaryFile(false);
                array_list.Read(ArrayListFile); 
		#endif
		#endif

		#if defined(_WINDOWS)
		if (SnpChip)
			snp_info.ReadFile(GeneInfoFile);
		else
			gene_info.ReadFile(GeneInfoFile);
		#else
		gene_info.ReadFile(GeneInfoFile);
		#endif
		
		#ifndef MPIV
		#ifndef PAR
		FindBaseline();
		#endif
		#endif

		//_chdir(WorkingDir); // chdir(WorkingDir); for non WIN32

		/*#if defined(WIN32)
		_chdir(WorkingDir);
		#else
		chdir(WorkingDir);
		#endif*/

		if (CurArray >= NumArray)
			CurArray = 0;
		if (CurUnit >= cdf.NumUnit)
			CurUnit = -1;

		if (ShowProbeTogether)
			ProbeTogether();
		#if defined(_WINDOWS)
		region.StartChip();
		#endif
		if (PsiMode == READ_USE_PSI) {
			if (!phi.Read(PsiFileName))
				PsiMode = NOT_USE_PSI;
		}
		NewUnitInfo(cdf.NumUnit);
		return true;
	} else {
		WritePrompt("  Found no files of this type; is the correct CDF file specified?\n", false, RED);
		return false;
	}
}

bool GROUP::TryThisFile(char *file_name, bool message) {

	YieldControl();
	if (!Calculating) {
		WritePrompt("  User stop command issued", false, RED);
		return false;
	}

	MEDIUM_STRING str;
	strcpy(str, file_name);
	my_strupr(str);

	bool check_file = false;

	char *extension = strrchr(str, '.');
	
	if (extension) {
		
		if (ReadDcp && strcmp(extension, ".DCP") == 0) {
			if (!chip_data.ReadExisting(file_name, true)) {// check_file version
				WritePrompt("      Reading DCP file failed; please check DAT or CEL files "
					"in the \"Open Group\" dialog");

				return false;
			} else
				check_file = true;
		}

		#if !defined(WIN32)
		//check_file = true;
		#endif

		if (ReadDat && strcmp(extension, ".DAT") == 0){
			check_file = true;
		}
		if (ReadCel && strcmp(extension, ".CEL") == 0){
			check_file = true;
		}
	}
	
	if (!check_file) {
		if (message) {
			sprintf(prompt_str, "    Unknow file type, ignored: %s",
				file_name);
			WritePrompt(prompt_str, false, RED);
		}

		return true;
	}
	
	
	if (dat.CheckDatFile(file_name, FileTime[NumArray])) {

		strcpy(DatFileName[NumArray], file_name);
		
		sprintf(prompt_str, "  Found %s", DatFileName[NumArray]);
		#ifndef NOOUTSCR
		WritePrompt(prompt_str);
		#endif
		bool same = false;

		// check file time for identical files
		for (int i = 0; i < NumArray; i ++) {
			if (!stricmp(FileTime[i], FileTime[NumArray])) {
				sprintf(prompt_str, "    Have the same time tag [%s] as '%s', ignored",
					FileTime[NumArray], DatFileName[i]);

				WritePrompt(prompt_str, false, RED);

				same = true;
				

			}
		}
				
		if (!same) {
			if (!chip_data.Read(DatFileName[NumArray], bool(AlwaysExtract)))
				return false;
			
			PresencePct[NumArray] = chip_data.PresencePct;
			ArrayOutlierPct[NumArray] = chip_data.ArrayOutlierPct;
			SingleOutlierPct[NumArray] = chip_data.SingleOutlierPct;

			Median[NumArray] = chip_data.Median;
			//strncpy(ChipName[NumArray], chip_data.Description, UNIT_NAME_LEN);
			
			if (AbsCall[NumArray])
				delete (AbsCall[NumArray]);
			AbsCall[NumArray] = new char[cdf.NumUnit];
			memcpy(AbsCall[NumArray], chip_data.AbsCall, sizeof(char) * cdf.NumUnit);
			
			if (NormInten[NumArray]) {
				delete (NormInten[NumArray]);
				NormInten[NumArray] = NULL;
			}

			if (LoadProbeData) {
				
				NormInten[NumArray] = new unsigned short[MY_SQR(cdf.CellDim)];
				if (!NormInten[NumArray]) {
					WritePrompt("  Memory allocation of NormInten[] failed.", false, RED);
					return false;
				}

				int copy_size = sizeof(unsigned short) * MY_SQR(cdf.CellDim);
				if (UseUnnorm || !chip_data.Normalized) {
					memcpy(NormInten[NumArray], chip_data.Inten, copy_size);
					Normalized = false;
				} else {
					memcpy(NormInten[NumArray], chip_data.NormInten, copy_size);
				}
			} else { 
				// 10/5/05:
				if (UseUnnorm || !chip_data.Normalized) {
					Normalized = false;
				}
			}

			if (chip_data.ThetaValid) {
				if (Theta[NumArray])
					delete [] (Theta[NumArray]);
				Theta[NumArray] = new THETA_INFO[cdf.NumUnit];
				
				memcpy(Theta[NumArray], chip_data.Theta,
					sizeof(THETA_INFO) * cdf.NumUnit);
			} else {
				ThetaValid = false;
			}

			NumArray ++;
			if (NumArray == MAX_ARRAY_NUM) {
				WritePrompt("    Error: MAX_ARRAY_NUM limit reached", false, RED);
				return false;
			}

			YieldControl();
		}
		
	}
	
	return true;
}

bool GROUP::GetDataFileList() {

	#if defined(WIN32)
	ifstream in(DataPath, ios::nocreate);
	#else
	ifstream in(DataPath);
	#endif

	if (!in) {
		sprintf(prompt_str, "  Reading data file list %s failed\n",
			DataPath);
		WritePrompt(prompt_str, false, RED);
		return false;
	}

	sprintf(prompt_str, "  Looking for data files of chip type %s in %s...",
		cdf.ChipType, DataPath);
	WritePrompt(prompt_str);
	
		
	while (1) {
		in.getline(group_line, LINE_LEN);
		if (group_line[0] == '\0')
			break;

		char *token;
		token = strtok(group_line, "\t\n");
		while (token) {
			if (strstr(token, ":")) {
				if (strchr(token, '.')) {
					if (!TryThisFile(token, true))
						return false;
				} else {
					if (!SearchDirectory(token))
						return false;
				}
			}
			token = strtok(NULL, "\t\n");
			// in case the file names ane not in the 1st column
		}
		
		
	}

	return true;
}


bool GROUP::SearchDirectory(const char * dir) {


	// search a directory and process all chips of this type
    
	//cerr << "trying dir: " << dir << endl;

	char dir_name[LINE_LEN];
	char file_name[LINE_LEN];
	strcpy(dir_name, dir);

#if defined(WIN32)
	struct _finddata_t c_file;
    long hFile;

	_chdir(dir_name);

    if( (hFile = _findfirst( "*.*", &c_file )) == -1L )
		printf("No *.dat files in current directory!\n");
	else {
		/* Find the rest of the files */
		do {
			sprintf(file_name, "%s%c%s", dir_name, FILE_SEP, c_file.name);
			if ( (c_file.attrib & _A_SUBDIR ) && (c_file.name[0] != '.') ) {
				// iterate the subdirectory but not '.' or '..'
				if (!SearchDirectory(file_name)) {
					return false;
				}
			} else {
				if (!TryThisFile(file_name)) {
					return false;
				}
			}
		} while(_findnext( hFile, &c_file ) == 0 );
		
		_findclose( hFile );
	}
	
	return true;
#else

	DIR *dirp;
	struct dirent *direntp;

	//chdir(dir_name);
	dirp = opendir(dir_name);

	while ( (direntp = readdir( dirp )) != NULL )
	{
		//http://www.unix-ag.uni-siegen.de/docs/unix/unix.html#SEC163
		struct stat statvar;
		sprintf(file_name, "%s%c%s", dir_name, FILE_SEP, direntp->d_name);
		stat(file_name, &statvar); 
		//cerr << "file: " << file_name << endl;	
		if (S_ISDIR(statvar.st_mode) && direntp->d_name[0] != '.') { 
			// a directory
			if (!SearchDirectory(file_name)) {
				return false;
			}
		} else {
			if (!TryThisFile(file_name)) {
				return false;
			}
		}
	}

	closedir( dirp );


	return true;

#endif
}

	
bool GROUP::Normalize(bool always) {

	//time_t startTime;
	//time(&startTime); COMMENTO_TMP
	
	/*#ifdef MPIV
	Baseline = 0;
	#endif*/
	#ifdef PAR
	Baseline = 0;
	#endif

	sprintf(prompt_str, "{Normalize arrays using baseline: %s...",
		ChipName[Baseline]);
	//WritePrompt(prompt_str, false, BLUE); COMMENTO_TMP

	if (GroupOpened) {

		//ReadStableSet();
		
		Calculating = true;
		
		baseline = new CHIP_DATA;
		if (!baseline) {
			WritePrompt("  Allocating baseline data failed", false, RED);
			return false;
		}

		sprintf(prompt_str, "  Baseline array: %s",	ChipName[Baseline]);
		#ifndef NOOUTSCR
		WritePrompt(prompt_str);
		#endif
		if (!baseline->Read(DatFileName[Baseline])) {
			delete baseline;
			baseline = NULL;
			return false;
		}
		sprintf(prompt_str, "    Median probe intensity: %d",	baseline->Median);
		#ifndef NOOUTSCR
		WritePrompt(prompt_str);
		#endif

		if (group.ViewNormPlot && group.GroupOpened) {
			WritePrompt("\n  View normalization plots for details...\n");
		}


		for (int i = 0; i < NumArray; i ++) {
			sprintf(prompt_str, "  %s", ChipName[i]);
			#ifndef NOOUTSCR
			WritePrompt(prompt_str);
			#endif
			if (!ViewNormPlot) {

				chip_data.Read(DatFileName[i]);

				if (!chip_data.Normalize(*baseline, always)) {
					delete baseline;
					baseline = NULL;
					return false;
				}

			}

			#if defined(_WINDOWS)
			else { // view normalize plot, 10/9/05
				CurArray = i;
				CMainFrame* pMainFrame = (CMainFrame*)AfxGetMainWnd();
				pMainFrame->SwitchView(VIEW_PLOTS); // need this line to activate plots_view
				PlotsView* plots_view = (PlotsView*)pMainFrame->pView[VIEW_PLOTS];

				NormPlotBaseline = Baseline;
				SaveNormValue = true;
				ShowAfterNorm = false;

				plots_view->HasPlot = false;
				//plots_view->PlotImageType = PLOT_IMAGE_NONE;
				if (!plots_view->DrawNormPlot()) {
					if (!baseline)
						delete baseline;
					baseline = NULL;
					return false;
				}
				
				if (!SameFileName(chip_data.DatFile, baseline->DatFile)) {
					pMainFrame->SwitchView(VIEW_PLOTS);
					AfxMessageBox("Press OK to normalize next array...");
				}
			}
			#endif
			if (LoadProbeData) {
				int copy_size = sizeof(unsigned short) * MY_SQR(cdf.CellDim);
				memcpy(NormInten[i], chip_data.NormInten, copy_size);
			}

			if (!chip_data.ThetaValid)
				ThetaValid = false;
			
		}

		delete baseline;
		baseline = NULL;
		
		#ifndef NOOUTSCR
		WritePrompt(""); 
		#endif
		if (!SnpChip && LoadProbeData)
			GetBackground();

	}
	else
		ScaleAD();
	
	Normalized = true;

	//time_t endTime; COMMENTO_TMP
	//time(&endTime); COMMENTO_TMP
	ShowPrompt = SHOW_PROMPT_NORMAL;
	//sprintf(prompt_str, "Finished in %s}\n", time_diff(startTime, endTime)); COMMENTO_TMP
	
	//WritePrompt(prompt_str, false, BLUE); COMMENTO_TMP
		
	return true;
	
}


void GROUP::GetQuantile(int array, int &lower_lim, int &upper_lim) {
	#define LOWER_QUANTILE 0.01
	#define UPPER_QUANTILE 0.95

	#define SAMPLE_RATE 5// sometimes for efficiency, only use a fraction 
	// of the whole chip to get some quantiles
	int len = MY_SQR(cdf.CellDim);
	int rate = MY_SQR(SAMPLE_RATE);

	DB_VECTOR vec(len / rate + 10);

	for (int i = 0; i < len; i += rate) {
		if (cdf.Cell[i].Flag != QC) {
			vec.Add(NormInten[array][i]);
				
		}
	}
	lower_lim = int(vec.GetQuantile(LOWER_QUANTILE));
	upper_lim = int(vec.GetQuantile(UPPER_QUANTILE));

}

void GROUP::TruncateExpression() {
	
	int i, j;
	// get the "TruncatePctValue" percentile of absent genes

	double absent_expr;
	
	if (TruncatePct) {

		DB_VECTOR vec(NumArray * cdf.NumUnit);

		for (i = 0; i < cdf.NumUnit; i ++) {
			for (j = 0; j < NumArray; j ++) {
				if (AbsCall[j][i] == 'A')
					vec.Add(Theta[j][i].Theta);
			}
		}

		absent_expr = vec.GetQuantile(TruncatePctValue / 100.0);

		sprintf(prompt_str, "\n  The %d-th percentile of the expression values"
			" for absent genes is %.2f", TruncatePctValue, absent_expr);
		WritePrompt(prompt_str);
	}

	
	if (Truncate || TruncatePct) {
		double truncate_value;
		
		if (Truncate && !TruncatePct)
			truncate_value = TruncateValue;

		else if (!Truncate && TruncatePct) {
			truncate_value = absent_expr;
		} else if (Truncate && TruncatePct) {
			truncate_value = my_max(TruncateValue, absent_expr);
		} 

		sprintf(prompt_str, "  Truncating expression values to %.2f...\n", 
			truncate_value);
		WritePrompt(prompt_str);
		

		for (i = 0; i < cdf.NumUnit; i ++) {
			for (j = 0; j < NumArray; j ++) {
				if (Theta[j][i].Theta < truncate_value) {
					Theta[j][i].Theta = float(truncate_value);
					Theta[j][i].ThetaStd = 0;
				}
			}
		}
	}

	
}

void GROUP::HandleLogTransform() {
	
	if (!(ThetaValid && LogTransform) || SnpChip)
		return;

	sprintf(prompt_str, "  Log %.0f transforming the expression values (< 1 values truncated to 1 first)...\n", 
		LogBase);
	WritePrompt(prompt_str);
		
	double log_base = log(LogBase);
	for (int i = 0; i < cdf.NumUnit; i ++) {
		for (int j = 0; j < NumArray; j ++) {
			double value = Theta[j][i].Theta;
			if (value < 1)
				value = 1;
				
			Theta[j][i].Theta = float(log(value) / log_base);
			Theta[j][i].ThetaStd = 0;

		}
	}

	StdValid = false;
	Logged = true;
}

void GROUP::GetModelTheta(int i) {
	
	// get outliers
	for (int j = 0; j < NumArray; j ++) {
		Theta[j][i].Theta = float(model.LocalTheta[j]);
		Theta[j][i].ThetaStd = float(model.ThetaStd[j]);
		
		if (SnpChip && SeparateABSignal) // store B allele signal
			Theta[j][i].ThetaStd = float(model.LocalTheta[j + NumArray]);
		
		
		Theta[j][i].Exclude = 0; // for no outlier

		if (model.ExcludeArray[j]) {
			Theta[j][i].Exclude = -1;
			ArrayOutlierPct[j] ++;
		} else {

			int keep_single = my_min(MAX_SINGLE_OUTLIER, model.NumProbe);
			int outlier = 0;
			for (int k = 0; k < keep_single; k ++) {
				outlier *= 2;
				if (model.Outlier[j][k]) {
					outlier += 1;
					SingleOutlierPct[j] ++;
				}
				
			}
			Theta[j][i].Exclude = outlier;
		}
		
	}
}

bool GROUP::Model() {

	//time_t startTime;COMMENTO_TMP
	//time(&startTime);

	int i;

	if (PsiMode == READ_USE_PSI) {
		if (!phi.Read(PsiFileName))
			return false;
	} else if (PsiMode == WRITE_PSI)
		phi.Reset();

	if (PM_Chip) // 10/1/05
		ModelMethod = PM_ONLY_MODEL;
	if (SnpChip && ModelMethod == PM_ONLY_MODEL) // 10/5/05
		ModelMethod = DIFF_MODEL;
//ModelMethod = PM_ONLY_MODEL;
	sprintf(prompt_str, "  Obtain model-based expression values using '%s' method...",
		ModelMethodStr[ModelMethod]);
	#ifndef NOOUTSCR
	WritePrompt(prompt_str); 
	#endif
	
	if (!LoadProbeData) {
		if (ModelMethod == PM_ONLY_MODEL)
			ModelMethod = DIFF_MODEL; // since we don't have the bkgrd info
		if (!divide_array.Reset())
			return false;
	}

	for (i = 0; i < NumArray; i ++) {
		if (Theta[i])
			delete [] (Theta[i]);
		Theta[i] = new THETA_INFO[cdf.NumUnit];
	}

	memset(ArrayOutlierPct, 0, sizeof(ArrayOutlierPct));
	memset(SingleOutlierPct, 0, sizeof(SingleOutlierPct));
	
	#ifndef NOOUTSCR
	if (LoadProbeData) 
		WritePrompt("    Probe set 0", OVERWRITE_FIRST); 
	#endif
	int num_all_probe = 0;
	int unit = 0;
	
	unit = StartingGene;
	
	while (unit < EndingGene) { // do MBEI for this unit
                if (!LoadProbeData) {
                        if (divide_array.EndUnit < unit) { // need probe data
                                divide_array.GetProbeData();
                                                                                                     
                                sprintf(prompt_str, "    Probe set %d", unit);
                                #ifndef NOOUTSCR
				WritePrompt(prompt_str);
                        	#endif
			}
                }
                                                                                                     
                num_all_probe += cdf.Unit[unit].NumProbe;
                group.ModelForDataView = false;
		
		model.GetData(unit);
		GetModelTheta(unit);
		
		if (PsiMode == WRITE_PSI) {
                        phi.GetModelData(unit);
                        phi.PresentPct[unit] = float(Presence(unit));
                }
		YieldControl();
                if (!Calculating) {
                        WritePrompt("  User stop command issued", false, RED);
                        if (!LoadProbeData)
                                divide_array.Close();
                        return false;
                }
                if (unit % 20 == 0) {
                        sprintf(prompt_str, "    Probe set %d", unit);
                        #ifndef NOOUTSCR
			WritePrompt(prompt_str, true);
			#endif
		}
                unit ++;
        }
	
	if (!LoadProbeData) {
		divide_array.Close();
		#ifndef NOOUTSCR
		WritePrompt("");
		#endif
	}

	ThetaValid = true;
	StdValid = true;

	if (!SnpChip) {
		// truncation
		if (Truncate || TruncatePct) {
			TruncateExpression();
		}
	}
 
/*	#ifndef NOOUTSCR
	WritePrompt("  Saving expression values into dChip(DCP) files...");

	for (i = 0; i < NumArray; i ++) {
		ArrayOutlierPct[i] /= cdf.NumUnit; // summed in GetModelTheta
		SingleOutlierPct[i] /= num_all_probe;

		chip_data.Read(DatFileName[i]);

		chip_data.ArrayOutlierPct = ArrayOutlierPct[i];
		chip_data.SingleOutlierPct = SingleOutlierPct[i];
		
		memcpy(chip_data.Theta, Theta[i], sizeof(THETA_INFO) * cdf.NumUnit);
		chip_data.ThetaValid = true;
		chip_data.Write();
		YieldControl();	
	}
	
	WritePrompt("");
	#endif
*/	
	HandleLogTransform();
	
	#ifndef MPIV
	WriteSummaryFile(true);
	#endif
	
	#ifndef NOOUTSCR
	if (LoadProbeData)
		WritePrompt("  You may now check CEL images for quality information\n");
	#endif
	if (PsiMode == WRITE_PSI) {
		phi.Write(PsiFileName);
	}

	//time_t endTime; COMMENTO_TMP
	//time(&endTime); COMMENTO_TMP
	//sprintf(prompt_str, "Finished in %s}\n", time_diff(startTime,
	//	endTime)); COMMENTO_TMP
	
	//WritePrompt(prompt_str, false, BLUE); COMMENTO_TMP

	return true;

}

void GROUP::WriteSummaryFile(bool after_model) {

	MEDIUM_STRING SummaryFile;

	#if defined(WIN32)
	sprintf(SummaryFile, "%s%c%s arrays.xls",
		WorkingDir, FILE_SEP, GroupName);
	#else
	sprintf(SummaryFile, "%s%c%s_arrays.txt", WorkingDir, FILE_SEP,
		GroupName);
	#endif

	sprintf(ArrayListFile, SummaryFile);

	ofstream out(SummaryFile);
	if (!out) {
		sprintf(prompt_str, "  Writing file '%s' "
			" failed. Possibly the file is open in Excel or wrong directory name\n", SummaryFile);
		WritePrompt(prompt_str, false, RED);
		return;

	} else  {
		sprintf(prompt_str, "  Writing array summary file %s\n",
			SummaryFile);
		WritePrompt(prompt_str);
	}
	
	if (!SnpChip)
		out << "Number\tArray\tFile Name\tMedian Intensity (unnormalized)\tP call %\t";
	else
		out << "Number\tArray\tFile Name\tMedian Intensity (unnormalized)\tSNP call %\t";

	if (ThetaValid)
		out << "% Array outlier\t% Single outlier\tWarning";
	out << endl;

	#if defined(_WINDOWS)
	CString pct;

	for (int i = 0; i < NumArray; i ++) {

		pct.Format("%.1f", PresencePct[i] * 100);
		out << i + 1 << "\t"
			<< ChipName[i] << "\t"
			<< DatFileName[i] << "\t"
			<< Median[i] << "\t" << pct << "\t";
		if (ThetaValid)  {
			pct.Format("%.3f\t%.3f\t", ArrayOutlierPct[i] * 100,
				SingleOutlierPct[i] * 100);
			out << pct;

			if (ArrayOutlierPct[i] > .05)
				out << "*";
			out << "\t";

			}

			out << endl;
		}
	#else
	for (int i = 0; i < NumArray; i ++) {
		out << i + 1 << "\t"
			<< ChipName[i] << "\t"
			<< DatFileName[i] << "\t"
			<< Median[i] << "\t"
			<< PresencePct[i] * 100 << "\t";
		if (ThetaValid)  {
			out  << ArrayOutlierPct[i] * 100 << "\t"
				<< SingleOutlierPct[i] * 100 << "\t";

			if (ArrayOutlierPct[i] > .05)
				out << "*";
			out << "\t";

		}

		out << endl;
	}
	#endif

	out.close();
	
	if (!after_model) {
		
		sprintf(prompt_str, "  Group \"%s\" contains %d arrays; see '%s' for details\n", 
			GroupName, NumArray, SummaryFile);
		WritePrompt(prompt_str);
		
	}

	InsertExcelFile(SummaryFile, true);	
		
}

double GROUP::Presence(int unit, int *use_array, int num_array) {
	int j;

	int cnt = 0;
	if (use_array == NULL) { // use all arrays
		num_array = NumArray;
		for (j = 0; j < num_array; j ++) {
			if (AbsCall[j][unit] == 'P')
				cnt ++;
		}
	} else {
		for (j = 0; j < num_array; j ++) {
			if (AbsCall[use_array[j]][unit] == 'P')
				cnt ++;
		}
	}
	return cnt / (double) num_array;
}


bool GROUP::WriteCel(int array, const char* file) { 
	// write out data in .cel format
	
	ofstream out(file);
	if (!out)
		return false;
		
	if (!chip_data.Read(DatFileName[array]))
		return false;

	out << "[CEL]\nVersion=3\n\n";

	out << "[HEADER]\nCols=" << cdf.CellDim << "\nRows=" << cdf.CellDim
		<< "\nTotalX=" << cdf.CellDim << "\nTotalY=" << cdf.CellDim
		<< endl;
		
	out << "Baseline=" << (Normalized ? DatFileName[Baseline] :
		"Not normalized") << endl;
	if (SubtractBackground)
		out << "Background=Subtracted" << endl;

	out << "DatHeader=" << ChipName[array] << ":"
		<< chip_data.Header << endl << endl;

	out << "[INTENSITY]\n";
	out << "NumberCells=" << cdf.CellDim * cdf.CellDim << endl;
	out << "CellHeader=X	Y	MEAN	";
	if (ExportCelSetName)
		out << "ProbeSet	ProbeOrder	PM";
	out << endl;
	
	int i, j;	
	
	for (j = 0; j < cdf.CellDim; j ++) {
		for (i = 0; i < cdf.CellDim; i ++) {
			int point = i * cdf.CellDim + j;
			double mean = NormInten[array][point];

			if (SubtractBackground) {
				mean -= FindBackground(array, i, j);
				if (mean < 0)
					mean = 0;
			}
			sprintf(group_line, "%3d\t%3d\t%.1f", i, j, mean);
				
			out << group_line;
			if (ExportCelSetName) {
				if (cdf.Cell[point].Flag != QC) {
					int idx = cdf.Cell[point].UnitIndex;
					out << "\t" << cdf.Unit[idx].UnitName
						<< "\t" << cdf.Cell[point].Atom
						<< "\t" << int(cdf.Cell[point].Flag);
				} else {
					out << "\t" << "QC";
				}
			}

			out << endl;		
		}
		YieldControl();
	}
	out << endl;

	out << "[MASKS]\nNumberCells=0\nCellHeader=X	Y\n\n";

	//output array and single outlier
	if (ThetaValid) {
		int num_all_probe = 0;
		for (i = 0; i < cdf.NumUnit; i ++) {
			num_all_probe += cdf.Unit[i].NumProbe;
		}
		int num_outlier = int(num_all_probe * SingleOutlierPct[array]);

		out << "\n[OUTLIERS]\n";
		out << "NumberCells=" << num_outlier * 2 << endl;
		out << "CellHeader=X	Y\n";
		int x, y;

		for (i = 0; i < cdf.NumUnit; i ++) {
			// copied from void DrawOutlier(CDC &dc) in CelView.cpp
			int exclude = Theta[array][i].Exclude;
			if (exclude != 0) { 
				if (exclude == -1) { // array outlier
					for (j = 0; j < cdf.Unit[i].NumProbe; j ++) {
						x = cdf.Unit[i].CellPos[j][PM].x;
						y = cdf.Unit[i].CellPos[j][PM].y;

						out << x << "\t" << y << endl;
						
						x = cdf.Unit[i].CellPos[j][MM].x;
						y = cdf.Unit[i].CellPos[j][MM].y;
						out << x << "\t" << y << endl;
					}
				} else { // single outlier
					int keep_single = my_min(MAX_SINGLE_OUTLIER,
						cdf.Unit[i].NumProbe);
					for (j = 0; j < keep_single; j ++) {
						int single_outlier = exclude % 2;
						exclude /= 2;

						if (single_outlier) {
							x = cdf.Unit[i].CellPos[keep_single - j - 1][PM].x;
							y = cdf.Unit[i].CellPos[keep_single - j - 1][PM].y;

							out << x << "\t" << y << endl;
							
							x = cdf.Unit[i].CellPos[keep_single - j - 1][MM].x;
							y = cdf.Unit[i].CellPos[keep_single - j - 1][MM].y;

							out << x << "\t" << y << endl;
						}
					}
				}

			}
		}
		out << endl;
	} else
		out << "[OUTLIERS]\nNumberCells=0\nCellHeader=X	Y\n\n";

	out << "[MODIFIED]\nNumberCells=0\nCellHeader=X	Y	ORIGMEAN\n";

	return true;

}

bool GROUP::ProbeTogether() {

	if (New2Old)
		delete [] New2Old;
	if (Old2New)
		delete [] Old2New;


	//WritePrompt("{Reorganize to make the probes of the same probe set adjacent",
	//	false, BLUE);

	int cel_dim = cdf.CellDim;
	int cel_num = MY_SQR(cel_dim);
	New2Old = new SHORT_POINT[cel_num];
	Old2New = new SHORT_POINT[cel_num];
	if (!New2Old || !Old2New) {
		WritePrompt("  Error: allocating in ProbeTogether() failed", false, RED);
		return false;
	}

	int cnt = 0;

	int i, j;

	int new_x = 0, new_y = 0;
	
	for (i = 0; i < cdf.NumUnit; i ++) {
		for (j = 0; j < cdf.Unit[i].NumProbe; j ++) {
		
			int old_x = cdf.Unit[i].CellPos[j][PM].x;
			int old_y = cdf.Unit[i].CellPos[j][PM].y;
	
			int old_idx = CELL_IDX(old_x, old_y);
			int new_idx = CELL_IDX(new_x, new_y);

			New2Old[new_idx].x = old_x; // PM probe
			New2Old[new_idx].y = old_y;
			Old2New[old_idx].x = new_x;
			Old2New[old_idx].y = new_y;

			
			new_idx ++; // MM probe; this is because CELL_IDX(x, y) ((x) * cdf.CellDim + (y))
			
			if (!SnpChip) {
				old_y ++;
				old_idx ++; 
			} else {
				old_x = cdf.Unit[i].CellPos[j][MM].x;
				old_y = cdf.Unit[i].CellPos[j][MM].y;
				old_idx = CELL_IDX(old_x, old_y);
			}


			New2Old[new_idx].x = old_x;
			New2Old[new_idx].y = old_y;
			Old2New[old_idx].x = new_x;
			Old2New[old_idx].y = new_y + 1; // MM probe is just below PM probe
			
			new_x ++;
			if (new_x == cel_dim) { // skip mismatch probe line
				new_x = 0;
				new_y += 2;
			}
		}
		
	}

	//WritePrompt("Finished}\n", false, BLUE);
	return true;
}

void GROUP::ExportOneGene(ofstream &out, int unit) {
	
	out << cdf.Unit[unit].UnitName << '\t';

	//#if defined(_WINDOWS)
	if (GctFormat) {
		
		if (gene_info.Info) {
			if (LocusLinkName)
				out << gene_info.Info[unit].GeneName << "\t";
			else
				out << gene_info.Info[unit].Descrip << "\t";
		} else
			out << "\t";
		
	} else {

		
		if (gene_info.Info) {
			
			if (!NameLast) {
				out << gene_info.Info[unit].GeneName << "\t";
			}

			if (OutputAcc) {
				out << gene_info.Info[unit].Acc << "\t"
					<< gene_info.Info[unit].LocusLink << "\t"
					<< gene_info.Info[unit].Descrip << "\t";
					
			}
		}
	} 
	
	//#endif
	for (int j = 0; j < array_list.NumSample; j ++) {
		if (array_list.SampleSelected[j]) {
	
			double value, std;
			char call;

			if (SnpChip && !ThetaValid) {
				value = 0;
				int array = array_list.FirstArray(j);
				call = AbsCall[array][unit];
			} else

				array_list.GetDataPoint(unit, j, value, std, call);

			if (HasBoth || !SnpChip) { // export expression

				if (value != MISSING) {
					out << value;
				}
				out << '\t';
			}

			if (HasBoth || SnpChip) { // export call

				if (SnpChip)
					out << SnpCallStr[call] << '\t';
				else
					out << call << '\t';
			}

			if (HasStd) {
				if (std != MISSING) {
					out << std;
				}
				out << '\t';
			}
			
		}
	}

	//#if defined(_WINDOWS)
	if (NameLast && gene_info.Info && !GctFormat) {
		out << gene_info.Info[unit].GeneName << "\t";
	} 
	//#endif

	out << endl;

}

bool GROUP::ExportExpression(/*const char* file*/) {
	#if defined(WIN32)
	if (GctFormat && sample_info.NumInfoCol > 0) {
		CString cls_file = AppendFileName(file, ".cls");
		sample_info.WriteClsFile(cls_file, 0);
	}
	#endif
	if (SnpChip && !ThetaValid)
		HasBoth = false;
/*
	ofstream out;

	out.open(file);*/
/*
	if (ExpressionAppend)
		out.open(file, ios::app);
	else
		out.open(file);
*/

	MEDIUM_STRING output_file; // output file name
	#if defined(WIN32)
	sprintf(output_file, "%s%c%s expression.xls", group.WorkingDir,
			FILE_SEP, group.GroupName);
	#else
	sprintf(output_file, ".%cexpression.txt", FILE_SEP);
	#endif

	ofstream out(output_file);
	if (!out) {
		sprintf(prompt_str, "  Writing data file %s "
			" failed. Possibly the file is open in Excel or wrong directory name\n", output_file);
		WritePrompt(prompt_str, false, RED);
		return false;
	}

	sprintf(prompt_str, "  Writing expression or call data in %s...",
		output_file);
	WritePrompt(prompt_str);
	if (GctFormat) {
		out << "#1.2" << endl;
		
		int num_row = cdf.NumUnit;
		
		// count number of genes
		if (!FileNameIsNone(GeneListFile)) {
			bool read_tree;
			num_row = ReadGeneListFile(read_tree, GeneListFile);
			if (num_row < 0)
				num_row = cdf.NumUnit; // all genes
		}
		
		out << num_row << "\t" << array_list.NumSelected << endl;
		
	}
	
	Calculating = true;
	int j;

ExpressionIncludeHeader = true;
	if (!ExpressionAppend) { // header part
	if (ExpressionIncludeHeader) {
		out << "[dChip Expression Data File]" << endl;
		out << "FileName=" << output_file << endl;
		out << "dChipVersion=" << VERSION_STR << endl;
		out << "BaselineArray=" << (Normalized ? DatFileName[Baseline] :
			"Not normalized") << endl;
		out << "ModelMethod=" << ModelMethodStr[ModelMethod] << endl;
		out << "CheckOutlier=" << (DetectSingleOutlier ? "Single," : "") 
			<< (DetectArrayOutlier ? "Array," : "") 
			<< (DetectProbeOutlier ? "Probe," : "") << endl;
		out << "ImageSpikeAsSingleOutlier=" << YES_NO(HandleImageSpike) << endl;
		out << "ArrayListFile=" << ArrayListFile << endl;
		out << "ReplicateNotAllOutlier=" << YES_NO(NoRepArrayOutlier) << endl;
		
		out << "LogTransformed=" << YES_NO(Logged) << " (with base " <<
			LogBase << ")" << endl;
		out << "TruncateLowValue=" << YES_NO(Truncate) << " (to value " <<
			TruncateValue << ")" << endl;
		out << "TruncateToAbsentPercent=" << YES_NO(TruncatePct) << " (to percent " <<
			TruncatePctValue << ")" << endl;
		out << "PSIFileUsage=" << PsiModeStr[PsiMode] << " (" <<
			PsiFileName << ")" << endl;
		out << "OutputArrayOutlierAsBlank=" << YES_NO(AllowMissing) << endl;
		out << "OutputBothSignalAndCall=" << YES_NO(HasBoth) << endl;
		out << "OutputStandardError=" << YES_NO(HasStd) << endl;
		out << "Date=" << Today << endl;
		out << "[Data]" << endl;
	}
	// header
	out << "probe set\t";
	//#if defined(_WINDOWS)
	if (GctFormat) {
		out << "description\t";
	} else {
		if (gene_info.Info) {
			if (!NameLast) {
				out << "gene\t";
			}
			if (OutputAcc) {
				out << "Accession\tLocusLink\tDescription\t";
			}

		}
	}
	//#endif

	for (j = 0; j < array_list.NumSample; j ++) {
		if (array_list.SampleSelected[j]) {
			out << array_list.SampleName[j] << "\t";
			if (HasBoth)
				out << array_list.SampleName[j] << " call\t";
			if (HasStd) 
				out << array_list.SampleName[j] << " SE\t";
		}
		
	}


	if (NameLast && gene_info.Info && !GctFormat) {
		out << "gene\t";
	}

	out << endl;
	} // header

	if (ExportSomething(out, &GROUP::ExportOneGene)) {

		InsertExcelFile(output_file);

		return true;
	} else
		return false;
}

bool GROUP::ExportSomething(ofstream &out, void (GROUP::*export_func)
					 (ofstream& out, int unit)) {
	// function pointer: http://www.newty.de/CCPP/FPT/em_fpt.html#defi

	#if defined(WIN32)
	ifstream in(GeneListFile, ios::nocreate);
	#else
	ifstream in(GeneListFile);
	#endif

	int cnt;
	bool none = FileNameIsNone(GeneListFile);
	if (none || !in) {
		if (!none) {

			sprintf(prompt_str, "  Reading gene list file %s"
				" failed, output all genes", GeneListFile);
			WritePrompt(prompt_str, false, RED);
		}

		WritePrompt("    Gene 0", OVERWRITE_FIRST);

		for (int i = 0; i < cdf.NumUnit; i ++) {

			(*this.*export_func)(out, i);

			if (i % 100 == 0) {

				YieldControl();
				sprintf(prompt_str, "    Gene %d", i);
				WritePrompt(prompt_str, true);

				if (!Calculating) {
					WritePrompt("  User stop command issued", false, RED);
					return false;
				}
			}
			
		}
		cnt = cdf.NumUnit;
	} else { // read in gene names from a file

		sprintf(prompt_str, "    Export the data for genes "
			"in file %s", GeneListFile);
		WritePrompt(prompt_str);

		WritePrompt("    Gene 0", OVERWRITE_FIRST);
		
		SHORT_STRING name;
		cnt = 0;
		while (1) {
			in.getline(group_line, LONG_LINE);
			if (group_line[0] == '\0')
				break;
			
			char * next = set_next_tab_zero(group_line);
			
			if (!SecondCol) {
				strcpy(name, group_line);
			} else {
				if (next) {
					set_next_tab_zero(next + 1);
					strcpy(name, next + 1);
				} else {
					WritePrompt("      There is no 2nd column in the file", false, RED);
					return false;
				}

			}

			trim_right(name);
			int unit = cdf.FindUnitName(name);
			
			if (unit != -1) {
				
				(*this.*export_func)(out, unit);
			
				cnt ++;

			} else if (unit == -1) {
				if (cnt == 0 || strstr(name, "probe set")) {
					// the header line , don't report "not found"
					
				} else {
					if (name[0] != '[' && name[0] != '$' ) {
						sprintf(prompt_str, "    Gene '%s' not found", name);
						WritePrompt(prompt_str);
					}
				}

				YieldControl(); // allow user to stop
			}

			if (cnt % 100 == 0) {
				YieldControl();
				sprintf(prompt_str, "    Gene %d", cnt);
				WritePrompt(prompt_str, true);
			}
			
			if (!Calculating) {
				WritePrompt("  User stop command issued", false, RED);
				return false;
			}
			
		}
	}
	sprintf(prompt_str, "    Gene %d", cnt);
	WritePrompt(prompt_str, true);
	return true;
}

class ALLELE_READER {
	// 10/03: convert ATGC to SNP_A, SNP_B etc..., for Moran's mouse SNP data

	char AlleleA, AlleleB;
public:
	void Reset() {
		AlleleA = AlleleB = -1; // for a new SNP
	}
	char ConvertAllele(const char *str) {
		char call = 0;
		for (int i = 0; i < strlen(str); i ++) {
			char ch = str[i];
			if (!strchr("ATGC", ch))
				return SNP_NO_CALL;
			
			if (AlleleA == -1) 
				AlleleA = ch;
			else if (AlleleA != ch && AlleleB == -1) {
				AlleleB = ch;
			} 

			if (ch == AlleleA)
				call |= (SNP_A + 1);
			else if (ch == AlleleB)
				call |= (SNP_B + 1);
		}
		
		if (call > 0)
			return call - 1;
		else
			return SNP_NO_CALL; // empty string
	}
} allele_reader;

bool GROUP::GetExternalData() {

	int i;

	if (ExternalDataFile[0] == '\0')
		return false;

	#if defined(WIN32)
	ifstream in(ExternalDataFile, ios::nocreate);
	#else
	ifstream in(ExternalDataFile);
	#endif

	if (!in) {
		sprintf(prompt_str, "  Reading data file '%s' failed", ExternalDataFile);
		WritePrompt(prompt_str, false, RED);
		return false;
	} else {
		sprintf(prompt_str, "  Reading data file '%s'...", ExternalDataFile);
		WritePrompt(prompt_str);
	}

	//streampos start_p = in.tellg();

	YieldControl();
	// find number of lines
	int line_cnt = 0; 
	while (in.getline(tmp_line, HUGE_LINE_LEN)) {
		line_cnt ++;
		if (line_cnt % 100 == 0)
			YieldControl();
	}
	sprintf(prompt_str, "    Found %d lines", line_cnt);
	WritePrompt(prompt_str);
	//in.seekg(start_p);
	in.close();

	#if defined(WIN32)
	in.open(ExternalDataFile, ios::nocreate);
	#else
	in.open(ExternalDataFile);
	#endif

	int num_unit = line_cnt - 1; // not count header line

	cdf.Release();
	cdf.NumUnit = num_unit;
	cdf.Unit = new CDF_UNIT[cdf.NumUnit];
	if (!cdf.Unit) {
		WritePrompt("  Allocating 'Unit' for cdf failed", false, RED);
		return false;
	}
	

	int line = 0;
	int row = 0, col = 0;

	int skip = HasBoth + HasStd;

	bool first_bad_call = true;
	char *pos, *next;

	int missing_cnt = 0;

	WritePrompt("    Line 0", OVERWRITE_FIRST);
	bool SSLP_data = false;
	bool mouse_data = false;

	while (in.getline(tmp_line, HUGE_LINE_LEN)) {
		
		int line_len = strlen(tmp_line);
		if (line_len >= HUGE_LINE_LEN - 1) {
			WritePrompt("    Line length exceeds limit", false, RED);
			return false;
		}
		
		//if (tmp_line[0] == '\0')
		//	break;
		
		if (line == 0) { // first line, read in names
			if (strstr(tmp_line, "SSLP") == tmp_line)
				SSLP_data = true;
			else if (strstr(tmp_line, "Mouse") == tmp_line)
				mouse_data = true;

			next = strchr(tmp_line, '\t'); // skip first column
			// is necessary since it might be empty

			if (HasGeneName) { 
				// skip one more column
				if (next) {
					pos = next + 1;
					next = set_next_tab_zero(pos);
				}
			}

			while (1) { // find sample names
				
				pos = next + 1;
				next = set_next_tab_zero(pos);

				if (*pos == '\0')
					break;

				strcpy(ChipName[col], pos);
				trim_right(ChipName[col]);
				col ++;

				if (SSLP_data) { // artifical tumor sample
					strcpy(ChipName[col], pos);
					strcat(ChipName[col], "_T"); 
					col ++;
				}

				if (!next)
					break;
				
				bool end_line = false;
				for (i = 0; i < skip; i ++) {
					pos = next + 1;
					next = set_next_tab_zero(pos);
					if (!next) {
						end_line = true;
						break;
					}

				}
					
				if (end_line)
					break;
				
				if (col >= MAX_ARRAY_NUM) {

					sprintf(prompt_str, "    Exceeds dChip array number limit; "
						"only %d columns are used", MAX_ARRAY_NUM);
					WritePrompt(prompt_str);
					break;
				}
			}
			
			NumArray = col;
			for (i = 0; i < NumArray; i ++) {
				if (Theta[i])
					delete [] (Theta[i]);
				Theta[i] = new THETA_INFO[cdf.NumUnit];

				if (AbsCall[i])
					delete (AbsCall[i]);
				AbsCall[i] = new char[cdf.NumUnit];
				
			}
		
			
		} else if (line_len > 3) { // a data line
			pos = tmp_line;
			next = set_next_tab_zero(pos);

			#if defined(_WINDOWS)
			CString gene_name = pos;
			#endif

			if (HasGeneName) { // skip it
				if (next) {
					pos = next + 1;
					next = set_next_tab_zero(pos);
					//gene_name += CString(",") + pos; // append the gene name in the 2nd column
				}
			}
			#if defined(_WINDOWS)
			gene_name.Remove('"'); // avoid " added by Excel when saving text files
			gene_name.TrimLeft(); 
			gene_name.TrimRight();
			
			strncpy(cdf.Unit[row].UnitName, gene_name, UNIT_NAME_LEN - 1);
			cdf.Unit[row].UnitName[UNIT_NAME_LEN - 1] = '\0';
			#else
			char* gene_name = pos;

			trim_right(gene_name);
			//gene_name = My_TRIM(gene_name);


			strncpy(cdf.Unit[row].UnitName, gene_name, UNIT_NAME_LEN - 1);
			cdf.Unit[row].UnitName[UNIT_NAME_LEN - 1] = '\0';
			#endif

			col = SSLP_data ? (NumArray / 2) : NumArray;

			if (mouse_data)
				allele_reader.Reset();

			for (i = 0; i < col; i ++) {
				if (!SnpChip) { // expression data
					if (next) {
						pos = next + 1;
						next = set_next_tab_zero(pos);
						if (pos[0] == 'P') {
							WritePrompt("    Error: Absolute calls in expression data column; please check "
								"the 'Has absolute call' option", false, RED);
							return false;
						}
						if (pos[0] && pos[0] != ' ') {
							Theta[i][row].Theta = float(atof(pos));
						} else {
							Theta[i][row].Theta = MISSING;
							missing_cnt ++;
						}
					} else {
						sprintf(prompt_str, "    Error when reading expression "
							"value of gene %s, array %s",
							cdf.Unit[row].UnitName, ChipName[i]);
						WritePrompt(prompt_str, false, RED);
						return false;
					}
				
					if (HasBoth) {
						bool fail = false;
						if (next) {
							pos = next + 1;
							next = set_next_tab_zero(pos);
							if (!strchr("AMP", pos[0])) {
								if (first_bad_call) {
									sprintf(prompt_str, "    Unrecognized call '%c' "
											"for gene %s, array %s; treat as 'A' "
											"from now on; If this is SNP data, redo this step but check "
											"'SNP data' at 'Open group/Get external data'", pos[0],
											cdf.Unit[row].UnitName, ChipName[i]);
									WritePrompt(prompt_str, false, RED);
									sprintf(prompt_str, "    Line %d", line);
									#if defined(WIN32)
									WritePrompt(prompt_str);
									#else
									WritePrompt(prompt_str, true);
									#endif

									first_bad_call = false;
								}
								AbsCall[i][row] = 'A';
							} else 
								AbsCall[i][row] = pos[0];
						} else
							fail = true;
						
						if (fail) {
							sprintf(prompt_str, "    Error when reading absolute "
								"call of gene %s, array %s",
								cdf.Unit[row].UnitName, ChipName[i]);
							WritePrompt(prompt_str, false, RED);
							return false;
						}
					}

					if (HasStd) {
						if (next) {
							pos = next + 1;
							next = set_next_tab_zero(pos);
							if (pos[0] && pos[0] != ' ') {
								Theta[i][row].ThetaStd = float(atof(pos));
							} else
								Theta[i][row].ThetaStd = MISSING;
						} else {
							sprintf(prompt_str, "    Error when reading standard "
								"error of gene %s, array %s",
								cdf.Unit[row].UnitName, ChipName[i]);
							WritePrompt(prompt_str, false, RED);
							return false;
						}
					}
				} else { // SnpChip

					bool fail = false;
					if (next) {
						pos = next + 1;
						next = set_next_tab_zero(pos);
						
						if (HasBoth) { // read signal data first
							if (pos[0] && pos[0] != ' ') {
								Theta[i][row].Theta = float(atof(pos));
							} else {
								Theta[i][row].Theta = MISSING;
								missing_cnt ++;
							}
							pos = next + 1;
							next = set_next_tab_zero(pos);
						}
					} else 
						fail = true;

					if (!fail && pos) { // call data
						if (!SSLP_data) { // SNP data
							
							if (mouse_data)
								AbsCall[i][row] = allele_reader.ConvertAllele(pos);
							else {
								if (pos[0] == 'A') {
									if (pos[1] == 'A' || pos[1] == '\0')
										AbsCall[i][row] = SNP_A;
									else 
										AbsCall[i][row] = SNP_AB;
								} else if (pos[0] == 'B')
									AbsCall[i][row] = SNP_B;
								else if (pos[0] == 'H') // for Affy 100K CEPH data
									AbsCall[i][row] = SNP_AB;
								else // such as "NoCall"
									AbsCall[i][row] = SNP_NO_CALL;
							}
						} else {// SSLP_Data) 
							
							char call_n, call_t;
							switch (*pos) {
							case 'H': // HET
								call_n = SNP_AB;
								call_t = SNP_AB;
								break;
							case 'L': //LOH
								call_n = SNP_AB;
								call_t = SNP_A;
								break;
							case 'N': // NI
								call_n = SNP_A;
								call_t = SNP_A;
								break;
							default: // other or blank
								call_n = SNP_NO_CALL;
								call_t = SNP_NO_CALL;
							}

							AbsCall[2 * i][row] = call_n;
							AbsCall[2 * i + 1][row] = call_t;
						} 
					
					} 

					if (HasStd) { // read signalB
						pos = next + 1;
						next = set_next_tab_zero(pos);

						if (pos[0] && pos[0] != ' ') {
							Theta[i][row].ThetaStd = float(atof(pos));
						} else {
							Theta[i][row].ThetaStd = MISSING;
						}
						
					}
					if (fail) { 
						sprintf(prompt_str, "    Error when reading SNP calls "
							"for marker %s, array %s", cdf.Unit[row].UnitName, ChipName[i]);
						WritePrompt(prompt_str, false, RED);
						return false;
					}

				}
			} // i

			row ++;
		}
		
		line ++;

		if (line % 100 == 0) {
			YieldControl();
			sprintf(prompt_str, "    Line %d", line);
			WritePrompt(prompt_str, true);
		}
	}

	if (SnpChip) { // snp array
		ThetaValid = bool(HasBoth);
		CallValid = true;
		StdValid = bool(HasStd);
	} else { // expression array
		ThetaValid = true;
		CallValid = bool(HasBoth);
		StdValid = bool(HasStd);
	}
		
	HandleLogTransform();
	
	if (!SnpChip)
		sprintf(prompt_str, "    Read data for %d genes and %d arrays; %d missing values\n", 
			row, NumArray, missing_cnt);
	else {
		sprintf(prompt_str, "    Read data for %d SNP markers and %d arrays\n", 
			row, NumArray);
	}
	WritePrompt(prompt_str);

	#if defined(_WINDOWS)
	if (SnpChip)
		snp_info.ReadFile(GeneInfoFile);
	else
		gene_info.ReadFile(GeneInfoFile);
	#endif

	gene_info.ReadFile(GeneInfoFile);

	if (NumArray > 0) {
		GetSampleName();

		array_list.Read(ArrayListFile);
	}

	FindMedian();
	
	NewUnitInfo(cdf.NumUnit);

	WritePrompt("Finished}\n", false, BLUE);
	return true;
}

void GROUP::FindMedian() {

	int i, j;

	DB_VECTOR vec(cdf.NumUnit);

	for (i = 0; i < NumArray; i ++) {
		vec.Reset();

		for (j = 0; j < cdf.NumUnit; j ++) {
			double value = Theta[i][j].Theta;
			if (value != MISSING)
				vec.Add(value);

			
		}
		Median[i] = int(vec.GetMedian());

	}

	FindBaseline();

}

void GROUP::ScaleAD() {
	// scale the average differences using invariant set method

	int i, j;

	int len = cdf.NumUnit;

	float *vec = new float[len];
	float *base = new float[len];

	
	WritePrompt("  Normalize expression values using the Invariant Set method...\n");

	sprintf(prompt_str, "  Baseline array is %s\n", ChipName[Baseline]);
	WritePrompt(prompt_str);

	#if defined(_WINDOWS)
	int num_knot;

	float *invariant, *x, *y;
	bool r_plot = ViewNormPlot && r.Start();
				
	for (j = 0; j < len; j ++)
		base[j] = Theta[Baseline][j].Theta;

	if (r_plot) {
		r.Do("windows()");
		r.SetVec("baseline", base, len);
		invariant = new float[len];

		num_knot = NUM_KNOT + 2;  
		x = new float[num_knot];
		y = new float[num_knot];
		
	}

	#endif


	for (i = 0; i < NumArray; i ++) {
		if (i != Baseline) {
			float vec_min = Theta[i][0].Theta;
			float vec_max = vec_min;
			for (j = 0; j < len; j ++) {
				vec[j] = Theta[i][j].Theta;
				
				if (vec[j] > vec_max)
					vec_max = vec[j];
				if (vec[j] < vec_min)
					vec_min = vec[j];
			}

			sprintf(prompt_str, "  Array %s", ChipName[i]); 
			WritePrompt(prompt_str);

			#if defined(_WINDOWS)
			if (r_plot) {
				r.SetVec("array", vec, len);
			}
			#endif
			
			if (!InvariantSetScaling(vec, base, len))
				break;

			for (j = 0; j < len; j ++) {
				double value = Theta[i][j].Theta;
				if (value != MISSING) {
					
					Theta[i][j].Theta = vec[j];
					if (StdValid) {
						double factor = vec[j] / value;
						Theta[i][j].ThetaStd = float(Theta[i][j].ThetaStd
							* factor);
					}
				}
			}

			#if defined(_WINDOWS)
			if (r_plot) {
				CString x_lab = ChipName[i];
				CString y_lab = "baseline: " + CString(ChipName[Baseline]);
				r.Do("plot(array, baseline, pch='.', "
					"xlab='" + x_lab + "',ylab='" + y_lab + "')");
				r.Do("title(main=paste('cor=',format(cor(array, baseline),digit=3)))");
				
				
				for (j = 0; j < len; j ++) 
					invariant[j] = InIteration[j];
				r.SetVec("invariant", invariant, len);
				r.Do("points(array[invariant==1], baseline[invariant==1],col=2)");

				// the running median curnve 

				
				// first point
				x[0] = vec_min; 
				y[0] = norm.NormalizeData(vec_min);
				
				for (int k = 1; k <= NUM_KNOT; k ++) {
					x[k] = norm.Curve[k].x;
					y[k] = norm.Curve[k].y;
				}

				x[NUM_KNOT + 1] = vec_max;
				y[NUM_KNOT + 1] = norm.NormalizeData(vec_max);
				
				r.SetVec("x", x, num_knot);
				r.SetVec("y", y, num_knot);

				r.Do("lines(x, y, col=3)");
				
				r.Do("abline(0,1,col=4)");

				AfxMessageBox("View the normalization plot in R; \nPress Enter key to continue...");
			}
			#endif
		}

		
	}

	delete vec;
	delete base;

	#if defined(_WINDOWS)
	if (r_plot) {
		delete invariant;
		delete x;
		delete y;
		r.Do("remove(array)");
		r.Do("remove(baseline)");
		r.Do("remove(invariant)");
		r.Do("remove(x)");
		r.Do("remove(y)");
	}

	#endif

	if (InIteration) {
		delete InIteration;
		InIteration = NULL;
	}
	
}

void GROUP::ExportOneProbeset(ofstream &out, int unit) {

	int num_probe = cdf.Unit[unit].NumProbe;
	for (int k = 0; k < num_probe; k ++) {
		int x = cdf.Unit[unit].CellPos[k][PM].x;
		int y = cdf.Unit[unit].CellPos[k][PM].y;
		int x2 = cdf.Unit[unit].CellPos[k][MM].x;
		int y2 = cdf.Unit[unit].CellPos[k][MM].y;

		for (int i = 0; i < NumArray; i ++) {

			if (ExportCelPos) {
				
				out << x << "\t" << y << '\t';
				out << cdf.GetCell(x, y)->ExPos << '\t';
			}

			out << cdf.Unit[unit].UnitName 
				<< "\t" << k << "\t" << i << "\t";

			int pm = NormInten[i][x * cdf.CellDim + y];
			int mm = NormInten[i][x2 * cdf.CellDim + y2];

			
			if (ModelMethod == PM_ONLY_MODEL) {
				pm -= FindBackground(i, x, y);
				mm -= FindBackground(i, x2, y2);	

			}


			out << pm << "\t" << mm << "\t";
			if (model.Unit == unit) {
				out << model.LocalTheta[i] << "\t"
					<< model.LocalPhi[k] << "\t";
				if (ModelMethod == FULL_MODEL)
					out << model.LocalPhi[k + num_probe] << "\t";

			} else if (ThetaValid) {
				out << Theta[i][unit].Theta << "\t";
			
			}
			out << endl;		
		}
					
	}
}

bool GROUP::ExportProbeset(const char* file, bool export_cur_unit) {

	ofstream out(file);
	if (!out) {
		sprintf(prompt_str, "  Writing file '%s' failed", file);
		WritePrompt(prompt_str, false, RED);
		return false;
	}

	// header 
	if (ExportCelPos) {
		out << "X\tY\tPosition\t";
	}

	if (ModelMethod == DIFF_MODEL || ModelMethod == MODEL_AVE_DIFF) {
		out << "Probeset\tProbe\tArray\tPM\tMM\t";
	} else
		out << "Probeset\tProbe\tArray\tPM-bkgrd\tMM-bkgrd\t";

	if (export_cur_unit && model.Unit == CurUnit) {
		out << "MBEI\tPSI\t";

		//if (ModelMethod == FULL_MODEL)
		//	out << "PSI_MM\t";
	} else if (ThetaValid)
		out << "MBEI\t";
	out << endl;

	// data
	if (export_cur_unit && CurUnit != -1) {
		ExportOneProbeset(out, CurUnit);
		sprintf(prompt_str, "  File %s exported", file);
		WritePrompt(prompt_str);
		InsertExcelFile(file);
		return true;
	} 

	if (ExportSomething(out, &GROUP::ExportOneProbeset)) {
		InsertExcelFile(file);
		return true;
	} else
		return false;


}

bool GROUP::SaveDcp() {

	// save the current image into dcp file

	if (!chip_data.Read(DatFileName[CurArray]))
		return false;
	
	memcpy(chip_data.Inten, NormInten[CurArray], 
		sizeof(unsigned short) * MY_SQR(cdf.CellDim));

	chip_data.Normalized = false;

	if (!chip_data.Write())
		return false;

	return true;

}

bool GROUP::Standardize(double *vec, bool do_stand) { // also standardize 
	
	double ave_cv = 0;

	bool return_cv = (FilterVarMethod == FILTER_VAR_METHOD_CV);
	
	if (UseStdSep) {
		int cnt = 0;
		int start = 0;
		for (int i = 0; i < array_list.NumSampleGroup; i ++) {
			int len = array_list.SampleGroupSize[i];
		
			double cv = standardize(&vec[start], len, do_stand, return_cv);
			if (cv != MISSING) {
				ave_cv += cv;
				cnt ++;
			}

			start += len;
		}
	
	
		if (cnt > 0)
			ave_cv /= cnt;
	} else
		ave_cv  = standardize(vec, array_list.NumSample, do_stand, return_cv);
	
	return (ave_cv > CVLower && ave_cv < CVUpper);
}

bool GROUP::FilterGene(int unit) {
	
	DB_VECTOR rep_cv(NumArray);

	int expr_filter_cnt = 0;
	int non_missing = 0;

	rep_cv.Reset();
	int rep_filter_cnt = 0;

	for (int j = 0; j < array_list.NumSample; j ++) {
	// average replicates and look at varition among replicates
		int start = array_list.SampleIndex[j];;
		int rep_num = array_list.RepNum[j];
		int p_call_num = 0;
		int array;
		for (int k = 0; k < rep_num; k ++) {
			array = array_list.UseArray[start + k];
			
			if (GroupOpened && AllowMissing
				&& Theta[array][unit].Exclude == -1)
				Vec2[k] = MISSING;
			else
				Vec2[k] = Theta[array][unit].Theta;
			
			if (CallValid && AbsCall[array][unit] == 'P')
				p_call_num ++;
		
		}
		
		Vec[j] = vec_mean(Vec2, rep_num);
		
		if (Vec[j] != MISSING) {
			non_missing ++;
			if (Vec[j] >= ExprFilterValue) {
				expr_filter_cnt ++;
			}

			if (rep_num > 1 && p_call_num >= rep_num / 2) {	
				double std = standardize(Vec2, rep_num, false, false);
				if (std != MISSING) {
					rep_cv.Add(fabs(std / Vec[j]));
					rep_filter_cnt ++;
				}


			}
		}
		
	}

	bool in_filter = true;
	if (UseCVFilter && !Standardize(Vec)) {
		in_filter = false;
	}

	if (CallValid && UseCallFilter) {
		if (Presence(unit, array_list.UseArray, array_list.NumArray) < 
			FilterPresence / 100.0)
			in_filter = false;
	} 

	if (UseRepFilter && rep_filter_cnt > 0) {
		double rep_filter_value = rep_cv.GetMedian();

		if (rep_filter_value <= RepFilterLow ||
			rep_filter_value >= RepFilterHigh)
			in_filter = false;
	}

	if (UseExprFilter && non_missing > 0) {
		if (expr_filter_cnt / (double) non_missing < 
			ExprFilterPct / 100.0)
			in_filter = false;
	}
	
	return in_filter;
}

void GROUP::OutputHeader(ofstream &out) {

	out << "probe set\t";

	//#if defined(_WINDOWS)
	if (gene_info.Info) {
		out << "gene\t";
		if (OutputAcc) {
			out << "Accession\tLocusLink\tDescription\t";
		}

		
	}
	//#endif
	
}

void GROUP::OutputGene(int i, ofstream &out) {

	out << cdf.Unit[i].UnitName << "\t";

	if (gene_info.Info) {
		out << gene_info.Info[i].GeneName << "\t";
		
		if (OutputAcc) {
			out << gene_info.Info[i].Acc << "\t"
				<< gene_info.Info[i].LocusLink << "\t"
				<< gene_info.Info[i].Descrip << "\t";
		}

		
	}

}

/**
 * Effettua un filtraggio dei geni.
 *
 */

bool GROUP::FilterGenes() {

	WritePrompt("{Filter genes", false, BLUE);
	
	int num_row = 0;

	int i;
	/*if (expr)*/ NewUnitInfo(cdf.NumUnit);
	bool filter_all = true;

	for (i = 0; i < cdf.NumUnit; i ++)
		UnitInfo[i].Interesting = false;
	//memset(UnitInfo, 0, sizeof(UnitInfo));

	if (!FileNameIsNone(FilterInputList)) {

		bool read_tree;
		num_row = ReadGeneListFile(read_tree, FilterInputList);

		if (!FilterInputUse) {
			for (int i = 0; i < cdf.NumUnit; i ++)
				UnitInfo[i].Interesting = !UnitInfo[i].Interesting;
			num_row = cdf.NumUnit - num_row;
		}

		if (num_row > 0) {
			filter_all = false;
			
		} else { 

			sprintf(prompt_str, "  Reading gene list file %s "
				" failed, filtering on all genes\n", FilterInputList);
			WritePrompt(prompt_str, false, RED);
		}
	}

	// Filter genes
	
	num_row = 0;
	WritePrompt("  Filtering genes...");
	
	sprintf(prompt_str, "    Array list file used: %s", 
		(FileNameIsNone(ArrayListFile) ? "None" : ArrayListFile));
	WritePrompt(prompt_str);

	WritePrompt("    Gene 0", OVERWRITE_FIRST);
	
	for (i = 0; i < cdf.NumUnit; i ++) {

		bool omit = OmitAffy && cdf.IsAffyControl(i);

		if (!omit && (filter_all || UnitInfo[i].Interesting) ) {

			if (FilterGene(i)) {

				UnitInfo[i].Interesting = true;
				num_row ++;
			} else
				UnitInfo[i].Interesting = false;

		} else
			UnitInfo[i].Interesting = false;

		if (i % 300 == 0) {

			sprintf(prompt_str, "    Gene %d", i);
			WritePrompt(prompt_str, true);
		}
	}

	SHORT_STRING str2;
	if (filter_all) {
		str2[0] = '\0';
	} else {
		if (FilterInputUse)
			sprintf(str2, "in the file %s ", FilterInputList);
		else
			sprintf(str2, "not in the file %s ", FilterInputList);
	}

	sprintf(prompt_str, "    %d of %d probe sets %ssatisfied the filtering criteria:",
		num_row, i, str2);
	WritePrompt(prompt_str, true);

	#define NUM_CRITERION 4

	#if defined(_WINDOWS)
	CString crit[NUM_CRITERION];
	for (i = 0; i < NUM_CRITERION; i ++)
		crit[i] = "";

	if (UseCVFilter) {
		crit[0].Format("Variation across samples: %.2f < %s < %.2f",
			CVLower, FilterVarMethodStr[FilterVarMethod], CVUpper);
	}
		
	
	if (CallValid && UseCallFilter) {
		crit[1].Format("P call %% in the array used >= %d%%", FilterPresence);
	} 

	if (UseRepFilter) {
		crit[2].Format("Replicate variation: %.2f < "
			"Median(Standard deviation / Mean) < %.2f",
			RepFilterLow, RepFilterHigh);
	}

	if (UseExprFilter) {
		crit[3].Format("The expression level >= %.2f in >= "
			"%d%% samples", ExprFilterValue, ExprFilterPct);
	}

	for (i = 0; i < NUM_CRITERION; i ++)
		if (crit[i] != "")
			WritePrompt("      " + crit[i]);
	WritePrompt("");

	#else

	char *crit[NUM_CRITERION];

	for (i = 0; i < NUM_CRITERION; i ++){
		crit[i] = new char[LINE_LEN];
		sprintf(crit[i], "");
	}

	if (UseCVFilter)
		sprintf(crit[0] ,"Variation across samples: %.2f < %s < %.2f",
			CVLower, FilterVarMethodStr[FilterVarMethod], CVUpper);

	if (CallValid && UseCallFilter)
		sprintf(crit[1], "P call %% in the array used >= %d%%", FilterPresence);

	if (UseRepFilter)
		sprintf(crit[2], "Replicate variation: %.2f < Median(Standard deviation / Mean) < %.2f", RepFilterLow, RepFilterHigh);

	if (UseExprFilter)
		sprintf(crit[3], "The expression level >= %.2f in >= %d%% samples", ExprFilterValue, ExprFilterPct);

	for (i = 0; i < NUM_CRITERION; i++)
		if (crit[i] != "")	WritePrompt(crit[i],  false, RED);

//	WritePrompt("");

	#endif

	// output filtered gene list
	if (FilterOutputList[0] != '\0') {

		ofstream out(FilterOutputList);

		if (out) {
			out << "[FILTERING_CRITERIA]\n";
			out << "$ARRAY_LIST_FILE=" << ArrayListFile << endl;
			out << "$FILTER_ON_GENE_LIST=" << 
				(FileNameIsNone(FilterInputList) ? "" : FilterInputList) << endl;
			out << "$FILTER_ON_USE_LIST=" << FilterInputUse << endl;
			out << "$" << TAB << &prompt_str[4] << endl;
			for (i = 0; i < NUM_CRITERION; i ++)
			if (crit[i] != "")
				out << "$\t" << crit[i] << endl;
			out << "[FILTERING_RESULT]\n";

			OutputHeader(out);
			out << endl;

			for (int i = 0; i < cdf.NumUnit; i ++) {
				if (UnitInfo[i].Interesting) {
					OutputGene(i, out);
					out << '\n';

				}
			}

			sprintf(prompt_str, "  Filtered gene lists saved in %s\n",
				FilterOutputList);
			WritePrompt(prompt_str);
			InsertExcelFile(FilterOutputList);
							
		} else {
			sprintf(prompt_str, "  Writing file '%s'"
				" failed, possibly the file is open in Excel or wrong directory name\n", FilterOutputList);
			WritePrompt(prompt_str, false, RED);
		}
		out.close();
	}

	sprintf(GeneListFile, FilterOutputList);
	WritePrompt("Finished}\n", false, BLUE);	
	return true;
}


int GROUP::ReadGeneListFile(bool &read_tree, const char* file, bool keep_lines) {
	// set UnitInfo[] and return the number of rows
	int num_row = 0;

	
	if (file[0] == '\0')
		file = GeneListFile;

	#if defined(WIN32)
	ifstream in(file, ios::nocreate);
	#else
	ifstream in(file, ios::in);
	#endif

	read_tree = false;

	if (!in) {// reading error
		sprintf(prompt_str, "  Reading gene list file %s failed\n",
			file);
		WritePrompt(prompt_str, false, RED);
		return -1;
	}

	
	//memset(UnitInfo, 0, sizeof(UnitInfo));
	for (int i = 0; i < cdf.NumUnit; i ++)
		UnitInfo[i].Interesting = false;

	sprintf(prompt_str, "  Read in genes or SNPs listed in file %s...", file);
	WritePrompt(prompt_str, false, RED);
	
	
	Calculating = true;

	#if defined(_WINDOWS)
	CString name, this_line;
	#else
	char *name, *this_line;
	//LONG_STRING name, this_line;
	#endif

	int line = 0;
	while (1) {


		in.getline(group_line, LONG_LINE);

		if (keep_lines)
			//sprintf(this_line, group_line);
			this_line = group_line;

		if (strlen(group_line) == 0 || strstr(group_line, "SUPER_GENE") ){
			break;

			}// the end

		set_next_tab_zero(group_line);

		//sprintf(name, group_line);
		name = group_line;

		#if defined(_WINDOWS)
		if (line == 0 && !stricmp(name, "TREE_FILE"))
			read_tree = true;
		name.TrimRight();
		name = name.Left(UNIT_NAME_LEN - 1); // since UnitName can only hold this long
		#else
		if (line == 0 && !my_stricmp(name, "TREE_FILE"))
			read_tree = true;
		
		trim_right(name);
		
		//name[UNIT_NAME_LEN] = '\0';
		
		strncpy(name, name, UNIT_NAME_LEN - 1);
		
		#endif

		
		int unit = cdf.FindUnitName(name);

		if (unit != -1 && !UnitInfo[unit].Interesting) {
			UnitInfo[unit].Interesting = true;
			UnitInfo[num_row].GeneListUnit = unit;

			//#if defined(_WINDOWS)
			if (keep_lines) {
				FileLines[unit] = this_line;
			}
			//#endif

			num_row ++;

		} else { // unit == -1 || UnitInfo[unit]
			if (unit != -1 && UnitInfo[unit].Interesting) {
				sprintf(prompt_str, "    Gene '%s' occured before, ignored", name);
				WritePrompt(prompt_str, false, RED);
			} else { //unit == -1
				if (line == 0 || strstr(name, "probe set")) {// the header line , don't report "not found"

					//#if defined(_WINDOWS)
					if (keep_lines)
						//sprintf(FileHeader, this_line);
						FileHeader = this_line;
					//#endif
				} else {
					if (name[0] != '[' && name[0] != '$' ) {
						sprintf(prompt_str, "    Gene '%s' not found", name);
						WritePrompt(prompt_str, false, RED);
					}
				}
			}

			YieldControl();	// allow user to stop

		}


		if (!Calculating) {
			WritePrompt("  User stop command issued", false, RED);

			return -1;
		}
		line ++;
	}


	sprintf(prompt_str, "    Found %d genes or SNPs\n", num_row);
	WritePrompt(prompt_str);
	NumGeneListUnit = num_row; // can be longer than NumInteresting, with masked
	// genes having unit -1

	//#if defined(_WINDOWS)
	if (MaskRedundant) {
		// mask redundant probe sets
		if (gene_info.Info) {
			DoMaskRedundant(num_row);
		} else
			WritePrompt("    Error: No gene information is present for masking out redundant probe sets\n", false, RED);
	}
	//#endif

	Calculating = false;

	NumInteresting = num_row;

	return num_row;
	
}

void GROUP::DoMaskRedundant(int &num_row, bool output) {
//#if defined(_WINDOWS)
	// num_gene is the current UnitInfo[] gene
	WritePrompt("    Masking out redundant probe sets by LocusLink ID..."); 
		
	int cnt = 0;
	
	int num_locus = 0;
	int *all_locus  = new int[num_row];
	int *all_unit  = new int[num_row];

	for (int i = 0; i < NumGeneListUnit; i ++) {
		int unit = UnitInfo[i].GeneListUnit;
		if (unit != -1 && gene_info.Info[unit].LocusLink != "") {
			int locus = atoi(gene_info.Info[unit].LocusLink);

			bool found = false;
			for (int j = num_locus - 1; j >= 0; j --) {
				// take advantage of adjacient probe sets 
				// are more likely to be the same gene
				if (all_locus[j] == locus) {
					found = true;
					if (output) {
						sprintf(prompt_str, "      %s is the same as %s [LocusLink %d], excluded",
							cdf.Unit[unit].UnitName, cdf.Unit[all_unit[j]].UnitName, locus);
						WritePrompt(prompt_str);
					}
					
					UnitInfo[i].GeneListUnit = -1;
					UnitInfo[unit].Interesting = false;

					cnt ++;
					break;
				}
			}

			if (!found) {
				all_locus[num_locus] = locus;
				all_unit[num_locus] = unit;
				num_locus ++;
			}
		}
	}

	num_row -= cnt;
	sprintf(prompt_str, "      %d redundant probe sets excluded; %d left\n",
		cnt, num_row);
	WritePrompt(prompt_str);
	
	delete all_locus;
	delete all_unit;
//#endif
}

#define BACKGROUND_PCT 0.05 // 5th percentile of a local region

void GROUP::GetBackground(int which_array) {
	
	#ifndef NOOUTSCR
	if (which_array == -1) // all arrays
		WritePrompt("  Calculating background...\n");
	#endif
	//divide the whole chip into 10*10 small sectors
	int inc = cdf.CellDim / NUM_SECTOR;
	
	int len = 2 * inc; // acommodate the margin
	len = len * len;

	DB_VECTOR vec(len);

	int start_array, end_array;
	if (which_array == -1) {
		start_array = 0;
		end_array = NumArray - 1;
	} else
		start_array = end_array = which_array;

	int left, right, top, bottom;
	for (int i = 0; i < NUM_SECTOR; i ++) {
		for (int j = 0; j < NUM_SECTOR; j ++) {
			left = i * inc;
			right = (i == NUM_SECTOR - 1) ? (cdf.CellDim) : 
				(i + 1) * inc;
			top = j * inc;
			bottom = (j == NUM_SECTOR - 1) ? (cdf.CellDim) : 
				(j + 1) * inc;

			for (int array = start_array; array <= end_array; array ++) {
				vec.Reset();
				for (int k = left; k < right; k ++) {
					for (int l = top; l < bottom; l ++) {
						// 07/03: ProbeTogether() does't affect here since
						// it's handled at group::New2Old etc.
						if (cdf.GetCell(k, l)->Flag != QC)
							vec.Add(NormInten[array][CELL_IDX(k, l)]);
					}
				}
				int bk = int(vec.GetQuantile(BACKGROUND_PCT));
				Background[array][i][j] = bk;
			}

		}
	}

}

unsigned short GROUP::FindBackground(int array, int x, int y) {
	int inc = cdf.CellDim / NUM_SECTOR;

	int i = x / inc;
	if (i == NUM_SECTOR)
		i = NUM_SECTOR - 1;
	int j = y / inc;
	if (j == NUM_SECTOR)
		j = NUM_SECTOR - 1;

	return Background[array][i][j];
}

void GROUP::ExportOnePSI(ofstream &out, int unit) {

	int num_probe = cdf.Unit[unit].NumProbe;
	for (int j = 0; j < num_probe; j ++) {
		int pm_x = cdf.Unit[unit].CellPos[j][PM].x;
		int pm_y = cdf.Unit[unit].CellPos[j][PM].y;

		int idx = CELL_IDX(pm_x, pm_y);
		
		out << cdf.Unit[unit].UnitName << "\t"
		
		//out << unit << "\t"
			<< j << "\t"
			<< phi.Phi[idx] << "\t"
			<< phi.PhiStd[idx] << "\t"
			<< int(phi.Exclude[idx]) << "\t";
		out << endl;
	}
	
	if (ModelMethod == FULL_MODEL) { // export mismatch

		for (int j = 0; j < num_probe; j ++) {
			int mm_x = cdf.Unit[unit].CellPos[j][MM].x;
			int mm_y = cdf.Unit[unit].CellPos[j][MM].y;

			int idx = CELL_IDX(mm_x, mm_y);
			
			out << cdf.Unit[unit].UnitName << "\t"//;
				<< num_probe + j << "\t"
				<< phi.Phi[idx] << "\t"
				<< phi.PhiStd[idx] << "\t"
				<< int(phi.Exclude[idx]) << "\t";

			out << endl;
		}
	}
}

bool GROUP::ExportPSI(const char* file, bool export_cur_unit) {
	ofstream out(file);

	
	if (!phi.Read(PsiFileName))
		return false;

	if (!out) {
		sprintf(prompt_str, "  Writing file '%s' failed", file);
		WritePrompt(file, false, RED);
		return false;
	}

	// header
	out << "Model=" << ModelMethodStr[ModelMethod] << endl;
	out << "Probeset\tProbe\tPhi\tPhiStd\tExclude\n";

		// data
	if (export_cur_unit && CurUnit != -1) {
		ExportOnePSI(out, CurUnit);
		sprintf(prompt_str, "  File %s exported", file);
		WritePrompt(prompt_str);
		InsertExcelFile(file);
		return true;
	} 

	if (ExportSomething(out, &GROUP::ExportOnePSI)) {
		InsertExcelFile(file);
		return true;
	} else
		return false;

}

void GROUP::Hello() {
	
	MEDIUM_STRING text;
	sprintf(text, "Welcome to %s\n"
		//"  Copyright (C) 2000-2005 Dana-Farber Cancer Institute, Harvard School of Public Health and Wing Wong Lab\n"
		"  Select 'Help/Website' for manual and updates", VERSION_STR);	
	WritePrompt(text, false, BLUE); 
	WritePrompt("");

	if (FILE_FORMAT == 4) {
		WritePrompt("This is a specical dChip version for 500K SNP array analysis, with file format 4. "
			"If you use it to analyze previous dChip data, CEL and CDF files will be re-extracted\n",
			false, RED);
	}
#if defined(TEST)
	WritePrompt("This is the dChip test version; Please keep it confidential.\n",
		false, RED);
#endif

#if defined(_DEBUG)
	WritePrompt("This is the dChip debug version; it runs slower.\n",
		false, RED);
#endif

	#if defined(_WINDOWS)
	CTime theTime = CTime::GetCurrentTime();
	CString text2 = theTime.Format("%m/%d/%y, %H:%M");
	
	CString greeting; // 10/5/05
	int hour = theTime.GetHour();
	if (hour > 6 && hour < 12)
		greeting = "Good morning!";
	else if (hour >= 12 && hour < 18) 
		greeting = "Good afternoon!";
	else if (hour >= 18 && hour < 22) 
		greeting = "Good evening!";
	else
		greeting = "Working hard? Hope I will be helpful:)";

	WritePrompt(text2 + "  " + greeting + "\n");

	/*int second = theTime.GetSecond(); 

	if (second % 20 == 0) { // update 1 out of 10 times
		WritePrompt("Recent dChip updates:\n");
		dChipUpdate("http://www.dchip.org/");
	}*/
	
	strcpy(Today, text2);
	#endif
}


bool GROUP::NewUnitInfo(int num_unit) {
	if (num_unit < cdf.NumUnit) 
		return true; // don't need to reallocate
	
	if (UnitInfo)
		delete [] UnitInfo;
	UnitInfo = new UNIT_INFO[num_unit];
	return UnitInfo != NULL;
}


char* GROUP::My_TRIM(char* pos)
{
	char* temp = pos;
	for(int i=0; i<strlen(pos); i++)
	{
		if(temp[i] == '"' || temp[i] == '\t' || temp[i] == ' ' || temp[i] == '\n')
		{
			for(int j=0; j<strlen(pos)-i; j++)
				temp[i+j]=temp[i+j+1];
		}
	}
	return temp;
}

/*
 *Legge i file .csv e .txt generati dai moduli precedenti
 *
 */
bool GROUP::Init() {

Normalized = true;
HasBoth = true;
CallValid = true;
/*open = true;
expr = false;

if (cluster){
	open = false;
	expr = true;
}*/

FILE * File;

MEDIUM_STRING input_file, input_file2;
//long lSize;

int cel_len = MY_SQR(cdf.CellDim);
int len = 0;
int line = 0;
int i = 0;

if (!clust)	sprintf(prompt_str, "After_Normalize");
else	sprintf(prompt_str, "After_Model");

sprintf(input_file, "%s.csv", prompt_str);
sprintf(input_file2, "%s.txt", prompt_str);

sprintf(prompt_str, "Reading file %s...", input_file);
WritePrompt(prompt_str, false, RED);

sprintf(prompt_str, "%s%cTempData%c%s", dChipDir, FILE_SEP, FILE_SEP, input_file);

//importing data from csv file

File = fopen ( prompt_str , "r" );

if (!File){
sprintf(prompt_str, "Unable to open file %s%cTempData%c%s", dChipDir, FILE_SEP, FILE_SEP, input_file);
WritePrompt(prompt_str, false, RED);

return false;
}

fscanf(File,"%d,",&NumArray);

for (int j = 0; j < NumArray; j++){

	if (NormInten[j]) {
		delete (NormInten[j]);
		NormInten[j] = NULL;
	}
	if (AbsCall[j]) {
		delete (AbsCall[j]);
		AbsCall[j] = NULL;
	}
	if (Theta[j]){
		delete [] (Theta[j]);
		Theta[j] = NULL;
	}
	NormInten[j] = new unsigned short[cel_len];
	AbsCall[j] = new char[cdf.NumUnit];
	Theta[j] = new THETA_INFO[cdf.NumUnit];
}

while(line<cel_len){

	if (line>0) fscanf(File,"\n,");
	for (int j = 0; j < NumArray; j++)
		fscanf(File,"%u,", &NormInten[j][line]);

	if ( line < cdf.NumUnit){

		for (int j = 0; j < NumArray; j++)
			fscanf(File,"%c,", &AbsCall[j][line]);

		//if (clust){
			for (int j = 0; j < NumArray; j++){
				//sprintf(prompt_str, "%f", Theta[j][i].Theta);
				fscanf(File, "%f,", &Theta[j][line].Theta);

				//sprintf(prompt_str, "%f", Theta[j][i].ThetaStd);
				fscanf(File, "%f,", &Theta[j][line].ThetaStd);

				//sprintf(prompt_str, "%d", Theta[j][i].Exclude);
				fscanf(File, "%d,", &Theta[j][line].Exclude);
				}
				//fscanf(File, "%d,", &UnitInfo[i].Interesting);
				//fscanf(File, "%d,", &UnitInfo[i].GeneListUnit);
		//}
	}

	if (line < NUM_SECTOR){

		for (int j = 0; j < NumArray; j++)
			for (int p = 0; p < NUM_SECTOR; p++)
				fscanf(File,"%u,", &Background[j][p][line]);
	}

	if (line == 0){
		for (int j = 0; j < NumArray; j++)
			fscanf(File,"%d,", &Median[j]);

		for (int j = 0; j < NumArray; j++)
			fscanf(File,"%f,", &ArrayOutlierPct[j]);

		for (int j = 0; j < NumArray; j++)
			fscanf(File,"%f,", &SingleOutlierPct[j]);

		for (int j = 0; j < NumArray; j++)
			fscanf(File,"%f,", &PresencePct[j]);

		for (int j = 0; j < NumArray; j++)
			fscanf(File,"%f,", &Vec[j]);

		for (int j = 0; j < NumArray; j++)
			fscanf(File,"%f,", &Vec2[j]);
	}

	line++;

}


fclose (File);

//-------------------------------

sprintf(prompt_str, "Reading file %s...", input_file2);
WritePrompt(prompt_str, false, RED);

sprintf(prompt_str, "%s%cTempData%c%s", dChipDir, FILE_SEP, FILE_SEP, input_file2);

//importing data from txt file
ifstream in;

#if defined(WIN32)
in.open(prompt_str, ios::nocreate);
#else
in.open(prompt_str, ios::in);
#endif

if (!in) {
sprintf(prompt_str, "Unable to open file %s%cTempData%c%s.txt", dChipDir, FILE_SEP, FILE_SEP, input_file2);
WritePrompt(prompt_str, false, RED);
return false;

}

in.getline(group_line, LINE_LEN);
in.getline(group_line, LINE_LEN);
strcpy(ArrayListFile, group_line);

for (int j = 0; j < NumArray; j++){
	in.getline(group_line, LINE_LEN);
	strcpy(DatFileName[j], group_line);
}
for (int j = 0; j < NumArray; j++){
	in.getline(group_line, LINE_LEN);
	strcpy(ChipName[j], group_line);
}

in.close();

open = false;
expr = true;

array_list.Read(ArrayListFile);

return true;
}

/**
 * Modulo 1: Legge i percorsi dei file dal file data.txt e richiama la funzione utilizzata per
 * la loro lettura (TryThisFile()).
 * Moduli 2,3: Legge i file csv e inizializza i valori iniziali.
 */
bool GROUP::OpenFiles() {
                                                                                
        // search files to process
        FILE *File;
        char file_name[LINE_LEN];
                                                                                
        char *path;
        int row = 0;                                                                        
        if (!strrchr(DataFile, FILE_SEP)){
                path = getenv ("PWD");
                sprintf(prompt_str, "%s%c%s", path, FILE_SEP, DataFile);
                //WritePrompt(prompt_str);
        }
                                                                                
        File = fopen ( DataFile , "r" );
                                                                                
        fscanf(File,"%s\n", &CDFName); //file CDF
        
	//row++;
	
	if(!readini){
		if (modulo1){
                        
			int N, start, end;
 			
                        int ArrayNum = 0;
                        while (!feof(File)){
                               fscanf(File,"%s\n", &file_name);        
                               ArrayNum++;
                        }
			rewind(File); 
			
			if (proc_num && divisions){
                                                                                                                 
                                N = ArrayNum/divisions;
                                                                                                                 
                                start = (N*(proc_num-1));
           
                                //cout << "\nStart = " << start << "\n";
                                                                                                                 
                                end = (divisions == proc_num) ? ArrayNum : ((N*proc_num)-1);
                                                                                                                 
                                //cout << "\nEnd = " << end << "\n";
                                                                                                                 
                        }
                        else {
				start = 0;
				end = ArrayNum;
			}

			#ifdef MPIV
						
			//Parameters[0] = ArrayNum, 
			//Parameters[1] = proc_num; 
			//Parameters[2] = start; 
			//Parameters[3] = end;

			#endif

			fscanf(File,"%s\n", &file_name); //cdf
                        #ifdef PAR
			fscanf(File,"%s\n", &file_name); //baseline
			if (!TryThisFile(file_name))    return false;
			
                        row++;
			#endif
                        while (!feof(File)){
 
                               	fscanf(File,"%s\n", &file_name);
                               	if (row >=start && row <= end){//trova l'array da normalizzare e lo apre
					if (!TryThisFile(file_name))    return false;				
				}	
				else if (row >= end) break;
				row++;
                        }
                
		}
		else {
			NumArray = 0;
			char *start, *end;
			char *path = getenv("PWD");	
			int len;
			while (!feof(File)){
                               	fscanf(File,"%s\n", &file_name);
                               	
				sprintf(DatFileName[NumArray], file_name);
				
				start = strrchr(file_name, FILE_SEP)+1;
				end = strrchr(file_name, '.');
				len = end-start;
				
				strncpy(ChipName[NumArray], start, len);
				
				#ifdef GFAL
				//sprintf(CSVFiles[NumArray], "lfn:/grid/gilda/livia/litbio/data2/temp/%s.csv", ChipName[NumArray]);
				sprintf(CSVFiles[NumArray], "%s/%s.csv", Grid_lfn_path, ChipName[NumArray]);
				#else			
				sprintf(CSVFiles[NumArray], "%s%cTempData%c%s.csv", path, FILE_SEP, FILE_SEP, ChipName[NumArray]);
				#endif
				NumArray++;

			}
			/*cout << "NumArray = " << NumArray << "\n";
			for (int i = 0; i < NumArray; i++){
			
				cout << "file_name = " << file_name << "\n";
				cout << "DatFileName[i] = " << DatFileName[i] << "\n";
				cout << "ChipName[i] = " << ChipName[i]<< "\n";
				cout << "CSVFiles[i] = " << CSVFiles[i] << "\n";
			}*/
			if (!ReadCsv()){
				 fclose (File);
				 return false;
			}	
		}
	}
                         
        fclose (File);
                                                                               
        return true;
}


/**
 * Effettua il clustering a partire da una lista di geni in ingresso (group.GeneListFile). 
 * Una volta terminata l'analisi scrive un file con l'albero generato.
 *
 */
bool GROUP::Clustering(){

bool success;
bool read_list = true;

time_t startTime;
time(&startTime);

//CTime startTime = CTime::GetCurrentTime();

WritePrompt("{Hierarchical clustering", false, BLUE);

func_cluster.Reset();

	success = GetClustering(read_list);
	Calculating = false;

	if (success) {
		time_t endTime;
		time(&endTime);
		sprintf(prompt_str, "Finished in %s}\n", time_diff(startTime, endTime));
		WritePrompt(prompt_str, false, RED);
		//CTimeSpan elapsedTime = CTime::GetCurrentTime() - startTime + 1;
		//WritePrompt("Finished in " + elapsedTime.Format("%H hours %M "
		//	"minutes %S seconds}\n"), false, BLUE);
		WritePrompt("Saving Tree...", false, RED);

		MEDIUM_STRING out_tree;
		sprintf(out_tree, "%s%cGene_Tree.txt", WorkingDir, FILE_SEP);

		SaveTree(out_tree);

		if (success){
			sprintf(prompt_str, "Saving %s file successful", out_tree);
			WritePrompt(prompt_str, false, RED);
		}

		for (int i = 0; i < func_cluster.Number; i ++) {
			if (func_cluster.GeneCluster[i]) {
				int column =  func_cluster.Index2[i];
				int icon = FuncColIcon[column];
				//hFuncCluster[i] = left_view->GetTreeCtrl().
				//	InsertItem (gene_func[column].FunctionName[
				//	func_cluster.Index[i]], icon, icon,
				//	hTreeItem[VIEW_CLUSTER]);
			} else {
				INFO_COL *col = &(sample_info.InfoCol[func_cluster.Index[i]]);
				//hFuncCluster[i] = left_view->GetTreeCtrl().
				//	InsertItem (col->ColName + " " +
				//	col->CateName[func_cluster.Index2[i]]
				//	, 9, 9, hTreeItem[VIEW_CLUSTER]);
			}

		}

	}else {
		WritePrompt("Clustering not completed}\n", false, BLUE);
	}

	return success;

}

/**
 * Trova i geni differenzialmente espressi. Per prima cosa l'oggetto "compare"
 * viene resettato ai valori iniziali (compare.reset()) e vengono inizializzate 
 * le opzioni dell'analisi (compare.Init_Item_Values()). Dopodichè viene iniziata l'analisi. 
 * La funzione ha come output un file contenente la lista dei geni trovati e 
 * i valori dei parametri con cui si è effettuata l'analisi.
 *
 */
bool GROUP::CompareSamples(){

	WritePrompt("{Compare samples", false, BLUE);

	compare.Reset();
	compare.Init_Item_Values();
	//compare.Write_Item_Values();
	//if (sheet.DoModal() == IDOK) {
	//	group.SaveIniFile();
	Calculating = true;

	if (compare.CompareSamples()) {
		//compare.Write_Item_Values();
		InsertExcelFile(group.ComparisonFile);
		Calculating = false;

		return true;

	}

	Calculating = false;
	WritePrompt("Comparison not completed}\n", false, BLUE);

	return false;

}


bool GROUP::Write2(){
	//int fd;
        //long nbytes;
        //char *src_file, *dest_grid, *tmp;
        int cel_len = MY_SQR(cdf.CellDim);
        MEDIUM_STRING tmp_buf, output_file, GeneFile; // output file name
        
	#ifdef GFAL
        MEDIUM_STRING src_file, dest_grid;
	char *tmp;
        int ret;
        #endif

	char *path = getenv ("PWD");
        char buffer[HUGE_LINE_LEN];
	char buffer2[255];
	
	if (modulo2){
                
		FILE *File, *File2;
       		bool listFile = false; 
		SHORT_STRING GeneName[cdf.NumUnit];
        
		if(strcmp(GenesFile, "")) listFile = true;

		if(listFile){
			File2 = fopen(GenesFile, "r");
			if (!File2){
                		cout<<"\nfile not opened\n";
				return false;
                	}
        		int NumGenes = 0;

        		while (!feof(File2)){
        			fscanf(File2,"%s\t%s\n", &buffer2);
        			sprintf (GeneName[NumGenes], buffer2);
//				cout << "GeneName " << GeneName[NumGenes] << "\n";
				NumGenes++;
        		}
			cout << "NumGenes " << NumGenes << "\n";
 			fclose (File2);
		}
		//sprintf(output_file, "%sscratch/litbio/run00/TempData/Expression%d.csv", PREFIX, proc_num);
                
		if (!proc_num)
			sprintf(output_file, "%s%cTempData/%s.csv", path, FILE_SEP, Expr_out_file);
		else
			sprintf(output_file, "%s%cTempData/%s%d.csv", path, FILE_SEP, Expr_out_file, proc_num);

		#ifndef NOOUTSCR
		cout << "Writing " << output_file << "...";
		#endif

                //FILE *File;

                File = fopen(output_file, "wb");

                if (!File){
			cout<<"\nfile " << output_file << " not opened\n";
			return false;
                }
                
		if (StartingGene == 0){
                       	sprintf(buffer, "AFFY_ID\t");
                       	for (int j = 0; j < NumArray; j++){
				if (j == NumArray-1)
                                	sprintf(tmp_buf, "%s\n", ChipName[j]);
                       		else sprintf(tmp_buf, "%s\t", ChipName[j]);
                       		
                       		strcat(buffer, tmp_buf);
			}
			fprintf(File, "%s", buffer);
		}
		//for(int i = StartingGene; i < EndingGene; i++){
		if(listFile){

			for(int p = 0; p < NumGenes; p++){	
				for(int i = StartingGene; i < EndingGene; i++){
					if (strstr(cdf.Unit[i].UnitName, GeneName[p]) && !strcmp(cdf.Unit[i].UnitName, GeneName[p])){
						sprintf(buffer, "%s\t", cdf.Unit[i].UnitName);
                        
						for (int j = 0; j < NumArray; j++){
                                			if (j == NumArray-1)
								sprintf(tmp_buf, "%f\n", Theta[j][i].Theta); 
							else sprintf(tmp_buf, "%f\t", Theta[j][i].Theta);
							 
							strcat(buffer, tmp_buf);
                        			}
						fprintf(File, "%s", buffer);	
                       				break;
					}	
				}
		
                        	//fprintf(File, "%s", buffer);
                	}
		}
		else{
			for(int i = StartingGene; i < EndingGene; i++){
				
				sprintf(buffer, "%s\t", cdf.Unit[i].UnitName);
				
				for (int j = 0; j < NumArray; j++){
					if (j == NumArray-1)
						sprintf(tmp_buf, "%f\n", Theta[j][i].Theta);
					else sprintf(tmp_buf, "%f\t", Theta[j][i].Theta);

					strcat(buffer, tmp_buf);
				}
				fprintf(File, "%s", buffer);
			}
		}

                fclose(File);
		
		#ifndef NOOUTSCR
                cout << "OK!\n";
		#endif
	
		#ifdef GFAL
                cout << "lcg_cr...";
                int nbstreams = 8;

                tmp = strrchr(output_file, '/')+1;

                //src_file = new char[strlen("file:")+strlen(output_file)];
                sprintf(src_file, "file:%s", output_file);

                //dest_grid = new char[strlen(Grid_lfn_path)+1+strlen(tmp)];
                sprintf(dest_grid, "%s/%s", Grid_lfn_path, tmp);
                cout << "dest_grid = " << dest_grid << "\n";

                cout << "OUTPUT FILE: " << output_file << "\n";
                cout << "DEST GRID: " << dest_grid << "\n";

                ret = lcg_cr(src_file, Grid_Storage, NULL, dest_grid, Grid_VO, NULL, nbstreams, NULL, NULL, NULL, NULL);
                if (ret == -1) cout << "LCG ERROR\n";
                else cout << "OK!\n";

		#endif

	}
	return true;
}
/**
 * Funzione per scrivere il file .csv e .txt
 *
 */
bool GROUP::Write(){

	int fd;
	long nbytes;

//	char *src_file, *dest_grid, *tmp;
	char *tmp;                                                                                                         

	int cel_len = MY_SQR(cdf.CellDim);
	
	MEDIUM_STRING tmp_buf, output_file; // output file name                         

        #ifdef GFAL
	MEDIUM_STRING src_file, dest_grid;
	int ret;
	#endif

	char *path = getenv ("PWD");
		
	char buffer[HUGE_LINE_LEN];
	
	if(modulo1){
		for (int j = 0; j < NumArray; j++){
	
			if (proc_num > 1 && j == Baseline){ 
				j++; //salta la baseline
				if (j == NumArray) break;
			}	

                        //sprintf(output_file, "srm://%s.csv", ChipName[j]);
			//sprintf(output_file, "%sscratch/litbio/run00/TempData/%s.csv", PREFIX, ChipName[j]);
			sprintf(output_file, "%s%cTempData/%s.csv", path, FILE_SEP, ChipName[j]);
			#ifndef NOOUTSCR
			cout << "Writing " << output_file << "...";
			#endif
		
			/*#ifdef GFAL
			fd = gfal_open(output_file, O_WRONLY | O_CREAT, 0644);
                                              
        		if (fd < 0){
                		cout<<"\nfile " << output_file << " not opened";
                		cout<<"\n fd=" ;
                		cout<<fd;
                		cout<<"\n";
                		return false;
        		}
                        #else*/

			FILE *File;

			File = fopen(output_file, "wb");
			
			if (!File){
                                cout<<"\nfile " << output_file << " not opened\n";
                                return false;
                        }
			//#endif
			                       
        		for(int i = 0; i < cel_len; i++){
                		//if (i == 0)     sprintf(buffer, "%d,", NumArray);
                		//else            sprintf(buffer, ",");
                                                                                                 
                		sprintf(buffer, "%u,", NormInten[j][i]);
                		//strcat(buffer, tmp_buf);
				
				if ( i < cdf.NumUnit){
					sprintf(tmp_buf, "%c,", AbsCall[j][i]);
                        		strcat(buffer, tmp_buf); 
                		}
				if ( i < NUM_SECTOR){
                                	//for (int j = 0; j < NumArray; j++)
                                        for (int p = 0; p < NUM_SECTOR; p++){
                                                	sprintf(tmp_buf, "%u,", Background[j][p][i]);
                                                	strcat(buffer, tmp_buf);
                                        }
                        	}
				if ( i == 0 ){                                                                 
                        		sprintf(tmp_buf, "%d,", Median[j]);
                        		strcat(buffer, tmp_buf);

                        		sprintf(tmp_buf, "%f,", ArrayOutlierPct[j]);
                        		strcat(buffer, tmp_buf);

                        		sprintf(tmp_buf, "%f,", SingleOutlierPct[j]);
                        		strcat(buffer, tmp_buf);

                        		sprintf(tmp_buf, "%f,", PresencePct[j]);
                        		strcat(buffer, tmp_buf);

                        		sprintf(tmp_buf, "%f,", Vec[j]);
                        		strcat(buffer, tmp_buf);

                        		sprintf(tmp_buf, "%f,", Vec2[j]);
                        		strcat(buffer, tmp_buf);
                		}                                                                                                  
                		if ( i != cel_len-1)    strcat(buffer, "\n");
                                
				/*#ifdef GFAL                                                                 
                		nbytes = gfal_write(fd, buffer, strlen(buffer));
                                                                                      
                		if (nbytes == -1) cout << "\n\nGFAL_WRITE error in writing '"<< output_file << "'";                                                                                                  
                		//cout << "bytes written = "<<nbytes<<"\n\n";
                                
				#else*/
				//fwrite(buffer, strlen(buffer), 1, File);
				fprintf(File, "%s", buffer);
				//#endif                                                                 
        		}
                  
			//nbytes = gfal_write(fd, buffer, strlen(buffer));
			//if (nbytes == -1) cout << "\n\nGFAL_WRITE error in writing '"<< output_file << "'";
			
			/*#ifdef GFAL
			gfal_close(fd);
                        #else*/
			fclose(File);
			//#endif                                                              


			#ifndef NOOUTSCR
			cout << "OK!\n";
			#endif
			
			#ifdef GFAL
                        cout << "lcg_cr...";
			int nbstreams = 1;
			
                        sprintf(src_file, "file:%s", output_file);
                        sprintf(dest_grid, "%s/%s.csv", Grid_lfn_path, ChipName[j]);
			
			cout << "src_file = " << src_file << "\n";
                        cout << "dest_grid = " << dest_grid << "\n";

                        ret = lcg_cr(src_file, Grid_Storage, NULL, dest_grid, Grid_VO, NULL, nbstreams, NULL, NULL, NULL, NULL);
                        if (ret == -1) cout << "LCG ERROR\n";
                        else cout << "OK!\n";	
			#endif

		}
	}
	else if (modulo2){                                                                                               
		//sprintf(output_file, "%sscratch/litbio/run00/TempData/Expression%d.csv", PREFIX, proc_num);
		sprintf(output_file, "%s%cTempData/%s%d.csv", path, FILE_SEP, Expr_out_file, proc_num);
		#ifndef NOOUTSCR
		cout << "Writing " << output_file << "...";
		#endif

		/*#ifdef GFAL          
		fd = gfal_open(output_file, O_WRONLY | O_CREAT, 0644);
                                  
		if (fd < 0){
       			cout<<"\nfile " << output_file << " not opened";
        		cout<<"\n fd=" ;
        		cout<<fd;
        		cout<<"\n";
        		return false;
		}
		#else*/
		FILE *File;
                                                                                                                       
                        File = fopen(output_file, "wb");
                                                                                                                       
                        if (!File){
                                cout<<"\nfile " << output_file << " not opened\n";
                                return false;
                }
		//#endif
		for(int i = StartingGene; i < EndingGene; i++){
				
			if (i == StartingGene)     sprintf(buffer, "%d,", EndingGene);
                        else            sprintf(buffer, ",");

			for (int j = 0; j < NumArray; j++){
                                sprintf(tmp_buf, "%c,", AbsCall[j][i]);
                                strcat(buffer, tmp_buf);
                        }
                        for (int j = 0; j < NumArray; j++){
                                sprintf(tmp_buf, "%f,", Theta[j][i].Theta);
                                strcat(buffer, tmp_buf);
                                                                                                                            
                                sprintf(tmp_buf, "%f,", Theta[j][i].ThetaStd);
                                strcat(buffer, tmp_buf);
                                                                                                                            
                                sprintf(tmp_buf, "%d,", Theta[j][i].Exclude);
                                strcat(buffer, tmp_buf);
                        }
			if ( i == StartingGene ){
                                for (int j = 0; j < NumArray; j++){
                                        sprintf(tmp_buf, "%d,", Median[j]);
                                        strcat(buffer, tmp_buf);
                                }
                                for (int j = 0; j < NumArray; j++){
                                        sprintf(tmp_buf, "%f,", ArrayOutlierPct[j]);
                                        strcat(buffer, tmp_buf);
                                }
                                for (int j = 0; j < NumArray; j++){
                                        sprintf(tmp_buf, "%f,", SingleOutlierPct[j]);
                                        strcat(buffer, tmp_buf);
                                }
                                for (int j = 0; j < NumArray; j++){
                                        sprintf(tmp_buf, "%f,", PresencePct[j]);
                                        strcat(buffer, tmp_buf);
                                }
                                for (int j = 0; j < NumArray; j++){
                                        sprintf(tmp_buf, "%f,", Vec[j]);
                                        strcat(buffer, tmp_buf);
                                }
                                for (int j = 0; j < NumArray; j++){
                                        sprintf(tmp_buf, "%f,", Vec2[j]);
                                        strcat(buffer, tmp_buf);
                                }
                        }                                                                                                                             
                        //if ( i != EndingGene-1)    
			strcat(buffer, "\n");

			/*#ifdef GFAL
			nbytes = gfal_write(fd, buffer, strlen(buffer));                                                                       
			if (nbytes == -1) cout << "\n\nGFAL_WRITE error in writing '"<< output_file << "'";                                    //cout << "bytes written = "<<nbytes<<"\n\n";
                        #else*/
			//fwrite(buffer, strlen(buffer), 1, File);
			fprintf(File, "%s", buffer);
			//#endif                      
                }
		
		/*#ifdef GFAL
		gfal_close(fd);
		#else*/
		fclose(File);
		//#endif
                
		#ifndef NOOUTSCR
		cout << "OK!\n";
		#endif
		
		#ifdef GFAL
                cout << "lcg_cr...";
                int nbstreams = 8;
                
		tmp = strrchr(output_file, '/')+1;
		
		//src_file = new char[strlen("file:")+strlen(output_file)];
                sprintf(src_file, "file:%s", output_file);

                //dest_grid = new char[strlen(Grid_lfn_path)+1+strlen(tmp)];
                sprintf(dest_grid, "%s/%s", Grid_lfn_path, tmp);
                cout << "dest_grid = " << dest_grid << "\n";
                
		cout << "OUTPUT FILE: " << output_file << "\n";
                cout << "DEST GRID: " << dest_grid << "\n";

                ret = lcg_cr(src_file, Grid_Storage, NULL, dest_grid, Grid_VO, NULL, nbstreams, NULL, NULL, NULL, NULL);
                if (ret == -1) cout << "LCG ERROR\n";
                else cout << "OK!\n"; 
		#endif

	}		
	else if (modulo3){
		
		//sprintf(output_file, "file:///home/alessio/litbio/run/LocalRun-gfal/TempData/TotExpr.csv");
                //sprintf(output_file, "%sscratch/litbio/run00/TempData/TotExpr.csv", PREFIX);
		sprintf(output_file, "%s%cTempData/TotExpr.csv", path, FILE_SEP);
		cout << "Writing " << output_file << "...";
                /*#ifdef GFAL 
		fd = gfal_open(output_file, O_WRONLY | O_CREAT, 0644);
		
		if (fd < 0){
                        cout<<"\nfile " << output_file << " not opened";
                        cout<<"\n fd=" ;
                        cout<<fd;
                        cout<<"\n";
                        return false;
                }
		#else*/
		FILE *File;
                                                                                                                       
                        File = fopen(output_file, "wb");
                                                                                                                       
                        if (!File){
                                cout<<"\nfile " << output_file << " not opened\n";
                                return false;
                }
		//#endif
		
		for(int i = 0; i < cdf.NumUnit; i++){
			if (i == 0)	sprintf(buffer, "%d,", NumArray);
			else		sprintf(buffer, ",");	
        
			/*for (int j = 0; j < NumArray; j++){
                		sprintf(tmp_buf, "%u,", NormInten[j][i]);
				strcat(buffer, tmp_buf);                             
        		}*/                                                                 
                	                                                                                             
                	/*for (int j = 0; j < NumArray; j++){
				sprintf(tmp_buf, "%c,", AbsCall[j][i]);
				strcat(buffer, tmp_buf);                                
                	}*/
                	for (int j = 0; j < NumArray; j++){
                		sprintf(tmp_buf, "%f,", Theta[j][i].Theta);
				strcat(buffer, tmp_buf);
 				
				sprintf(tmp_buf, "%f,", Theta[j][i].ThetaStd);
                        	strcat(buffer, tmp_buf);
                        	    
                        	sprintf(tmp_buf, "%d,", Theta[j][i].Exclude);
				strcat(buffer, tmp_buf);
                	}
       			                                                 
       			/*if ( i < NUM_SECTOR){
                                                                                                             
               		 	for (int j = 0; j < NumArray; j++)
                       		 	for (int p = 0; p < NUM_SECTOR; p++){
	                        		sprintf(tmp_buf, "%u,", Background[j][p][i]);
                                		strcat(buffer, tmp_buf);
                        		}
       			}*/                                                                                                  
       			if ( i == 0 ){
                                                                                                             
       	        		for (int j = 0; j < NumArray; j++){
                       		 	sprintf(tmp_buf, "%d,", Median[j]);
                        		strcat(buffer, tmp_buf);
                		}
                		for (int j = 0; j < NumArray; j++){
                        		sprintf(tmp_buf, "%f,", ArrayOutlierPct[j]);
                        		strcat(buffer, tmp_buf);
                		}
               			for (int j = 0; j < NumArray; j++){
        	        		sprintf(tmp_buf, "%f,", SingleOutlierPct[j]);
                        		strcat(buffer, tmp_buf);
                		}
                		for (int j = 0; j < NumArray; j++){
                        		sprintf(tmp_buf, "%f,", PresencePct[j]);
                        		strcat(buffer, tmp_buf);
				}
                		for (int j = 0; j < NumArray; j++){
                        		sprintf(tmp_buf, "%f,", Vec[j]);
                        		strcat(buffer, tmp_buf);
                		}
                		for (int j = 0; j < NumArray; j++){
                        		sprintf(tmp_buf, "%f,", Vec2[j]);
                        		strcat(buffer, tmp_buf);
                		}
			}       	                                                                                             
        		strcat(buffer, "\n");
       			#ifdef GFAL
			nbytes = gfal_write(fd, buffer, strlen(buffer));
        
			if (nbytes == -1) cout << "\n\nGFAL_WRITE error in writing '"<< output_file << "'";
			//cout << "bytes written = "<<nbytes<<"\n\n";
			#else
			fwrite(buffer, strlen(buffer), 1, File);
			#endif
		}
		/*#ifdef GFAL
		gfal_close(fd);
		#else*/
		fclose(File);
		//#endif

		cout << "OK!\n";
	}
	
	return true;

}

bool GROUP::SearchCsvInDir(const char * dir) {

  	char file_name[LINE_LEN];
 	char dir_name[LINE_LEN];
	strcpy(dir_name, dir);

	//NumArray = 0;
	NumExpr = 0;

 	DIR *dirp;
        
	struct dirent *direntp;
        
	char *start, *end;
	int len;

	#ifdef GFAL
       	dirp = gfal_opendir(dir_name);
	if (!dirp){
		cout << "GFAL_OPENDIR Error opening " << dir_name << " directory\n";
		return false;
	}
                                                                            
       	while ((direntp = gfal_readdir(dirp)) != NULL ){
		if (strstr(direntp->d_name, ".csv") && strstr(direntp->d_name, Expr_out_file) && !strstr(direntp->d_name, "Tot")){ 
		if (strstr(direntp->d_name, Expr_out_file)) {
				sprintf(CSVExpr[NumExpr], "%s%c%s", dir_name, FILE_SEP, direntp->d_name);
				NumExpr++;
			}
			else{
				/*sprintf(CSVFiles[NumArray], "%s%c%s", dir_name, FILE_SEP, direntp->d_name);
       			
				sprintf(file_name, CSVFiles[NumArray]);
				strncpy(file_name, CSVFiles[NumArray], strlen(CSVFiles[NumArray])-3);
				start = CSVFiles[NumArray];
			
				end = strstr(CSVFiles[NumArray], "csv");
			
				len = end-start;
			
				file_name[len]='\0';
			
				if (ReadCel)
       			        	strcat(file_name, "CEL");
       				if (ReadDat)
       			        	strcat(file_name, "DAT");
       				if (ReadDcp)
               				strcat(file_name, "DCP");
			
				sprintf(DatFileName[NumArray], file_name);
				file_name[len-1]='\0';
		
				start = strrchr(file_name, FILE_SEP)+1;
				
				sprintf(ChipName[NumArray], start);
			
				NumArray++;*/
			}
		}    	
        }
                                                                               
       	gfal_closedir(dirp);
	#else
	dirp = opendir(dir_name);
        if (!dirp){
                cout << "OPENDIR Error opening " << dir_name << " directory\n";
                return false;
        }
	while ((direntp = readdir(dirp)) != NULL ){
                if (strstr(direntp->d_name, ".csv") && !strstr(direntp->d_name, "Tot")){
                                                                                                                       
                        if (strstr(direntp->d_name, Expr_out_file)){
                                sprintf(CSVExpr[NumExpr], "%s%c%s", dir_name, FILE_SEP, direntp->d_name);
                                NumExpr++;
                        }
                        else{/*
                                sprintf(CSVFiles[NumArray], "%s%c%s", dir_name, FILE_SEP, direntp->d_name);
				sprintf(file_name, CSVFiles[NumArray]);
                                strncpy(file_name, CSVFiles[NumArray], strlen(CSVFiles[NumArray])-3);
                                start = CSVFiles[NumArray];

				end = strstr(CSVFiles[NumArray], "csv");

				len = end-start;

				file_name[len]='\0';

				if (ReadCel)
                                        strcat(file_name, "CEL");
                                if (ReadDat)
                                        strcat(file_name, "DAT");
                                if (ReadDcp)
                                        strcat(file_name, "DCP");
				
				sprintf(DatFileName[NumArray], file_name);
                                file_name[len-1]='\0';
				
				start = strrchr(file_name, FILE_SEP)+1;
				sprintf(ChipName[NumArray], start);
				NumArray++;*/
                        }
                }
        }
	closedir(dirp);	
	#endif
	return true;
}

/**
 * Legge i file .csv e .txt usando le gfal_read()
 *
 */
bool GROUP::ReadCsv(){

	Normalized = true;
	HasBoth = true;
	CallValid = true;

	int fd, fsize;
	long nbytes;
	struct stat mystat;
	char *buffer;
	char *pch;
	int cel_len = MY_SQR(cdf.CellDim);
	int line = 0;
	char dir[LINE_LEN];

	char *path = getenv ("PWD");
	
	MEDIUM_STRING input_file;
	
	#ifdef GFAL
	sprintf(dir, "%s", Grid_lfn_path);
	#else
	sprintf(dir, "%s%s%cTempData",PREFIX, path, FILE_SEP);
	#endif
	
	if(!modulo2)
		if (!SearchCsvInDir(dir)) return false;	

	//Reading CSV file

	for (int j = 0; j < NumArray; j++){                                                                                                                             
               	if (NormInten[j]) {
                       	delete (NormInten[j]);
                        NormInten[j] = NULL;
                }
                if (AbsCall[j]) {
                        delete (AbsCall[j]);
                        AbsCall[j] = NULL;
                }
                if (Theta[j]){
                        delete [] (Theta[j]);
                        Theta[j] = NULL;
                }
                NormInten[j] = new unsigned short[cel_len];
                AbsCall[j] = new char[cdf.NumUnit];
                Theta[j] = new THETA_INFO[cdf.NumUnit];
        }
	if (modulo2){
		for (int j = 0; j < NumArray; j++){
			
			line = 0;	
			
			sprintf(prompt_str, "Reading %s...", CSVFiles[j]);
                 	#ifndef NOOUTSCR
			cout << prompt_str;
			#endif
			
			#ifdef GFAL
			gfal_stat(CSVFiles[j], &mystat);
                        
			fsize = mystat.st_size;
        					
			buffer = new char[fsize];
			
			//cout << "\ngfal_open...";
        		for(int i = 0; i < 15; i++){

				fd = gfal_open(CSVFiles[j], O_RDONLY, 0);
                        
				if (fd >= 0){
					break;
        			}
			}

			if (fd < 0){
                                        cout << "\nfile " << CSVFiles[j] << " not opened";
                                        cout << "\n fd=" ;
                                        cout << fd;
                                        cout << "\n";

                                        delete buffer;
                                        return false;
                        }
			//cout << "\ngfal_read...";
        		nbytes = gfal_read(fd, buffer, fsize);
        		if (nbytes == -1) {
                		cout << "\n\nGFAL_READ error in reading '"<< CSVFiles[j] << "'";
				delete buffer;
				return false;
        		}
			//cout << "\ngfal_close...";
        		gfal_close(fd);
			
			#else
			stat(CSVFiles[j], &mystat);

			fsize = mystat.st_size;
                        //cout << "\n\nFile size "<< fsize << "\n\n";
			
			buffer = new char[fsize];

			FILE *File;
			
			File = fopen(CSVFiles[j], "rb");
			
			if (!File){
                                cout << "\nfile " << CSVFiles[j] << " not opened";
                                     
                                delete buffer;
                                return false;
                        }
                        
                        fread(buffer, fsize, 1, File);

                        fclose(File);
			#endif
			
			pch = strtok (buffer,"\n");
			
			while(line<cel_len){
				//if (j == NumArray-1) cout << "LINE "<< line << "\n";
                		sscanf(pch,"%u,", &NormInten[j][line]);
                		pch = strchr(pch, ',')+1;
                
                		if ( line < cdf.NumUnit){
                			sscanf(pch,"%c,", &AbsCall[j][line]);
                		        pch = strchr(pch, ',')+1;
                		}
                		if (line < NUM_SECTOR){
                                //for (int j = 0; j < NumArray; j++)
                                        for (int p = 0; p < NUM_SECTOR; p++){
                                                sscanf(pch,"%u,", &Background[j][p][line]);
                                                pch = strchr(pch, ',')+1;
                                        }
                        	}
                		if (line == 0){
                        
                        		sscanf(pch, "%d,", &Median[j]);
                        		pch = strchr(pch, ',')+1;
                        
                        		sscanf(pch, "%f,", &ArrayOutlierPct[j]);
                        		pch = strchr(pch, ',')+1;
                        
					sscanf(pch, "%f,", &SingleOutlierPct[j]);
                        		pch = strchr(pch, ',')+1;
                        	
                        		sscanf(pch,"%f,", &PresencePct[j]);
                        		pch = strchr(pch, ',')+1;
                        
                        		sscanf(pch,"%f,", &Vec[j]);
                        		pch = strchr(pch, ',')+1;
                        
					sscanf(pch,"%f,", &Vec2[j]);
                		        pch = strchr(pch, ',')+1;
                        
                		}
				pch = strtok (NULL, "\n");
				line++;
			}
                                                                                                                    
        		delete buffer;
			#ifndef NOOUTSCR
			cout << "OK!\n";
			#endif	
		}
	}

	else if (modulo3){
	
		float TmpSingleOutlier[NumArray][NumExpr];
		float TmpArrayOutlier[NumArray][NumExpr];
		bool first;
		
		for(int p = 0; p < NumExpr; p++){
			if (NumExpr == 1) break;
			char *tmp = new char[LINE_LEN];
			sprintf(tmp, "%d.csv", p+1);
			int cont;
			for(cont = 0; cont < NumExpr+1; cont++)
 				if (strstr(CSVExpr[cont], tmp))
					break;
			if (cont != p){
				sprintf(CSVExpr[NumExpr], CSVExpr[p]);
				sprintf(CSVExpr[p], CSVExpr[cont]);
				sprintf(CSVExpr[cont], CSVExpr[NumExpr]);
			}
			delete tmp;		
		}
		for(int p = 0; p < NumExpr; p++){
			cout << CSVExpr[p] << "\n";
		}
		for(int p = 0; p < NumExpr; p++){                                                                                           
			sprintf(prompt_str, "Reading %s...", CSVExpr[p]);
                        
			cout << prompt_str;
                       	#ifdef GFAL
			gfal_stat(CSVExpr[p], &mystat);
                        fsize = mystat.st_size;
                
			buffer = new char[fsize];
			
			fd = gfal_open(CSVExpr[p], O_RDONLY, 0);
			
			if (fd < 0){
                		cout << "\nfile " << CSVExpr[p] << " not opened";
                		cout << "\n fd=" ;
                		cout << fd;
                		cout << "\n";
			
				delete buffer;
				return false;
        		}
			//cout << "\ngfal_read...";
        		nbytes = gfal_read(fd, buffer, fsize);
        		if (nbytes == -1) {
        	       		cout << "\n\nGFAL_READ error in reading '"<< CSVExpr[p] << "'";
				delete buffer;
				return false;
        		}
			//cout << "\ngfal_close...";
        		gfal_close(fd);
			#else
			stat(CSVExpr[p], &mystat);
                        fsize = mystat.st_size;
                                                                                                                       
                        buffer = new char[fsize];
                        
			FILE *File;                                                                                               
                        File = fopen(CSVExpr[p], "rb");                                                                                                                        
                        if (!File){
                                cout << "\nfile " << CSVExpr[p] << " not opened";                                                                                  
                                delete buffer;
                                return false;
                        }
                        
                        fread(buffer, fsize, 1, File);

                        fclose(File);
			#endif
			//cout << "reading buffer...";
			
			pch = strtok(buffer,"\n");
			
			sscanf(pch,"%d,",&cel_len);
        		//cout << cel_len << "\n";
			pch = strchr(pch, ',')+1;
                                                                                   
	        	first = true;
				
			while(line<cel_len){
				//cout << "line = " << line << "  cel_len = " << cel_len << "\n";
	
				if (!first){
					sscanf(pch,",");
                        		pch = strchr(pch, ',')+1;
                		}
                	
                		//if ( line < cdf.NumUnit){
                		for (int j = 0; j < NumArray; j++){
                		        sscanf(pch,"%c,", &AbsCall[j][line]);
                		        //cout << "\nABS = " << AbsCall[j][line] << "\n";
					pch = strchr(pch, ',')+1;
                        	}
                        	for (int j = 0; j < NumArray; j++){
                        	        sscanf(pch, "%f,", &Theta[j][line].Theta);
                        	        //cout << "\nTHETA = " << Theta[j][line].Theta << "\n";
					pch = strchr(pch, ',')+1;                                                                                                  
					sscanf(pch, "%f,", &Theta[j][line].ThetaStd);
                        	        //cout << "\nTHETASTD = " << Theta[j][line].ThetaStd << "\n";
					pch = strchr(pch, ',')+1;

                        	        sscanf(pch, "%d,", &Theta[j][line].Exclude);
                        	        pch = strchr(pch, ',')+1;
                        	}
                		//}
                		if (first){
                        		for (int j = 0; j < NumArray; j++){
				  		sscanf(pch, "%d,", &Median[j]);
                        	        	pch = strchr(pch, ',')+1;
                        		}
                        		for (int j = 0; j < NumArray; j++){
                        	        	//sscanf(pch, "%f,", &ArrayOutlierPct[j]);
                        	        	sscanf(pch, "%f,", &TmpArrayOutlier[j][p]);
						pch = strchr(pch, ',')+1;
                        		}
                        		for (int j = 0; j < NumArray; j++){
                        	        	sscanf(pch, "%f,", &TmpSingleOutlier[j][p]);
                        	        	//sscanf(pch, "%f,", &TmpSingleOutlier[j][p]);
						pch = strchr(pch, ',')+1;
                        		}
                        		for (int j = 0; j < NumArray; j++){
                        	        	sscanf(pch,"%f,", &PresencePct[j]);
                        	        	pch = strchr(pch, ',')+1;
                        		}
                        		for (int j = 0; j < NumArray; j++){
                        	        	sscanf(pch,"%f,", &Vec[j]);
                        	        	pch = strchr(pch, ',')+1;
                        		}
                        		for (int j = 0; j < NumArray; j++){
                        	        	sscanf(pch,"%f,", &Vec2[j]);
                        	        	pch = strchr(pch, ',')+1;
                        		}
                		}
				pch = strtok (NULL, "\n");
			
				first = false;
			
				line++;
			
			}
			
			delete buffer;
			
			cout << "OK!\n";
		}
 	
		for (int j = 0; j < NumArray; j++){
			ArrayOutlierPct[j] = 0;
                	for (int p = 0 ; p < NumExpr; p++)
				ArrayOutlierPct[j] += TmpArrayOutlier[j][p]*cdf.NumUnit;
			ArrayOutlierPct[j] = ArrayOutlierPct[j]/cdf.NumUnit;
        	}
	}	
	else {
	/*
		sprintf(input_file, "file:///home/alessio/litbio/run/LocalRun-gfal/TempData/After_Model.csv");

		sprintf(prompt_str, "Reading %s...", input_file);

		cout << prompt_str;

		gfal_stat(input_file, &mystat);

		fsize = mystat.st_size;
		//cout << "\n\nFile size "<< fsize << "\n\n";
                                                                              
		buffer = new char[fsize];

		//cout << "\ngfal_open...";
		fd = gfal_open(input_file, O_RDONLY, 0);
        	                                                                        
		if (fd < 0){
        		cout << "\nfile " << input_file << " not opened";
       			cout << "\n fd=" ;
        		cout << fd;
        		cout << "\n";
			
			delete buffer;

        		return false;
		}

		//cout << "\ngfal_read...";
		nbytes = gfal_read(fd, buffer, fsize);                                             
		if (nbytes == -1) {
        		cout << "\n\nGFAL_READ error in reading '"<< input_file << "'";
        		
			delete buffer;
		
			return false;
		}

		//cout << "\ngfal_close...";
		gfal_close(fd);
	
		//cout << "reading buffer...";

		pch = strtok (buffer,"\n");

		sscanf(pch,"%d,",&NumArray);
		pch = strchr(pch, ',')+1;

//		for (int j = 0; j < NumArray; j++){                                                                                                     
//      		if (NormInten[j]) {
  //      	        	delete (NormInten[j]);
    //            		NormInten[j] = NULL;
      // 			}
        //		if (AbsCall[j]) {
          //      		delete (AbsCall[j]);
            //    		AbsCall[j] = NULL;
        //		}
        //		if (Theta[j]){
          //      		delete [] (Theta[j]);
            //    		Theta[j] = NULL;
        //		}
        //		NormInten[j] = new unsigned short[cel_len];
        //		AbsCall[j] = new char[cdf.NumUnit];
        //		Theta[j] = new THETA_INFO[cdf.NumUnit];
	//	}

		while(line<cel_len){
	
			if (line>0){
                		//pch += 1;
				sscanf(pch,",");
                		if (line < cel_len-1) pch = strchr(pch, ',')+1;
        		}
        		for (int j = 0; j < NumArray; j++){
                		sscanf(pch,"%u,", &NormInten[j][line]);
                		pch = strchr(pch, ',')+1;
			}
        		if ( line < cdf.NumUnit){
                		for (int j = 0; j < NumArray; j++){
                	        	sscanf(pch,"%c,", &AbsCall[j][line]);
                	        	pch = strchr(pch, ',')+1;
				}
                		for (int j = 0; j < NumArray; j++){
                        		sscanf(pch, "%f,", &Theta[j][line].Theta);
                        		pch = strchr(pch, ',')+1;
			
                        		sscanf(pch, "%f,", &Theta[j][line].ThetaStd);
                        		pch = strchr(pch, ',')+1;
                        
					sscanf(pch, "%d,", &Theta[j][line].Exclude);
                	        	pch = strchr(pch, ',')+1;
				}
        		}
			if (line < NUM_SECTOR){
				for (int j = 0; j < NumArray; j++)
                        		for (int p = 0; p < NUM_SECTOR; p++){
                                		sscanf(pch,"%u,", &Background[j][p][line]);
                                		pch = strchr(pch, ',')+1;
					}
        		}
        		if (line == 0){
                		for (int j = 0; j < NumArray; j++){
                	        	sscanf(pch, "%d,", &Median[j]);
                	       		pch = strchr(pch, ',')+1;
                		}
                		for (int j = 0; j < NumArray; j++){
                	        	sscanf(pch, "%f,", &ArrayOutlierPct[j]);
                	        	pch = strchr(pch, ',')+1;
                		}
                		for (int j = 0; j < NumArray; j++){
                	        	sscanf(pch, "%f,", &SingleOutlierPct[j]);
                	        	pch = strchr(pch, ',')+1;
                		}
                		for (int j = 0; j < NumArray; j++){
                	        	sscanf(pch,"%f,", &PresencePct[j]);
                	        	pch = strchr(pch, ',')+1;
                		}
				for (int j = 0; j < NumArray; j++){
                	        	sscanf(pch,"%f,", &Vec[j]);
                	        	pch = strchr(pch, ',')+1;
                		}
                		for (int j = 0; j < NumArray; j++){
                	        	sscanf(pch,"%f,", &Vec2[j]);
                	        	pch = strchr(pch, ',')+1;
                		}
        		}
	
			pch = strtok (NULL, "\n");                                                                                                       
        		line++;
		
		}
	
		delete buffer;

		cout << "OK!\n";
*/
	}

	return true;

}

bool GROUP::RemoveDcp(){

    	DIR *dirp;
        struct dirent *direntp;
	struct stat statvar;
	
	dirp = opendir(getenv("PWD"));

        while ( (direntp = readdir( dirp )) != NULL ){
                stat(direntp->d_name, &statvar);
                if (strstr(direntp->d_name, ".dcp"))	remove(direntp->d_name);
        }

        closedir( dirp );
	
	return true;
}
