# Supplementary material for: A Web-based and Grid-enabled dChip version for the analysis of large sets of gene expression data
Source: BMC Bioinformatics. 2008 Nov 13;9:480. doi: 10.1186/1471-2105-9-480 (PMC2596147; doi:10.1186/1471-2105-9-480)
Supplement: Additional file 1 — Source code. The archive contains the source code of modified dChip. [file 1471-2105-9-480-S1.gz › gdchip/Makefile.part3]

#  Module3 Makefile (compare samples, filtering, clustering)  #
#                                                             #
#                                                             #
#  Written by Luca Corradi                                    #
#                                                             #
#-------------------------------------------------------------#

#----------------------------------------------------------#
#  Change these options according to needed dchip version  #
#----------------------------------------------------------#
# NO_OUTPUT=1    No screen details                         #
NO_OUTPUT=1
# GFAL=1         GFAL-GRID Version                         #
GFAL=0
# BIT64=1        64 Bit Version                            #
BIT64=0
#----------------------------------------------------------#

EXE = modulo3

#------------------------------------------#
#  Change following part at your own risk  #
#------------------------------------------#

CC = g++
LIBS=
CFLAGS= $(OPTFLAGS) -Wno-deprecated -g -I./ -I/usr/include -L./mylib -L/usr/lib
DEFINES=

ifeq ($(GFAL),1)
DEFINES+=-DGFAL
CFLAGS+=-I/opt/lcg/include/ -L/opt/globus/lib -L/opt/lcg/lib
LIBS+=-lgfal -lmydpm -llcg_util -lglobus_gass_copy_gcc32 
endif

ifeq ($(NO_OUTPUT),1)
DEFINES+=-DNOOUTSCR
endif

ifeq ($(BIT64),1)
DEFINES+=-DB64
LIBS+= -lRmath
endif

ifeq ($(BIT64),0)
LIBS+=-lRmath32
endif

CFLAGS+=$(DEFINES) 
LDFLAGS= -g

ifeq ($(TARGET_GPROF),yes)
CFLAGS+=-p
LDFLAGS+=-p
endif

SRC = array_list.cpp cdf.cpp chip_data.cpp ci.cpp cluster.cpp compare.cpp gene_info.cpp sample_info.cpp main3.cpp dat.cpp divide_array.cpp group.cpp model.cpp my_math.cpp nr.cpp phi.cpp snp.cpp wildcards.cpp CPP_Parsers_Source/CDFFileData.cpp CPP_Parsers_Source/CELFileData.cpp CPP_Parsers_Source/CHPFileData.cpp CPP_Parsers_Source/FileIO.cpp princomp.cpp
all :: exe

exe :
	$(CC) $(CFLAGS) -o $(EXE) $(SRC) $(LIBS) $(MYLIB)

clean : 
	rm *.o modulo3

%.o: %.cpp
	$(CC) $(CFLAGS) $(MYINC) -c -o $@ $< 

TAGS:
	etags *.[ch] libav/*.[ch] libavcodec/*.[ch]
